# Supplementary material for: ADAR1 suppression causes interferon signaling and transposable element transcript accumulation in human astrocytes
Source: Front Mol Neurosci. 2023 Oct 25;16:1263369. doi: 10.3389/fnmol.2023.1263369 (PMC10685929; doi:10.3389/fnmol.2023.1263369)
Supplement: Supplementary file 2 [file Table_1.xlsx]

## Sheet: A. DESeq2 Gene ADAR1KD-scramble
Gene	ensembl ID	log2FoldChange	pvalue	padj
ADAR	ENSG00000160710	-2.15465	1.6e-21	2.04e-17
CSF3	ENSG00000108342	2.1387	1.03e-18	6.57e-15
SLC14A1	ENSG00000141469	-1.80646	2.04e-18	8.67e-15
MXRA5	ENSG00000101825	-1.70934	9.97e-17	3.18e-13
CXCL14	ENSG00000145824	-1.74422	9.44e-16	2.41e-12
SDC1	ENSG00000115884	-1.66275	1.34e-15	2.84e-12
MGP	ENSG00000111341	-1.97938	2.66e-15	4.84e-12
VWA5A	ENSG00000110002	-1.5794	1.14e-14	1.81e-11
IL11	ENSG00000095752	1.84616	3.54e-14	5.01e-11
PTGS2	ENSG00000073756	1.66042	4.24e-13	5.4e-10
RBP1	ENSG00000114115	-1.53987	1.15e-12	1.22e-09
ZNF267	ENSG00000185947	1.42762	1.09e-12	1.22e-09
CXCL10	ENSG00000169245	1.70349	1.41e-12	1.38e-09
MMP3	ENSG00000149968	1.60832	1.88e-12	1.71e-09
PADI2	ENSG00000117115	-1.64663	2.04e-12	1.73e-09
CLDN11	ENSG00000013297	-1.49625	2.86e-12	2.28e-09
AHNAK2	ENSG00000185567	-1.42102	3.16e-12	2.37e-09
TFPI2	ENSG00000105825	1.47247	6.01e-12	4.26e-09
FABP7	ENSG00000164434	-1.51542	1.01e-11	6.75e-09
NR4A2	ENSG00000153234	1.52089	2.79e-11	1.78e-08
DCLK1	ENSG00000133083	-1.18847	1.13e-10	6.57e-08
IFIT2	ENSG00000119922	1.49331	1.08e-10	6.57e-08
CTHRC1	ENSG00000164932	-1.32966	2.44e-10	1.3e-07
TNFSF10	ENSG00000121858	1.34464	2.45e-10	1.3e-07
HKDC1	ENSG00000156510	-1.3214	2.76e-10	1.35e-07
TUBA1A	ENSG00000167552	-1.33746	2.7e-10	1.35e-07
MT1M	ENSG00000205364	1.42113	8.83e-10	4.17e-07
GNA15	ENSG00000060558	1.39384	9.84e-10	4.48e-07
CCNG1	ENSG00000113328	-1.29196	1.4e-09	5.99e-07
SAA1	ENSG00000173432	1.23129	1.41e-09	5.99e-07
CXCL11	ENSG00000169248	1.34399	1.83e-09	7.29e-07
SLC39A10	ENSG00000196950	-1.22346	1.81e-09	7.29e-07
AIM2	ENSG00000163568	1.50657	3.94e-09	1.36e-06
BAALC	ENSG00000164929	-1.48762	4.04e-09	1.36e-06
FAM20C	ENSG00000177706	-1.21892	3.68e-09	1.36e-06
ITPKB	ENSG00000143772	-1.19443	3.76e-09	1.36e-06
NR4A3	ENSG00000119508	1.39117	3.86e-09	1.36e-06
SRPX	ENSG00000101955	-1.1981	4.07e-09	1.36e-06
HIST1H4I	None	-1.34511	5.25e-09	1.72e-06
TMBIM6	ENSG00000139644	-1.27726	5.66e-09	1.8e-06
MLKL	ENSG00000168404	1.19468	7.11e-09	2.21e-06
COL14A1	ENSG00000187955	-1.10303	8.76e-09	2.66e-06
ANKRD1	ENSG00000088448	-1.32408	9.51e-09	2.82e-06
SCD	ENSG00000099194	-1.31551	1.05e-08	3.03e-06
ARHGAP27	ENSG00000159314	1.25655	1.58e-08	4.44e-06
HIST1H1B	None	-1.04956	1.6e-08	4.44e-06
COLEC12	ENSG00000158270	-1.0989	1.98e-08	5.38e-06
OASL	ENSG00000135114	1.287	2.24e-08	5.82e-06
SESN3	ENSG00000149212	-1.21436	2.22e-08	5.82e-06
RET	ENSG00000165731	1.19862	2.44e-08	6.1e-06
SFRP2	ENSG00000145423	-1.18583	2.42e-08	6.1e-06
APOE	ENSG00000130203	-1.31617	2.99e-08	7.34e-06
THY1	ENSG00000154096	-1.23133	3.07e-08	7.39e-06
MYLK	ENSG00000065534	-1.22144	4.11e-08	9.51e-06
PTPN14	ENSG00000152104	-1.15503	4.03e-08	9.51e-06
C15orf48	ENSG00000166920	1.32716	4.32e-08	9.84e-06
TRIM2	ENSG00000109654	-1.12111	4.97e-08	1.11e-05
BATF2	ENSG00000168062	1.22048	5.35e-08	1.18e-05
EFEMP1	ENSG00000115380	-1.18348	5.68e-08	1.23e-05
CYP2J2	ENSG00000134716	1.18892	6.3e-08	1.34e-05
KDELR3	ENSG00000100196	-1.22781	6.98e-08	1.46e-05
GALNT5	ENSG00000136542	-1.17035	7.13e-08	1.47e-05
ENC1	ENSG00000171617	-1.3863	7.5e-08	1.52e-05
ADAMTS14	ENSG00000138316	-1.07185	7.94e-08	1.58e-05
GBP1P1	ENSG00000225492	1.26101	8.44e-08	1.65e-05
TENM4	ENSG00000149256	-0.972535	9.78e-08	1.89e-05
EGR1	ENSG00000120738	1.23504	1.04e-07	1.98e-05
IL17RD	ENSG00000144730	-1.13112	1.3e-07	2.44e-05
CFB	ENSG00000243649	1.08967	1.34e-07	2.47e-05
NSG1	ENSG00000168824	-1.21942	1.62e-07	2.91e-05
RGS4	ENSG00000117152	-1.08902	1.65e-07	2.91e-05
SERPINF1	ENSG00000132386	-1.07783	1.62e-07	2.91e-05
BEX4	ENSG00000102409	-1.11212	1.94e-07	3.38e-05
CDH6	ENSG00000113361	-1.05294	2.09e-07	3.58e-05
DPYSL3	ENSG00000113657	-1.20626	2.13e-07	3.58e-05
SOX4	ENSG00000124766	-1.13016	2.14e-07	3.58e-05
MFAP5	ENSG00000197614	-1.08228	2.18e-07	3.61e-05
SULF2	ENSG00000196562	-1.13441	2.5e-07	4.08e-05
SLC9A7	ENSG00000065923	-1.08298	2.86e-07	4.62e-05
TRAPPC1	ENSG00000170043	-1.14388	3.06e-07	4.87e-05
LAMA4	ENSG00000112769	-1.06348	3.75e-07	5.89e-05
CSRNP1	ENSG00000144655	1.1227	3.84e-07	5.98e-05
VAT1	ENSG00000108828	-1.15504	3.91e-07	6.01e-05
VAT1L	ENSG00000171724	-1.0727	3.99e-07	6.05e-05
MMP10	ENSG00000166670	1.23348	4.05e-07	6.08e-05
SCARA3	ENSG00000168077	-1.09515	4.2e-07	6.23e-05
SLC7A2	ENSG00000003989	1.07516	4.97e-07	7.28e-05
TMTC4	ENSG00000125247	-0.967257	5.08e-07	7.35e-05
NEBL	ENSG00000078114	-0.974012	5.5e-07	7.87e-05
ZNF702P	ENSG00000242779	1.08053	6.19e-07	8.77e-05
FIBIN	ENSG00000176971	-1.03266	6.42e-07	8.9e-05
ZBP1	ENSG00000124256	1.27472	6.42e-07	8.9e-05
AREG	ENSG00000109321	1.2681	1.04e-06	0.000142231
RSPO3	ENSG00000146374	1.13982	1.05e-06	0.000142231
COL11A1	ENSG00000060718	-1.03477	1.08e-06	0.00014535
TNFRSF11B	ENSG00000164761	-1.14765	1.1e-06	0.000146622
FRMD3	ENSG00000172159	1.06516	1.13e-06	0.000148021
COL13A1	ENSG00000197467	-0.920433	1.2e-06	0.000154909
GXYLT2	ENSG00000172986	-1.13422	1.2e-06	0.000154909
NEFL	ENSG00000277586	-1.09674	1.3e-06	0.000165151
SPP1	ENSG00000118785	-1.16288	1.33e-06	0.000168443
TNFSF13B	ENSG00000102524	1.14135	1.4e-06	0.000174728
ADAM12	ENSG00000148848	-1.10546	1.46e-06	0.000179198
C3AR1	ENSG00000171860	0.977594	1.46e-06	0.000179198
CMBL	ENSG00000164237	-0.976427	1.51e-06	0.000181585
SNCA	ENSG00000145335	-0.997657	1.5e-06	0.000181585
SMYD3	ENSG00000185420	-1.03253	1.53e-06	0.0001828
CLU	ENSG00000120885	-0.991232	1.58e-06	0.000186033
IRAK3	ENSG00000090376	1.01396	1.69e-06	0.000197414
IRF4	ENSG00000137265	1.02743	1.8e-06	0.00020853
PMP22	ENSG00000109099	-1.03786	1.84e-06	0.000211407
PTGIS	ENSG00000124212	-0.998357	2.05e-06	0.000233626
IL23A	ENSG00000110944	1.02151	2.12e-06	0.000239486
ANXA2	ENSG00000182718	-0.993169	2.25e-06	0.000247274
KLHL4	ENSG00000102271	-0.989136	2.27e-06	0.000247274
LPCAT2	ENSG00000087253	-0.925226	2.27e-06	0.000247274
STX11	ENSG00000135604	1.0711	2.25e-06	0.000247274
SYTL5	ENSG00000147041	-1.07333	2.43e-06	0.000262159
SFXN3	ENSG00000107819	-0.981993	2.45e-06	0.000262352
S100A10	ENSG00000197747	-0.962432	2.57e-06	0.000272861
RUNX3	ENSG00000020633	1.08615	2.6e-06	0.000274195
IL1A	ENSG00000115008	1.05456	3.19e-06	0.000333098
MXD4	ENSG00000123933	-0.984944	3.42e-06	0.000350918
OLFML2A	ENSG00000185585	-1.0242	3.44e-06	0.000350918
PLAU	ENSG00000122861	-1.05579	3.44e-06	0.000350918
MAGED1	ENSG00000179222	-1.13816	3.49e-06	0.000353036
CALU	ENSG00000128595	-1.0307	3.55e-06	0.000356462
ITGB5	ENSG00000082781	-1.02345	3.58e-06	0.000356943
METTL7A	ENSG00000185432	-1.07116	3.74e-06	0.000369194
FGFBP3	ENSG00000174721	-1.13609	3.93e-06	0.00038207
SCIN	ENSG00000006747	1.02871	3.92e-06	0.00038207
CD38	ENSG00000004468	1.09211	4.1e-06	0.000395503
GPM6B	ENSG00000046653	-0.999514	4.55e-06	0.000436431
MAFK	ENSG00000198517	1.08669	4.77e-06	0.00045383
FUT4	ENSG00000196371	1.0427	4.84e-06	0.000456888
TMEM140	ENSG00000146859	1.04747	4.89e-06	0.000458693
CDCA4	ENSG00000170779	-1.00665	4.98e-06	0.000463658
AK5	ENSG00000154027	-1.09733	5.06e-06	0.000463736
PCOLCE	ENSG00000106333	-1.07819	5.03e-06	0.000463736
HIST1H1D	None	-1.01721	5.16e-06	0.000469347
SP6	ENSG00000189120	1.0206	5.28e-06	0.000477152
MAB21L2	ENSG00000181541	1.08845	5.51e-06	0.00049464
FAM65B	None	0.949059	5.69e-06	0.000507364
AMOT	ENSG00000126016	-1.01144	5.8e-06	0.000510059
LGMN	ENSG00000100600	0.96759	5.77e-06	0.000510059
CD44	ENSG00000026508	-0.937531	5.89e-06	0.000510729
ERICH3	ENSG00000178965	1.02463	5.87e-06	0.000510729
PMEPA1	ENSG00000124225	-1.11315	6.32e-06	0.000544494
CSRP2	ENSG00000175183	-0.945656	7.13e-06	0.000610048
CCL20	ENSG00000115009	1.01612	7.77e-06	0.000659993
P2RX7	ENSG00000089041	0.983221	8.71e-06	0.000734886
PPP4R4	ENSG00000119698	0.94429	9.38e-06	0.000786499
TAC1	ENSG00000006128	-0.981695	9.75e-06	0.000812021
CD24	ENSG00000272398	-0.954557	9.93e-06	0.000822138
STK32A	ENSG00000169302	-0.920481	1.03e-05	0.000850734
CBX6	ENSG00000183741	-1.05934	1.09e-05	0.000894197
LOC101928841	None	0.92468	1.14e-05	0.000918772
NREP	ENSG00000134986	-0.95222	1.14e-05	0.000918772
SOX2-OT	ENSG00000242808	-0.978998	1.17e-05	0.000935846
MFAP2	ENSG00000117122	-0.925044	1.19e-05	0.000945854
PDK3	ENSG00000067992	-0.913629	1.19e-05	0.000945854
DLG1	ENSG00000075711	-0.927928	1.22e-05	0.000957193
F2R	ENSG00000181104	-1.08312	1.25e-05	0.000981294
EDIL3	ENSG00000164176	-0.942222	1.26e-05	0.000982551
GALNT11	ENSG00000178234	-0.865133	1.28e-05	0.000991692
FAP	ENSG00000078098	-0.99896	1.34e-05	0.00101644
FZD1	ENSG00000157240	-0.937874	1.33e-05	0.00101644
RCN2	ENSG00000117906	-0.91992	1.34e-05	0.00101644
GPRC5B	ENSG00000167191	-0.904665	1.48e-05	0.00110591
HOXB3	ENSG00000120093	-0.973937	1.48e-05	0.00110591
TGFB2	ENSG00000092969	-1.03862	1.47e-05	0.00110591
GMDS	ENSG00000112699	-0.9707	1.54e-05	0.00114348
ZNF678	ENSG00000181450	0.873399	1.67e-05	0.00123142
FADS2	ENSG00000134824	-0.97575	1.74e-05	0.00127532
OXTR	ENSG00000180914	0.943905	1.75e-05	0.00127532
CXADR	ENSG00000154639	-0.888342	1.8e-05	0.00130263
ADGRA3	ENSG00000152990	-0.904424	1.91e-05	0.00137258
TIMP2	ENSG00000035862	-0.994538	1.93e-05	0.00138524
IDO1	ENSG00000131203	0.972662	2.01e-05	0.0014244
RHOJ	ENSG00000126785	-0.837372	2.01e-05	0.0014244
GMFB	ENSG00000197045	-0.951241	2.08e-05	0.00146421
ATG4A	ENSG00000101844	-0.880196	2.12e-05	0.00148329
HIST1H3B	None	-1.04119	2.13e-05	0.00148631
PBX1	ENSG00000185630	-0.847968	2.32e-05	0.00160583
IGFBP6	ENSG00000167779	-0.875878	2.39e-05	0.00164379
LRRC17	ENSG00000128606	-1.08887	2.44e-05	0.00167189
COL1A1	ENSG00000108821	-1.14133	2.48e-05	0.00168344
ITGB4	ENSG00000132470	-0.820165	2.48e-05	0.00168344
ST3GAL5	ENSG00000115525	-0.944637	2.58e-05	0.00174179
ZMAT3	ENSG00000172667	-0.943182	2.63e-05	0.00176733
MYL6	ENSG00000092841	-0.822837	3e-05	0.00200036
ANK3	ENSG00000151687	-0.721433	3.2e-05	0.00212539
S100A6	ENSG00000197956	-0.72055	3.3e-05	0.00218216
TNFAIP3	ENSG00000118503	0.940082	3.39e-05	0.00222522
TIMP3	ENSG00000100234	-0.883098	3.63e-05	0.00237388
OLFM2	ENSG00000105088	-1.00342	3.71e-05	0.00241286
MEFV	ENSG00000103313	1.05507	3.83e-05	0.00247855
TNFRSF21	ENSG00000146072	-0.832448	3.95e-05	0.00254221
TNFAIP6	ENSG00000123610	0.893658	4.01e-05	0.0025685
ESYT1	ENSG00000139641	-0.909499	4.36e-05	0.00277804
COL1A2	ENSG00000164692	-1.08602	4.4e-05	0.00278843
ATXN7L1	ENSG00000146776	0.88252	4.45e-05	0.00280738
LINC00461	ENSG00000245526	-0.870591	4.48e-05	0.00281587
MMP2	ENSG00000087245	-0.893191	4.53e-05	0.00283013
HTRA1	ENSG00000166033	-0.808539	4.72e-05	0.00293383
TMEM178A	ENSG00000152154	-1.11386	4.77e-05	0.00295048
OGFR	ENSG00000060491	0.924173	4.83e-05	0.00297401
CDO1	ENSG00000129596	-0.997672	4.9e-05	0.00300543
LAMA3	ENSG00000053747	0.762828	5.04e-05	0.00305825
MMP13	ENSG00000137745	1.11329	5.03e-05	0.00305825
ACRC	None	1.09876	5.1e-05	0.00308165
ADD3	ENSG00000148700	-0.891935	5.44e-05	0.00326907
LONRF3	ENSG00000175556	0.923759	5.57e-05	0.00333307
P4HA2	ENSG00000072682	-0.841429	5.6e-05	0.00333637
PID1	ENSG00000153823	0.871319	5.69e-05	0.00337075
FSCN1	ENSG00000075618	-1.01348	5.76e-05	0.00340028
SPARC	ENSG00000113140	-0.883373	5.94e-05	0.00349115
CBX3	ENSG00000122565	-0.810509	6.22e-05	0.00363516
LMNB1	ENSG00000113368	-0.878777	6.31e-05	0.0036699
ADGRL3	ENSG00000150471	-0.833016	6.41e-05	0.00368605
NXN	ENSG00000167693	-0.828667	6.4e-05	0.00368605
SLC35D1	ENSG00000116704	-0.779351	6.42e-05	0.00368605
NCAPD2	ENSG00000010292	-0.831726	6.65e-05	0.00379831
GCH1	ENSG00000131979	0.969734	6.7e-05	0.00381521
MAFB	ENSG00000204103	0.902911	6.94e-05	0.00392988
ITGA4	ENSG00000115232	-0.808469	7.12e-05	0.00401547
HIST1H3C	None	-0.926515	7.31e-05	0.00409703
MDFI	ENSG00000112559	-0.985231	7.4e-05	0.00409703
MORC4	ENSG00000133131	-0.865598	7.4e-05	0.00409703
NLGN4X	ENSG00000146938	-0.938326	7.37e-05	0.00409703
TMEM229B	ENSG00000198133	0.860007	7.43e-05	0.00409703
EPHA7	ENSG00000135333	0.855299	7.62e-05	0.00418614
GAS6	ENSG00000183087	-0.826436	7.7e-05	0.00420959
CDH11	ENSG00000140937	-0.821033	7.76e-05	0.00421333
EBI3	ENSG00000105246	1.03126	7.77e-05	0.00421333
TLN2	ENSG00000171914	-0.698534	7.93e-05	0.00428142
NIPAL3	ENSG00000001461	-0.75039	7.99e-05	0.0042965
HLA-DRA	ENSG00000204287	-0.909836	8.14e-05	0.00436157
CCND1	ENSG00000110092	-0.863425	8.56e-05	0.00454689
SQRDL	None	0.805146	8.53e-05	0.00454689
UBE2QL1	ENSG00000215218	0.920699	8.63e-05	0.00456665
COL4A5	ENSG00000188153	-0.932889	8.89e-05	0.00468331
NAP1L3	ENSG00000186310	-1.04929	8.98e-05	0.00470802
ARL4C	ENSG00000188042	-0.96535	9.18e-05	0.00479695
TOP2A	ENSG00000131747	-0.910281	9.31e-05	0.0048436
GPC4	ENSG00000076716	-0.95382	9.4e-05	0.00486905
TCF21	ENSG00000118526	0.904281	9.64e-05	0.00497561
RORB	ENSG00000198963	0.8008	0.000103821	0.00533591
SMPD1	ENSG00000166311	-0.882592	0.000107773	0.00551678
HIST1H2AB	None	-1.10108	0.000111055	0.00566202
SSTR2	ENSG00000180616	0.873946	0.000112438	0.00570971
VIM	ENSG00000026025	-0.857721	0.000116785	0.00590691
HIST1H1C	None	-0.781676	0.000118868	0.00598852
NTRK2	ENSG00000148053	0.796028	0.000122451	0.00614472
PIK3R3	ENSG00000117461	-0.785488	0.000123541	0.00617513
LAMC1	ENSG00000135862	-0.853096	0.000126353	0.00629101
LONRF2	ENSG00000170500	-0.765068	0.000128328	0.00636445
FLG	ENSG00000143631	-0.865202	0.000129507	0.00639805
ANAPC5	ENSG00000196510	-0.828157	0.000131485	0.00644999
EBP	ENSG00000147155	-0.87323	0.00013157	0.00644999
GCNT4	ENSG00000176928	0.892905	0.000133037	0.00649688
SYTL2	ENSG00000137501	-0.706583	0.000134374	0.00653713
PRSS23	ENSG00000150687	-0.736563	0.000134995	0.00654236
PDE1C	ENSG00000186642	-0.731105	0.000136627	0.00659637
B4GAT1	ENSG00000174684	-0.872486	0.000138602	0.00664146
THEMIS2	ENSG00000130775	0.835193	0.000138218	0.00664146
CMTM7	ENSG00000153551	-0.981007	0.000139555	0.00666205
KDELC1	None	-0.811012	0.000143326	0.00681655
CALCRL	ENSG00000064989	-0.881433	0.000145584	0.00689821
LINC00707	ENSG00000238266	-0.903711	0.000148871	0.00701148
MGST3	ENSG00000143198	-0.808804	0.000149075	0.00701148
MOXD1	ENSG00000079931	-0.817102	0.000160269	0.00747609
PDK4	ENSG00000004799	0.945232	0.000160713	0.00747609
TYMS	ENSG00000176890	-0.860543	0.000159664	0.00747609
KIAA0040	ENSG00000235750	0.751777	0.00016437	0.0075973
LAMA2	ENSG00000196569	-0.698175	0.000165703	0.0075973
RASGRP3	ENSG00000152689	0.7621	0.000164815	0.0075973
TPM1	ENSG00000140416	-0.884439	0.000165461	0.0075973
AIG1	ENSG00000146416	-0.790731	0.00016857	0.00764626
FAM114A1	ENSG00000197712	-0.773079	0.000168354	0.00764626
SPOCK1	ENSG00000152377	-0.825334	0.000168374	0.00764626
NDRG4	ENSG00000103034	-0.754417	0.000171015	0.0077215
SEPT4	None	-0.739902	0.000171441	0.0077215
RSAD1	ENSG00000136444	-0.815983	0.000172712	0.00775135
DHRS3	ENSG00000162496	-0.815308	0.000180088	0.00805406
EHD3	ENSG00000013016	-0.773272	0.000181859	0.00810483
TGFBI	ENSG00000120708	-0.867926	0.000184755	0.00820519
H3F3AP4	None	-0.802177	0.000188115	0.00832541
ITGA6	ENSG00000091409	-0.760185	0.000189369	0.00835192
SLCO4A1	ENSG00000101187	0.884133	0.000191616	0.00842187
RNF144A	ENSG00000151692	-0.811647	0.000193739	0.00847578
RRM2	ENSG00000171848	-0.784271	0.000194173	0.00847578
HIST1H2AE	None	-0.772149	0.000202312	0.00877098
PRKCA	ENSG00000154229	-0.801926	0.000202083	0.00877098
LYN	ENSG00000254087	0.764751	0.000203859	0.00880808
CMYA5	ENSG00000164309	0.736278	0.000211187	0.00904543
DLGAP5	ENSG00000126787	-0.781151	0.000211481	0.00904543
SEMA5A	ENSG00000112902	-0.755881	0.000210751	0.00904543
SH3BP4	ENSG00000130147	-0.868965	0.000214069	0.0091255
CXCL5	ENSG00000163735	0.872633	0.000217028	0.00922082
TENM2	ENSG00000145934	-0.669568	0.000219605	0.0092993
CD68	ENSG00000129226	0.875505	0.000222327	0.00938339
HCK	ENSG00000101336	0.996841	0.000225175	0.00944244
PDE4B	ENSG00000105650	0.736216	0.000225208	0.00944244
SGPP2	ENSG00000163082	0.894748	0.000227271	0.00949769
CFI	ENSG00000205403	-0.75144	0.000231693	0.00965086
POSTN	ENSG00000133110	-0.903552	0.000240156	0.00997076
WBSCR17	None	-0.741895	0.000241023	0.00997427
ADORA2B	ENSG00000170425	-0.851316	0.00024458	0.0100562
LDOC1	ENSG00000182195	-0.801678	0.000244287	0.0100562
DHX58	ENSG00000108771	0.822503	0.000248159	0.0101485
SUCLG2	ENSG00000172340	-0.737132	0.000248418	0.0101485
BNC2	ENSG00000173068	-0.661784	0.000252247	0.0102256
CD9	ENSG00000010278	-0.75512	0.000252712	0.0102256
SYNC	ENSG00000135316	-0.711963	0.000251778	0.0102256
MKI67	ENSG00000148773	-0.775643	0.000253816	0.0102378
LOC100129034	None	-0.826116	0.000255073	0.010256
FAM198B	None	-0.821686	0.000256818	0.0102937
LRP1	ENSG00000123384	-0.846073	0.000259474	0.0103676
GPAM	ENSG00000119927	-0.706101	0.000264786	0.0105468
SECTM1	ENSG00000141574	0.810463	0.000274089	0.0108833
CENPF	ENSG00000117724	-0.81116	0.000277105	0.0109689
MT1L	ENSG00000260549	0.924636	0.000282418	0.0111446
NET1	ENSG00000173848	-0.766633	0.000283741	0.0111622
GALNT10	ENSG00000164574	-0.790079	0.000287475	0.0112743
ECM1	ENSG00000143369	-0.794823	0.000288639	0.0112853
SERPINE1	ENSG00000106366	-0.784826	0.000301038	0.011734
TIAM1	ENSG00000156299	-0.687384	0.000302106	0.0117398
AR	ENSG00000169083	-0.73765	0.000312998	0.0121261
PIWIL4	ENSG00000134627	0.829537	0.000314624	0.0121521
STC1	ENSG00000159167	0.654184	0.000315816	0.0121613
MARVELD1	ENSG00000155254	-0.816345	0.000317582	0.0121925
IDS	ENSG00000010404	-0.849387	0.000321385	0.0123014
FAM127A	None	-0.927542	0.000332333	0.0126514
IL6	ENSG00000136244	0.755188	0.000332513	0.0126514
REC8	ENSG00000100918	-0.766268	0.000335588	0.0127304
FRAS1	ENSG00000138759	-0.625914	0.000337057	0.0127482
TNFAIP8L3	ENSG00000183578	0.95107	0.000342486	0.0129152
SERINC5	ENSG00000164300	-0.762598	0.000346486	0.0130275
EPHA3	ENSG00000044524	-0.793224	0.000348526	0.0130656
HIST1H3G	None	-0.933383	0.000351267	0.0131298
NR2F2	ENSG00000185551	-0.767028	0.000354369	0.013207
MAK	ENSG00000111837	0.979374	0.000356687	0.0132546
CALM3	ENSG00000160014	-0.775555	0.000363823	0.0134414
NT5DC2	ENSG00000168268	-0.751182	0.00036324	0.0134414
FAM111B	ENSG00000189057	-0.908439	0.000370081	0.0135557
PXDN	ENSG00000130508	-0.81867	0.00036874	0.0135557
RNY1	ENSG00000201098	-0.650366	0.000370491	0.0135557
TTC3	ENSG00000182670	-0.757739	0.000371171	0.0135557
SCP2	ENSG00000116171	-0.757115	0.00037325	0.0135927
PCYOX1	ENSG00000116005	-0.737579	0.000378891	0.0137588
DHCR24	ENSG00000116133	-0.77424	0.000382213	0.01384
FZD5	ENSG00000163251	-0.78765	0.000385017	0.0139021
TUBB3	ENSG00000258947	-0.739943	0.000401474	0.0144553
NAPEPLD	ENSG00000161048	-0.722458	0.000402931	0.0144669
NTM	ENSG00000182667	-0.74527	0.000406454	0.0145524
ANO9	ENSG00000185101	0.876867	0.0004131	0.0147077
SNED1	ENSG00000162804	-0.751631	0.000412885	0.0147077
C14orf1	ENSG00000133935	-0.747986	0.000417203	0.0147084
COL10A1	ENSG00000123500	-0.990006	0.000418253	0.0147084
MAGEH1	ENSG00000187601	-0.924335	0.000418888	0.0147084
SDC2	ENSG00000169439	-0.770246	0.000415516	0.0147084
SLC22A17	ENSG00000092096	-0.921193	0.000418681	0.0147084
NT5C3A	ENSG00000122643	0.757433	0.000420556	0.0147264
MLPH	ENSG00000115648	-0.770669	0.000426378	0.0148893
ARF5	ENSG00000004059	-0.67581	0.000427713	0.0148951
C11orf96	ENSG00000187479	0.896078	0.000433294	0.0150075
KCNN4	ENSG00000104783	-0.823644	0.00043219	0.0150075
ABCC4	ENSG00000125257	-0.66862	0.00043622	0.0150679
ACTG1	ENSG00000184009	-0.801466	0.00043784	0.015083
DUSP1	ENSG00000120129	0.808707	0.000441541	0.0151695
CCL5	ENSG00000271503	0.866784	0.000446824	0.0153097
TAF9B	ENSG00000187325	-0.857382	0.000448815	0.0153367
ATP9A	ENSG00000054793	-0.719844	0.000460058	0.0156626
HIST1H2BM	None	-0.991623	0.000460808	0.0156626
KIF11	ENSG00000138160	-0.714665	0.000477459	0.0161499
PCNP	ENSG00000081154	-0.712917	0.000477681	0.0161499
ZNF107	ENSG00000196247	0.726464	0.000482536	0.0162709
CNN3	ENSG00000117519	-0.716053	0.000484644	0.0162989
LTBP2	ENSG00000119681	-0.809513	0.00049729	0.0166364
TMEM14B	ENSG00000137210	-0.702215	0.000496966	0.0166364
GRIA1	ENSG00000155511	-0.683672	0.000500029	0.0166842
TPPP	ENSG00000171368	0.808641	0.000503241	0.0167475
PIM2	ENSG00000102096	0.792867	0.000505277	0.0167715
INSM1	ENSG00000173404	1.07588	0.000506705	0.0167752
SP110	ENSG00000135899	0.751506	0.000509901	0.0168373
PTPRF	ENSG00000142949	-0.702441	0.00051232	0.0168735
SLC35E2	None	-0.778142	0.000514308	0.0168953
ADAMTSL1	ENSG00000178031	-0.68802	0.000529168	0.0173138
CPEB3	ENSG00000107864	0.765177	0.000529765	0.0173138
NFKB2	ENSG00000077150	0.757797	0.000535019	0.0174084
PPP3CA	ENSG00000138814	-0.716105	0.00053539	0.0174084
HLA-F	ENSG00000204642	0.761588	0.000543476	0.0176263
BRIP1	ENSG00000136492	0.700571	0.000545593	0.0176501
HIST1H1E	None	-0.695067	0.000550572	0.0176847
NME1	ENSG00000239672	-0.678772	0.000549037	0.0176847
TMEM14C	ENSG00000111843	-0.822751	0.000550826	0.0176847
FBN2	ENSG00000138829	-0.749279	0.000555586	0.0177927
TBC1D8B	ENSG00000204634	-0.768858	0.000560161	0.0178943
UBE2E3	ENSG00000170035	-0.741996	0.000562341	0.017919
CLUHP3	ENSG00000131797	0.908642	0.000568678	0.0180757
OLFML3	ENSG00000116774	-0.854593	0.000576198	0.0182692
ZBTB16	ENSG00000109906	0.727928	0.000582785	0.0184322
CPXM1	ENSG00000088882	-0.670195	0.000584899	0.0184533
NLGN1	ENSG00000169760	-0.689304	0.000592688	0.0186069
OSBPL3	ENSG00000070882	-0.746616	0.000591276	0.0186069
RPL7	ENSG00000147604	-0.709582	0.000604163	0.0188742
RPS27L	ENSG00000185088	-0.690812	0.000603268	0.0188742
SDC3	ENSG00000162512	-0.780052	0.000609681	0.019
SBK1	ENSG00000188322	0.855206	0.000611561	0.0190121
ARID5A	ENSG00000196843	0.748044	0.000621824	0.0192841
DPP4	ENSG00000197635	0.720483	0.00062417	0.0193099
ARL6IP5	ENSG00000144746	-0.730036	0.000630027	0.0193859
LTBP3	ENSG00000168056	-0.801595	0.000629717	0.0193859
RPS3A	ENSG00000145425	-0.685942	0.000631189	0.0193859
GSTA4	ENSG00000170899	-0.767327	0.000635708	0.0194379
KIF6	ENSG00000164627	0.739304	0.000635933	0.0194379
MGAT5	ENSG00000152127	-0.654302	0.000656149	0.0200078
RHOBTB1	ENSG00000072422	-0.672073	0.000668147	0.0203251
PCDHGB7	ENSG00000254122	-0.817724	0.000675551	0.0205014
DGKE	ENSG00000153933	0.702772	0.000678048	0.0205254
FDFT1	ENSG00000079459	-0.690694	0.000679565	0.0205254
CNN2	ENSG00000064666	-0.74707	0.000694497	0.0209268
FLNB	ENSG00000136068	-0.732642	0.000698073	0.020985
H2AFV	None	-0.71767	0.000701472	0.0210376
CCDC102B	ENSG00000150636	-0.797087	0.000704256	0.0210619
SNN	ENSG00000184602	-0.73242	0.000705588	0.0210619
ANXA2P2	ENSG00000231991	-0.92093	0.000710641	0.0211631
HLA-DRB5	ENSG00000198502	-0.745789	0.000715498	0.0212493
RPA1	ENSG00000132383	-0.70483	0.000716869	0.0212493
DPF3	ENSG00000205683	-0.664139	0.000731447	0.0216311
G0S2	ENSG00000123689	-0.78391	0.000735902	0.0217125
LIPG	ENSG00000101670	-0.743618	0.000738614	0.0217335
VKORC1	ENSG00000167397	-0.728602	0.000740025	0.0217335
GAP43	ENSG00000172020	-0.761834	0.000751732	0.0220266
PSAP	ENSG00000197746	-0.728708	0.00075512	0.0220751
ADAM23	ENSG00000114948	-0.659839	0.000760889	0.0221282
CPM	ENSG00000135678	0.806242	0.000762144	0.0221282
PAM	ENSG00000145730	-0.697095	0.000759186	0.0221282
ATP8B1	ENSG00000081923	-0.669213	0.000766629	0.0221576
PDCD4	ENSG00000150593	-0.735459	0.000766634	0.0221576
DCBLD2	ENSG00000057019	-0.762288	0.000774873	0.0223451
SERPINA1	ENSG00000197249	0.757012	0.000781028	0.0224717
SLC1A3	ENSG00000079215	-0.790096	0.000785318	0.0225443
CNIH3	ENSG00000143786	-0.739644	0.000789075	0.0226012
GOLIM4	ENSG00000173905	-0.741099	0.000794583	0.022708
AFF2	ENSG00000155966	-0.645823	0.000799343	0.0227929
SARNP	ENSG00000205323	-0.646203	0.000811737	0.0230731
UHRF1	ENSG00000276043	-0.768124	0.000812792	0.0230731
WRB	None	-0.678884	0.0008185	0.0231836
ANXA1	ENSG00000135046	-0.703786	0.000822719	0.0232514
HIST1H2BL	None	-0.933879	0.000829184	0.0233823
THBS2	ENSG00000186340	-0.729834	0.000831593	0.0233984
ISG20	ENSG00000172183	0.760398	0.000837889	0.0234719
MT1E	ENSG00000169715	0.644899	0.000837717	0.0234719
KIAA1715	None	-0.609811	0.000849968	0.0237581
COL4A6	ENSG00000197565	-0.6189	0.000855924	0.0238722
NEIL2	ENSG00000154328	-0.756973	0.000860031	0.0239344
GLT8D2	ENSG00000120820	-0.766599	0.000864261	0.0239475
PYGL	ENSG00000100504	-0.73502	0.000862615	0.0239475
MB21D2	ENSG00000180611	0.727119	0.000871573	0.0240978
NCBP2	ENSG00000114503	-0.748993	0.000883184	0.0243659
HMGB2	ENSG00000164104	-0.73078	0.000886634	0.0244083
PMVK	ENSG00000163344	-0.654057	0.000891747	0.0244961
TRIM36	ENSG00000152503	0.710565	0.000900372	0.0246799
GM2A	ENSG00000196743	-0.716814	0.000909751	0.0248835
HLA-DQB1	ENSG00000179344	-0.808768	0.000914269	0.0249535
FDPS	ENSG00000160752	-0.707781	0.000928075	0.0250141
FRMD4A	ENSG00000151474	-0.676331	0.000918849	0.0250141
HELLS	ENSG00000119969	-0.661257	0.000923488	0.0250141
HIST1H2AG	None	-0.782118	0.000921513	0.0250141
PALLD	ENSG00000129116	-0.771582	0.000928265	0.0250141
PCDHGC3	ENSG00000240184	-0.744743	0.000925765	0.0250141
GDNF	ENSG00000168621	0.711343	0.000945426	0.0254228
SLC25A23	ENSG00000125648	-0.726468	0.000949767	0.0254858
GATA5	ENSG00000130700	0.831762	0.000956318	0.0256076
PCDH18	ENSG00000189184	-0.729156	0.000962033	0.0257067
PGRMC1	ENSG00000101856	-0.683474	0.000964856	0.0257282
CAPN2	ENSG00000162909	-0.717119	0.000968924	0.0257827
TSPAN9	ENSG00000011105	-0.748135	0.000986017	0.0261829
NDUFS5	ENSG00000168653	-0.65519	0.000992106	0.0262898
SEPT11	None	-0.76428	0.0010013	0.0264782
MYO6	ENSG00000196586	-0.700686	0.00101395	0.0267573
TRIM38	ENSG00000112343	0.745519	0.00101678	0.0267766
TP53I3	ENSG00000115129	-0.646206	0.00102329	0.0268925
ZNF469	ENSG00000225614	-0.722654	0.00103834	0.0272319
CEP55	ENSG00000138180	-0.731695	0.0010412	0.0272509
PDZD11	ENSG00000120509	-0.712004	0.00104971	0.0274172
SIK1	ENSG00000142178	0.81754	0.00105278	0.0274411
HIST1H3A	None	-0.795328	0.00106766	0.0277277
SVIL	ENSG00000197321	-0.74204	0.00106812	0.0277277
CD274	ENSG00000120217	0.726985	0.00107469	0.0278029
CXCL1	ENSG00000163739	0.646668	0.0010757	0.0278029
PIGK	ENSG00000142892	-0.683228	0.00107756	0.0278029
HLA-DPA1	ENSG00000231389	-0.735385	0.00108038	0.0278193
BGN	ENSG00000182492	-0.873151	0.00108681	0.0279284
JUP	ENSG00000173801	-0.664056	0.00109981	0.0282055
ADGRA2	ENSG00000020181	-0.689268	0.0011153	0.0285453
S100A13	ENSG00000189171	-0.577817	0.00111926	0.0285894
RPL7A	ENSG00000148303	-0.656898	0.00112534	0.0286299
TUBA1B	ENSG00000123416	-0.728609	0.00112478	0.0286299
NKX3-1	ENSG00000167034	0.694635	0.00113688	0.0288659
NES	ENSG00000132688	-0.759206	0.00114546	0.0290258
ELOVL7	ENSG00000164181	0.736491	0.00116483	0.0294583
PIK3R2	ENSG00000105647	-0.738943	0.00117304	0.0296071
LOXL1	ENSG00000129038	-0.752542	0.00119167	0.030018
RPL10	ENSG00000147403	-0.633532	0.00119644	0.0300192
SAMD9	ENSG00000205413	0.727897	0.00119621	0.0300192
PTMS	ENSG00000159335	-0.735841	0.00121151	0.0303377
TPM2	ENSG00000198467	-0.66134	0.00125174	0.0312837
AGPAT5	ENSG00000155189	-0.71453	0.00126033	0.0313467
ANKRD45	ENSG00000285777	0.813451	0.00126578	0.0313467
PET100	ENSG00000229833	-0.68038	0.00126656	0.0313467
PLTP	ENSG00000100979	-0.65416	0.00126194	0.0313467
UBASH3B	ENSG00000154127	-0.622529	0.0012592	0.0313467
IRF7	ENSG00000185507	0.726424	0.00128664	0.031782
CEP78	ENSG00000148019	-0.697409	0.00128999	0.0318031
XYLT1	ENSG00000103489	-0.656836	0.00129374	0.0318339
LRRC75A-AS1	None	-0.62116	0.00129846	0.0318885
SOD3	ENSG00000109610	-0.840266	0.00130263	0.0319296
KIFC1	ENSG00000237649	-0.677068	0.00130725	0.0319811
CMTM6	ENSG00000091317	-0.669629	0.00132775	0.0323322
GCSH	ENSG00000140905	-0.661555	0.00132921	0.0323322
VCAN	ENSG00000038427	-0.742881	0.00132519	0.0323322
CMTM4	ENSG00000183723	-0.645316	0.00133531	0.0324188
CSGALNACT1	ENSG00000147408	0.643864	0.00133916	0.0324505
RAB23	ENSG00000112210	-0.651148	0.00134743	0.032589
BUB1B	ENSG00000156970	-0.639533	0.00136642	0.0327432
HCP5	ENSG00000206337	0.737689	0.00135935	0.0327432
HIST1H3I	None	-0.796564	0.00136146	0.0327432
HOXB5	ENSG00000120075	-0.691369	0.00136922	0.0327432
MMP16	ENSG00000156103	-0.663897	0.0013684	0.0327432
PCDHGA10	ENSG00000253846	-0.760557	0.00136494	0.0327432
DUSP4	ENSG00000120875	-0.734955	0.00140525	0.0335417
MLC1	ENSG00000100427	-0.747899	0.0014132	0.0336686
FAT3	ENSG00000165323	-0.571465	0.00142404	0.0338005
HYAL2	ENSG00000068001	-0.646806	0.00142197	0.0338005
CXCL2	ENSG00000081041	0.693039	0.00143947	0.0339767
RPL3	ENSG00000100316	-0.683633	0.00143499	0.0339767
TBL1XR1	ENSG00000177565	-0.730052	0.00143816	0.0339767
RNF150	ENSG00000170153	-0.679622	0.00146265	0.0344601
DCLK3	ENSG00000163673	0.704932	0.00146694	0.0344974
RRM1	ENSG00000167325	-0.651693	0.00148033	0.0347482
CERK	ENSG00000100422	-0.632948	0.00148763	0.0347914
TXNRD1	ENSG00000198431	-0.69658	0.00148736	0.0347914
SMOC1	ENSG00000198732	0.643083	0.00149499	0.0348994
SGCB	ENSG00000163069	-0.719523	0.00150228	0.0350057
DENND3	ENSG00000105339	0.66703	0.00150514	0.0350082
MAD2L1	ENSG00000164109	-0.76541	0.00151633	0.0352041
HIST1H4B	None	-0.69119	0.00154447	0.0356626
KCTD12	ENSG00000178695	-0.658723	0.00154283	0.0356626
VEGFC	ENSG00000150630	0.692006	0.00154085	0.0356626
TMEM106C	ENSG00000134291	-0.678723	0.0015522	0.0357764
ICOSLG	ENSG00000160223	0.820989	0.00156561	0.0360203
CAV1	ENSG00000105974	-0.701385	0.00158969	0.0365084
ANK2	ENSG00000151150	-0.596929	0.00159309	0.0365207
ADAMTS9	ENSG00000163638	0.669924	0.00161842	0.0370305
COL6A1	ENSG00000142156	-0.728385	0.00162153	0.0370305
TLK2	ENSG00000146872	0.669006	0.00162404	0.0370305
LINC00473	None	0.793415	0.00164458	0.0373651
UBE2H	ENSG00000186591	-0.730323	0.00164293	0.0373651
UACA	ENSG00000137831	-0.667025	0.00166758	0.0378202
CALCA	ENSG00000110680	-0.65071	0.00167501	0.0378541
GNG2	ENSG00000186469	-0.632131	0.0016731	0.0378541
GATSL2	None	-0.63918	0.00168189	0.0379422
TMTC3	ENSG00000139324	-0.701623	0.00168831	0.0380197
LAMA5	ENSG00000130702	-0.692107	0.00169559	0.0381164
CALM2	ENSG00000143933	-0.62914	0.00170439	0.0381989
DCAKD	ENSG00000172992	-0.671697	0.00170525	0.0381989
IFIT1	ENSG00000185745	0.64813	0.00170829	0.0381999
NRK	ENSG00000123572	0.713574	0.00173881	0.0388141
ATP5O	None	-0.67468	0.00174635	0.0388463
TIMM21	ENSG00000075336	-0.706949	0.00174434	0.0388463
THSD4	ENSG00000187720	-0.626812	0.0017567	0.0390084
DPYSL2	ENSG00000092964	-0.689555	0.0017685	0.0392023
DUT	ENSG00000128951	-0.632411	0.00177431	0.0392627
TDRD7	ENSG00000196116	0.664147	0.00182263	0.0402621
SCARB1	ENSG00000073060	-0.656236	0.00182704	0.0402897
SLC2A10	ENSG00000197496	-0.639957	0.00183321	0.0403558
CACNG4	ENSG00000075461	-0.854359	0.00184708	0.040554
FAM162A	ENSG00000114023	-0.742748	0.00184857	0.040554
RNF141	ENSG00000110315	-0.690289	0.0018551	0.0406273
HLA-DRB1	ENSG00000196126	-0.674992	0.00186209	0.0406407
IPW	None	-0.656737	0.00186039	0.0406407
TMEM62	ENSG00000137842	0.683751	0.00186623	0.0406615
GFAP	ENSG00000131095	-0.631242	0.00188491	0.0408559
HIST1H3F	None	-0.907893	0.00189118	0.0408559
MEX3B	ENSG00000183496	-0.67278	0.00188556	0.0408559
MPC1	ENSG00000060762	-0.696584	0.00188689	0.0408559
THBS1	ENSG00000137801	-0.747097	0.00188913	0.0408559
VASH1	ENSG00000071246	-0.678099	0.0018988	0.040951
PLXDC2	ENSG00000120594	-0.587054	0.0019224	0.0413203
TTYH3	ENSG00000136295	-0.759645	0.00192212	0.0413203
TPBG	ENSG00000146242	-0.700546	0.00192838	0.0413791
GBP4	ENSG00000162654	0.710168	0.00193801	0.0415156
TSHZ1	ENSG00000179981	-0.624566	0.00195687	0.0418494
ARHGAP29	ENSG00000137962	-0.695844	0.00197687	0.0421357
TMEM50B	ENSG00000142188	-0.676475	0.00197387	0.0421357
FAM196B	None	-0.732879	0.00198028	0.0421381
CD63	ENSG00000135404	-0.606474	0.00198443	0.0421559
KIF20A	ENSG00000112984	-0.665676	0.00199399	0.0422886
CEACAM1	ENSG00000079385	0.833975	0.00200264	0.0424015
VCL	ENSG00000035403	-0.699036	0.0020363	0.0430427
MGAT4A	ENSG00000071073	0.621579	0.0020611	0.0434946
SCD5	ENSG00000145284	-0.626814	0.00207311	0.0436758
MEGF8	ENSG00000105429	-0.636879	0.00214341	0.044934
PDGFC	ENSG00000145431	-0.754562	0.00214342	0.044934
PREP	ENSG00000085377	-0.666287	0.00214762	0.044934
SIDT1	ENSG00000072858	0.742093	0.00215399	0.044934
TMEM237	ENSG00000155755	-0.653168	0.00215053	0.044934
WWTR1	ENSG00000018408	-0.706819	0.00215151	0.044934
ACACA	ENSG00000278540	-0.587853	0.00216076	0.0450018
CDON	ENSG00000064309	-0.623368	0.00217187	0.0451594
HIBCH	ENSG00000198130	-0.651793	0.00218128	0.0452359
RPS3	ENSG00000149273	-0.625943	0.00218265	0.0452359
KCNK2	ENSG00000082482	-0.73583	0.00219078	0.0452571
ZC3H12A	ENSG00000163874	0.642611	0.00218825	0.0452571
DHCR7	ENSG00000172893	-0.697431	0.00220455	0.0453411
DSP	ENSG00000096696	0.654765	0.00220698	0.0453411
HNRNPA1	ENSG00000135486	-0.66899	0.00220637	0.0453411
TMSB4X	ENSG00000205542	-0.647684	0.00220907	0.0453411
GMPR	ENSG00000137198	0.652796	0.00221806	0.0453704
HINT1	ENSG00000169567	-0.644984	0.00221607	0.0453704
TRHDE	ENSG00000072657	-0.613768	0.00222118	0.0453704
ASTN1	ENSG00000152092	-0.614783	0.00223907	0.0456159
LIX1	ENSG00000145721	-0.83692	0.00224036	0.0456159
CCNA2	ENSG00000145386	-0.659774	0.00226104	0.0458175
PDPN	ENSG00000162493	-0.645315	0.00225506	0.0458175
RASSF10	ENSG00000189431	0.827462	0.00225824	0.0458175
ETV1	ENSG00000006468	-0.592201	0.00227179	0.0459623
ALDH18A1	ENSG00000059573	-0.619258	0.00228958	0.0461716
CCDC167	ENSG00000198937	-0.77173	0.00228827	0.0461716
LZTS1	ENSG00000061337	-0.709435	0.002293	0.0461716
ATP13A2	ENSG00000159363	-0.639987	0.00229806	0.0462004
IRAK2	ENSG00000134070	0.665488	0.00231336	0.0463973
MARCKSL1	ENSG00000175130	-0.657867	0.00231513	0.0463973
COL5A3	ENSG00000080573	-0.713908	0.00232507	0.0465233
EEF2K	ENSG00000103319	-0.578973	0.00235743	0.0470968
MXRA7	ENSG00000182534	-0.635586	0.00239064	0.0476856
DSTN	ENSG00000125868	-0.650735	0.00240031	0.0478036
GOT2	ENSG00000125166	-0.63188	0.00240801	0.0478823
LAMB1	ENSG00000091136	-0.689145	0.00242513	0.0481475
PHKB	ENSG00000102893	-0.583513	0.00242918	0.0481529
DONSON	ENSG00000159147	-0.686539	0.00244966	0.0481841
LGALS1	ENSG00000100097	-0.551818	0.00244827	0.0481841
NOG	ENSG00000183691	-0.829887	0.00243938	0.0481841
PCDHGA12	ENSG00000253159	-0.70257	0.00244768	0.0481841
PRKCDBP	None	-0.636366	0.00243601	0.0481841
AKR7A2	ENSG00000053371	-0.642779	0.00245351	0.0481856
PREPL	ENSG00000138078	-0.66534	0.00246853	0.0484059
RPL34	ENSG00000109475	-0.574426	0.00249424	0.0488349
MAP1A	ENSG00000166963	-0.680939	0.00252915	0.0492196
NDUFA12	ENSG00000184752	-0.667056	0.00252933	0.0492196
OIP5-AS1	ENSG00000247556	-0.755566	0.0025196	0.0492196
PSIP1	ENSG00000164985	-0.646382	0.0025226	0.0492196
LOX	ENSG00000113083	-0.69425	0.00254139	0.0493199
P3H4	ENSG00000141696	-0.690406	0.00254222	0.0493199
AIF1L	ENSG00000126878	-0.58754	0.00256263	0.0495325
AP1S2	ENSG00000182287	-0.574335	0.00256448	0.0495325
STEAP3	ENSG00000115107	-0.642269	0.00256484	0.0495325
LRP8	ENSG00000157193	-0.565131	0.00259412	0.0500222
SLC2A3	ENSG00000059804	-0.618841	0.0026406	0.0508416
PRDX2	ENSG00000167815	-0.679727	0.00264476	0.0508448
KPNA5	ENSG00000196911	0.637082	0.00267876	0.0514209
CRTAP	ENSG00000170275	-0.649663	0.00269429	0.0515498
HIST1H2BH	None	-0.709133	0.00269761	0.0515498
TUBB	ENSG00000196230	-0.660359	0.00268958	0.0515498
SFT2D2	ENSG00000213064	-0.666547	0.00273308	0.0521495
LDHB	ENSG00000111716	-0.607254	0.00273988	0.0522011
IFT172	ENSG00000138002	-0.578338	0.00275315	0.0523757
CXXC5	ENSG00000171604	-0.691339	0.00276193	0.0524644
NPC2	ENSG00000119655	-0.590601	0.00279117	0.0529408
RPL9	ENSG00000163682	-0.559365	0.00281288	0.0532734
DNPH1	ENSG00000112667	-0.690178	0.00282694	0.0533997
GBP5	ENSG00000154451	0.700431	0.00282793	0.0533997
CD59	ENSG00000085063	-0.648422	0.00283903	0.0535301
CYP26B1	ENSG00000003137	0.68467	0.00287671	0.0540805
MB21D1	None	0.658706	0.00287345	0.0540805
GULP1	ENSG00000144366	-0.674375	0.0028875	0.0542033
ABCE1	ENSG00000164163	-0.642609	0.00292184	0.0547674
HOXB2	ENSG00000173917	-0.710327	0.00295699	0.0553447
CBX5	ENSG00000094916	-0.67297	0.00297809	0.0556579
CCPG1	ENSG00000260916	-0.678925	0.00299492	0.0557383
CRMP1	ENSG00000072832	-0.660024	0.00299036	0.0557383
PRDX5	ENSG00000126432	-0.559797	0.00299551	0.0557383
TMX4	ENSG00000125827	-0.629009	0.00300772	0.055884
CDCA7L	ENSG00000164649	-0.584382	0.0030412	0.056255
IFT80	ENSG00000068885	-0.588016	0.00304535	0.056255
LTBP1	ENSG00000049323	-0.611223	0.00304484	0.056255
SLC35E2B	ENSG00000189339	-0.654039	0.00304063	0.056255
HIST1H2AI	None	-0.782923	0.00305097	0.0562774
HS2ST1	ENSG00000153936	-0.626719	0.00305875	0.0563393
PAMR1	ENSG00000149090	-0.638211	0.00306551	0.0563824
HMGCS1	ENSG00000112972	-0.673167	0.0030864	0.0565219
POLR1E	ENSG00000137054	-0.614565	0.00308244	0.0565219
PRRG4	ENSG00000135378	0.734402	0.00307829	0.0565219
CNPY4	ENSG00000166997	-0.708239	0.00310763	0.0567561
DOPEY1	None	0.610915	0.00310809	0.0567561
ETFB	ENSG00000105379	-0.632173	0.00313637	0.0567961
HOMER2	ENSG00000103942	-0.665555	0.00314084	0.0567961
PAQR3	ENSG00000163291	-0.641661	0.00313083	0.0567961
PARP1	ENSG00000143799	-0.648555	0.00314148	0.0567961
PHF6	ENSG00000156531	-0.643465	0.00314031	0.0567961
TMOD1	ENSG00000136842	-0.867089	0.00311712	0.0567961
TPST2	ENSG00000128294	-0.645148	0.00313263	0.0567961
RALA	ENSG00000006451	-0.592662	0.00316254	0.0570853
SLC20A1	ENSG00000144136	-0.638703	0.00316643	0.0570853
ST8SIA2	ENSG00000140557	-0.558189	0.00318809	0.0573947
HS6ST1	ENSG00000136720	-0.742808	0.00320426	0.0576043
NFS1	ENSG00000244005	-0.659572	0.00321241	0.0576695
COL5A1	ENSG00000130635	-0.751575	0.00322278	0.0577743
SIGMAR1	ENSG00000147955	-0.611153	0.00322752	0.0577781
PBK	ENSG00000168078	-0.738703	0.00324024	0.0579244
ARHGAP1	ENSG00000175220	-0.573642	0.00324764	0.0579753
NEURL3	ENSG00000163121	0.719676	0.00325793	0.0579982
PPIP5K1	ENSG00000168781	-0.644558	0.00325802	0.0579982
GTF2H5	ENSG00000272047	-0.594187	0.00327996	0.0581644
HIST1H2AL	None	-0.742196	0.00328104	0.0581644
TMEM168	ENSG00000146802	-0.611673	0.0032731	0.0581644
GSN	ENSG00000148180	-0.65965	0.00329065	0.0581729
OPHN1	ENSG00000079482	-0.643233	0.00328922	0.0581729
ENO1	ENSG00000074800	-0.620126	0.0033049	0.0582967
L2HGDH	ENSG00000087299	0.59035	0.00330981	0.0582967
RPS4Y1	ENSG00000129824	-0.637461	0.00331137	0.0582967
CTNND2	ENSG00000169862	-0.571993	0.00332538	0.0584625
PDGFRL	ENSG00000104213	0.667725	0.00338913	0.0595011
MLLT11	ENSG00000213190	-0.60311	0.00340111	0.0596294
EFNB2	ENSG00000125266	-0.668104	0.00342013	0.0598514
HLA-DPB1	ENSG00000223865	-0.615517	0.00342786	0.0598514
STMN3	ENSG00000197457	-0.614549	0.00342748	0.0598514
TRAF1	ENSG00000056558	0.664677	0.00344325	0.0600378
APOBEC3C	ENSG00000244509	-0.602971	0.00347173	0.0603693
DGKI	ENSG00000157680	0.637903	0.00346863	0.0603693
P2RX4	ENSG00000135124	0.65766	0.00347681	0.0603753
TOX	ENSG00000198846	-0.666896	0.00349331	0.0605793
LOC100130744	None	0.784958	0.00351695	0.0608236
SCLT1	ENSG00000151466	0.591235	0.00351337	0.0608236
FCHO2	ENSG00000157107	-0.620436	0.003545	0.0612257
HINT3	ENSG00000111911	-0.667789	0.00357032	0.0615795
PDGFD	ENSG00000170962	-0.730213	0.00357804	0.0616293
IFIH1	ENSG00000115267	0.665721	0.00360129	0.0618626
PKI55	None	-0.637037	0.00359977	0.0618626
ATP5G1	ENSG00000159199	-0.615713	0.00360649	0.0618685
HIST1H4D	None	-0.666906	0.00361911	0.0620015
FARSB	ENSG00000116120	-0.584017	0.00364117	0.0622958
DPY19L3	ENSG00000178904	-0.630801	0.00365067	0.0623496
FILIP1L	ENSG00000168386	0.617094	0.00366245	0.0623496
FMNL1	ENSG00000184922	0.636561	0.00366311	0.0623496
NEK6	ENSG00000119408	-0.645211	0.00366388	0.0623496
RPS8	ENSG00000142937	-0.566535	0.00369458	0.0627882
KITLG	ENSG00000049130	-0.618491	0.00373684	0.0630141
LRP6	ENSG00000070018	-0.624637	0.00372789	0.0630141
MZT2B	ENSG00000152082	-0.608015	0.00373754	0.0630141
PLA2G12A	ENSG00000123739	-0.650792	0.00372574	0.0630141
RPL21	ENSG00000122026	-0.582822	0.00373695	0.0630141
SERPINH1	ENSG00000149257	-0.645164	0.00373178	0.0630141
TMEM171	ENSG00000157111	0.683436	0.0037674	0.0634336
ANGPTL1	ENSG00000136859	0.637346	0.00380565	0.0637408
ANO5	ENSG00000171714	0.598131	0.00379783	0.0637408
B3GLCT	ENSG00000187676	-0.605052	0.00380235	0.0637408
OCIAD2	ENSG00000145247	-0.572824	0.00380346	0.0637408
WISP1	None	-0.646936	0.00382717	0.0640173
DAG1	ENSG00000173402	-0.626676	0.00384471	0.0642263
MX2	ENSG00000183486	0.650327	0.00385279	0.064277
KLHL25	ENSG00000183655	0.640692	0.00386097	0.064291
SHCBP1	ENSG00000171241	-0.623003	0.00386371	0.064291
GALNT1	ENSG00000141429	-0.580858	0.00388143	0.0645016
CDH13	ENSG00000140945	-0.614836	0.00390927	0.0645789
NME4	ENSG00000103202	-0.633988	0.0039131	0.0645789
PRKX	ENSG00000183943	-0.611598	0.00391648	0.0645789
RIPK2	ENSG00000104312	0.619234	0.00389453	0.0645789
SLC35B2	ENSG00000157593	-0.581625	0.00389969	0.0645789
SORBS2	ENSG00000154556	-0.610121	0.00391408	0.0645789
HIST1H2BB	None	-0.770336	0.00392208	0.0645877
NEDD9	ENSG00000111859	-0.625557	0.00396304	0.0649767
PAFAH1B3	ENSG00000079462	-0.747381	0.00395822	0.0649767
PPM1K	ENSG00000163644	0.683925	0.00395727	0.0649767
PROS1	ENSG00000184500	-0.61707	0.0039661	0.0649767
SMC5	ENSG00000198887	-0.650812	0.00397974	0.0651165
CNTNAP3	ENSG00000106714	-0.601902	0.00399986	0.0651947
NRBP2	ENSG00000185189	-0.580886	0.00399762	0.0651947
TRO	ENSG00000067445	-0.647335	0.00399607	0.0651947
IDI1	ENSG00000067064	-0.618706	0.00400905	0.065261
MSI2	ENSG00000153944	-0.615531	0.00402787	0.0654837
ANGPT1	ENSG00000116194	-0.566394	0.00404334	0.0655696
RPS4X	ENSG00000198034	-0.577207	0.00404344	0.0655696
ZSCAN29	ENSG00000140265	0.58441	0.00408202	0.0661111
ABHD2	ENSG00000140526	-0.577972	0.00410264	0.0663607
BHLHE41	ENSG00000123095	-0.594624	0.00414782	0.0670064
ANGPTL4	ENSG00000029534	0.669716	0.00417711	0.0673942
EIF4B	ENSG00000063046	-0.612942	0.00418819	0.0674876
SACS	ENSG00000151835	-0.653235	0.00420817	0.0676573
ZNF681	ENSG00000196172	0.77419	0.00420934	0.0676573
SLC6A15	ENSG00000072041	-0.5827	0.00422025	0.0677472
EID1	ENSG00000255302	-0.605275	0.00425364	0.0679409
MSMO1	ENSG00000052802	-0.62924	0.00424312	0.0679409
PTX3	ENSG00000163661	0.602821	0.00425266	0.0679409
SYNE2	ENSG00000054654	-0.594417	0.00425281	0.0679409
GRAMD4	ENSG00000075240	-0.606584	0.00430229	0.068632
ABCD3	ENSG00000117528	-0.600249	0.00432915	0.0687303
FZD7	ENSG00000155760	-0.707696	0.00433002	0.0687303
MASTL	ENSG00000120539	0.621127	0.00431884	0.0687303
NKD2	ENSG00000145506	0.777474	0.00432474	0.0687303
RPS6KA2	ENSG00000071242	-0.609349	0.00434364	0.0688608
MMP24-AS1	None	-0.706247	0.00436934	0.0691821
ALDH1B1	ENSG00000137124	-0.612578	0.004402	0.0694405
SERPINB9	ENSG00000170542	0.664097	0.00439607	0.0694405
SFRP1	ENSG00000104332	-0.61243	0.00439956	0.0694405
EEF1G	ENSG00000254772	-0.569114	0.00445993	0.070094
RPS24	ENSG00000138326	-0.552427	0.00445676	0.070094
TNFSF4	ENSG00000117586	-0.674113	0.00445773	0.070094
WDR66	None	0.578952	0.00446651	0.0701111
ITGAV	ENSG00000138448	-0.705314	0.00453892	0.0710726
MAML3	ENSG00000196782	-0.564022	0.00453619	0.0710726
CENPV	ENSG00000166582	-0.686024	0.00455741	0.0712745
RPL22	ENSG00000116251	-0.577861	0.00456895	0.0713675
WSCD1	ENSG00000179314	-0.628036	0.00457837	0.071427
RNF187	ENSG00000168159	-0.5921	0.00459611	0.0716162
ALDH7A1	ENSG00000164904	-0.595964	0.00463961	0.0722002
TNIP3	ENSG00000050730	0.815348	0.00464492	0.0722002
ROBO1	ENSG00000169855	-0.623481	0.00466164	0.0723718
NIPSNAP1	ENSG00000184117	-0.586608	0.0046793	0.0725576
CDCA7	ENSG00000144354	-0.699344	0.00468913	0.0726217
KRT80	ENSG00000167767	-0.596203	0.00470518	0.0727818
NAV1	ENSG00000134369	-0.606167	0.0047257	0.072834
TLR3	ENSG00000164342	0.609504	0.00471522	0.072834
UNC119B	ENSG00000175970	-0.610975	0.00472531	0.072834
FAM63B	None	-0.602473	0.00476974	0.073424
FAM168A	ENSG00000054965	-0.599669	0.00478085	0.0735064
ATP5G3	None	-0.593453	0.00480883	0.0738474
TP53INP1	ENSG00000164938	-0.656921	0.00483834	0.0742111
FADS1	ENSG00000149485	-0.642147	0.00485069	0.0742894
GABARAP	ENSG00000170296	-0.615601	0.0048551	0.0742894
PHLDB2	ENSG00000144824	-0.584914	0.00498644	0.0762077
SPTLC3	ENSG00000172296	-0.630688	0.00499954	0.0763163
COL8A1	ENSG00000144810	-0.688347	0.00500609	0.0763249
AHNAK	ENSG00000124942	-0.613257	0.00503842	0.0766248
CNKSR3	ENSG00000153721	0.559292	0.0050438	0.0766248
PLEKHA4	ENSG00000105559	0.64328	0.00503986	0.0766248
FAM101B	None	-0.637742	0.00509568	0.0773209
UCN2	ENSG00000145040	0.776927	0.00510474	0.0773663
AGGF1	ENSG00000164252	-0.574316	0.00513218	0.0776898
KIF3C	ENSG00000084731	-0.56579	0.00513952	0.0777086
ETV7	ENSG00000010030	0.587056	0.00520999	0.0786806
ARC	ENSG00000198576	0.727694	0.00522717	0.0788468
C14orf132	ENSG00000227051	-0.649546	0.00526235	0.0792835
CCT6P3	ENSG00000234585	0.732237	0.00528099	0.0793768
GBE1	ENSG00000114480	-0.614025	0.00527623	0.0793768
ACTB	ENSG00000075624	-0.626093	0.00529719	0.0794565
OVCH1	ENSG00000187950	0.832308	0.00529876	0.0794565
GPATCH11	ENSG00000152133	-0.665478	0.00530791	0.0794772
RPL5	ENSG00000122406	-0.553875	0.00531262	0.0794772
SLC8A2	ENSG00000118160	0.691851	0.00531915	0.0794817
OAT	ENSG00000065154	-0.605407	0.00535554	0.0799318
CETN2	ENSG00000147400	-0.629254	0.00540651	0.0805981
CD248	ENSG00000174807	-0.644294	0.0054723	0.0812037
FIG4	ENSG00000112367	-0.543866	0.00546371	0.0812037
SSFA2	None	-0.574455	0.00545691	0.0812037
UQCRQ	ENSG00000164405	-0.561602	0.00547262	0.0812037
SHISA5	ENSG00000164054	-0.637999	0.00548163	0.0812429
G6PC3	ENSG00000141349	-0.607843	0.00554135	0.0820325
BCL7C	ENSG00000099385	-0.535368	0.00556731	0.0823212
HIST1H2BO	None	-0.64523	0.00563745	0.0832619
EVL	ENSG00000196405	-0.597631	0.00566011	0.0834997
CREBRF	ENSG00000164463	0.598021	0.00576643	0.0849698
FBLN1	ENSG00000077942	-0.612966	0.00579624	0.0853104
TROVE2	ENSG00000116747	-0.629115	0.0058076	0.0853791
KIAA0754	None	-0.604375	0.00583464	0.0856778
CPE	ENSG00000109472	-0.588367	0.00584153	0.0856802
B3GNT7	ENSG00000156966	0.729039	0.00586237	0.0858871
EIF4EBP2	ENSG00000148730	-0.5894	0.00593219	0.0868101
GALNT7	ENSG00000109586	-0.591868	0.0059485	0.086949
TRAM2	ENSG00000065308	-0.620469	0.00595603	0.0869594
CTXN1	ENSG00000178531	-0.803784	0.00599224	0.087388
RPS7	ENSG00000171863	-0.578073	0.00600628	0.0874926
STEAP2	ENSG00000157214	-0.585048	0.00601755	0.0875568
PPA2	ENSG00000138777	-0.546841	0.00605452	0.0879942
SLC1A1	ENSG00000106688	-0.73911	0.00606303	0.0880176
PNRC2	ENSG00000189266	-0.595205	0.00611722	0.0887032
DKK3	ENSG00000050165	-0.563714	0.00613176	0.0888129
PARK7	ENSG00000116288	-0.562116	0.00615173	0.089001
F2RL1	ENSG00000164251	-0.711229	0.0062292	0.0899178
SNRPD2	ENSG00000125743	-0.501686	0.00622869	0.0899178
CENPQ	ENSG00000031691	-0.666227	0.00625486	0.0900841
CPED1	ENSG00000106034	0.596819	0.00625161	0.0900841
HMGCR	ENSG00000113161	-0.596548	0.00627507	0.0901732
MIR4426	ENSG00000283795	-0.731523	0.00627519	0.0901732
ANTXR1	ENSG00000169604	-0.581567	0.0063099	0.0904679
RSAD2	ENSG00000134321	0.650389	0.00630488	0.0904679
BIRC5	ENSG00000089685	-0.596605	0.00636871	0.0906812
C6orf1	ENSG00000186577	-0.616999	0.00637267	0.0906812
DNER	ENSG00000187957	0.566078	0.00633436	0.0906812
GJA1	ENSG00000152661	-0.609323	0.00635827	0.0906812
HLTF	ENSG00000071794	-0.564812	0.00634288	0.0906812
PLP2	ENSG00000102007	-0.603459	0.00634863	0.0906812
PTK2B	ENSG00000120899	0.578681	0.00637458	0.0906812
GGH	ENSG00000137563	-0.636105	0.00641342	0.0910306
MYADM	ENSG00000179820	-0.615646	0.00640883	0.0910306
BACE1	ENSG00000186318	-0.566572	0.00642512	0.091083
MAP3K14	ENSG00000006062	0.573017	0.00643141	0.091083
TRAK2	ENSG00000115993	-0.549084	0.00648305	0.0917125
MEGF10	ENSG00000145794	-0.563599	0.00650495	0.0919203
CARD6	ENSG00000132357	0.636182	0.00652351	0.0919787
TUBB2A	ENSG00000137267	-0.537905	0.00652229	0.0919787
EEF1B2	ENSG00000114942	-0.513197	0.00653183	0.0919941
NF2	ENSG00000186575	-0.612745	0.00659184	0.0926345
NUCKS1	ENSG00000069275	-0.592819	0.00658947	0.0926345
ELMOD2	ENSG00000179387	-0.614439	0.00662183	0.0928513
TCEAL8	ENSG00000180964	-0.574594	0.00661497	0.0928513
P3H3	ENSG00000110811	-0.553696	0.0066454	0.0929986
RPL26	ENSG00000161970	-0.492824	0.00664693	0.0929986
MCM4	ENSG00000104738	-0.590773	0.00666294	0.0931205
TXNDC15	ENSG00000113621	-0.551492	0.00667098	0.0931307
TMED3	ENSG00000166557	-0.558301	0.00668935	0.093285
VPS26B	ENSG00000151502	-0.554196	0.00674102	0.0939028
SOX9	ENSG00000125398	-0.590381	0.0067612	0.094081
PSMD10	ENSG00000101843	-0.629654	0.00680409	0.0944716
TMEM19	ENSG00000139291	-0.631193	0.00679953	0.0944716
SRI	ENSG00000075142	-0.575094	0.00681247	0.094485
ITGA1	ENSG00000213949	0.620642	0.00683856	0.0947438
KCNMB3	ENSG00000171121	0.587394	0.00684942	0.0947912
CNTN2	ENSG00000184144	0.634676	0.00690426	0.0954465
FBLN2	ENSG00000163520	-0.544784	0.00692062	0.0955691
CYBRD1	ENSG00000071967	-0.614283	0.00694487	0.0956965
MCAM	ENSG00000076706	-0.600465	0.00694327	0.0956965
ANXA11	ENSG00000122359	-0.556084	0.00698416	0.0957206
GPR1	None	-0.585927	0.00698397	0.0957206
HIST1H2BE	None	-0.67859	0.00696741	0.0957206
HPSE	ENSG00000173083	0.738871	0.00697828	0.0957206
SAMD1	ENSG00000141858	-0.673004	0.00695867	0.0957206
IDH1	ENSG00000138413	-0.625682	0.00699289	0.0957373
FOXO1	ENSG00000150907	0.615034	0.00700063	0.0957404
ZYG11B	ENSG00000162378	-0.579955	0.00701379	0.0958176
NUAK1	ENSG00000074590	-0.614907	0.00703878	0.096056
MGLL	ENSG00000074416	0.590997	0.00707881	0.0963959
SLC27A1	ENSG00000130304	-0.607156	0.0070758	0.0963959
FTO	ENSG00000140718	-0.535422	0.00710264	0.0965378
RPL4	ENSG00000174444	-0.541107	0.00710438	0.0965378
NDUFA4	ENSG00000189043	-0.5239	0.00714236	0.0969504
LAMTOR4	ENSG00000188186	-0.539674	0.00717426	0.0972798
KLF4	ENSG00000136826	-0.62195	0.0072129	0.0976481
NKAIN1	ENSG00000084628	0.687626	0.00721674	0.0976481
HIST1H2AM	None	-0.631372	0.00722562	0.0976646
PIGM	ENSG00000143315	-0.61139	0.0072363	0.0976912
PTPRS	ENSG00000105426	-0.583668	0.00724291	0.0976912
COTL1	ENSG00000103187	-0.573978	0.00728778	0.0980887
UBE2T	ENSG00000077152	-0.705759	0.00728517	0.0980887
ATP6V0E2	ENSG00000171130	-0.665193	0.00732266	0.0981436
B3GAT3	ENSG00000149541	-0.578845	0.00732211	0.0981436
LPCAT1	ENSG00000153395	-0.575815	0.00732256	0.0981436
YWHAQ	ENSG00000134308	-0.584787	0.00731931	0.0981436
RSL24D1	ENSG00000137876	-0.552362	0.00733126	0.0981557
RDH10	ENSG00000121039	-0.609738	0.00734407	0.0982241
STMN1	ENSG00000117632	-0.594279	0.00737477	0.0985312
NDUFB1	ENSG00000183648	-0.534526	0.00740815	0.0988736
HACD3	ENSG00000074696	-0.575493	0.00743245	0.0990941
MTFR1	ENSG00000066855	-0.548111	0.00745835	0.0993356
CDK1	ENSG00000170312	-0.596189	0.00748135	0.0994121
MAP4K4	ENSG00000071054	-0.589933	0.00748366	0.0994121
TXN2	ENSG00000100348	-0.599091	0.00749529	0.0994121
VLDLR	ENSG00000147852	-0.590162	0.00748862	0.0994121
EHD2	ENSG00000024422	-0.645795	0.00752875	0.0996569
RPL22L1	ENSG00000163584	-0.53793	0.00752939	0.0996569
RAB28	ENSG00000157869	-0.580842	0.0075395	0.0996872
MORF4L1	ENSG00000185787	-0.593355	0.0075678	0.0999576
NCAM1	ENSG00000149294	-0.521051	0.00758659	0.100042
PCNXL3	None	0.620269	0.00758988	0.100042
RAB11FIP1	ENSG00000156675	-0.551613	0.00761674	0.100292
BAG1	ENSG00000107262	0.543221	0.00765697	0.100718
NRP2	ENSG00000118257	-0.593769	0.00767627	0.100848
RARRES3	None	-0.528963	0.00768271	0.100848
FAM172A	ENSG00000113391	-0.591449	0.00770517	0.101039
BTC	ENSG00000174808	0.670498	0.00772772	0.101119
CD109	ENSG00000156535	-0.56541	0.00773509	0.101119
CHN1	ENSG00000128656	-0.615044	0.00772051	0.101119
ITGA7	ENSG00000135424	-0.500177	0.00774476	0.101142
TRPV2	ENSG00000187688	-0.552597	0.0077719	0.101393
CCDC34	ENSG00000109881	-0.598201	0.0078044	0.101713
EAF1	ENSG00000144597	-0.608371	0.00782251	0.101844
TMEM98	ENSG00000006042	-0.546764	0.00783951	0.101962
FAM173B	None	-0.565281	0.00792875	0.103017
RPS13	ENSG00000110700	-0.548058	0.00796235	0.103328
SLC25A3	ENSG00000075415	-0.545298	0.00796885	0.103328
APMAP	ENSG00000101474	-0.610758	0.00802191	0.103775
ARHGEF4	ENSG00000136002	-0.572259	0.00801623	0.103775
IGFBP7	ENSG00000163453	-0.550296	0.00802776	0.103775
RPL14	ENSG00000188846	-0.530775	0.00804358	0.103874
SUMF1	ENSG00000144455	-0.520949	0.00806921	0.104099
HLA-E	ENSG00000204592	0.572598	0.00811446	0.104577
COL6A3	ENSG00000163359	-0.613096	0.00812551	0.104614
ZNF721	ENSG00000182903	0.585075	0.0081593	0.104943
SLC7A14	ENSG00000013293	-0.638565	0.00818737	0.105198
SLC16A2	ENSG00000147100	-0.60148	0.00821101	0.105395
RPL29	ENSG00000162244	-0.497518	0.00822486	0.105467
KDELR2	ENSG00000136240	-0.57196	0.00827263	0.105783
SAAL1	ENSG00000166788	-0.570314	0.00827441	0.105783
TMEM97	ENSG00000109084	-0.630737	0.00826702	0.105783
HIST1H3H	None	-0.570844	0.0083057	0.10597
S1PR3	ENSG00000213694	0.576276	0.00830236	0.10597
PDE3A	ENSG00000152270	0.609538	0.00836215	0.106584
GPAT3	ENSG00000138678	-0.575201	0.00837897	0.106585
SNRNP25	ENSG00000161981	-0.600782	0.00837151	0.106585
GLUD1	ENSG00000148672	-0.580189	0.00838873	0.106603
ROS1	ENSG00000047936	0.607196	0.00839974	0.106637
SQLE	ENSG00000104549	-0.575605	0.00843312	0.106954
PFKM	ENSG00000152556	-0.563026	0.00845007	0.106956
PQLC3	None	-0.650806	0.00844825	0.106956
NSMCE1	ENSG00000169189	-0.59385	0.00847057	0.107109
COX7C	ENSG00000127184	-0.516011	0.00848682	0.107208
STX12	ENSG00000117758	0.561362	0.00850838	0.107374
GBP1	ENSG00000117228	0.555698	0.00851871	0.107398
PRR5L	ENSG00000135362	-0.55621	0.00853961	0.107449
WHAMM	ENSG00000156232	0.570136	0.00853263	0.107449
NRG2	ENSG00000158458	0.658727	0.0085549	0.107535
SYNJ2	ENSG00000078269	-0.582982	0.00858268	0.107679
ZNF618	ENSG00000157657	0.558763	0.0085832	0.107679
REEP2	ENSG00000132563	-0.578652	0.00869344	0.108954
CAMK2N1	ENSG00000162545	-0.575137	0.00871856	0.109075
SAT1	ENSG00000130066	0.58633	0.00872017	0.109075
P4HA1	ENSG00000122884	-0.557362	0.00876214	0.109492
UCHL1	ENSG00000154277	-0.569147	0.00878276	0.109643
PCDHGA11	ENSG00000253873	-0.597361	0.00879516	0.10969
HIST1H4E	None	-0.527502	0.00882952	0.110011
COL12A1	ENSG00000111799	-0.542437	0.00885788	0.110256
EPHX1	ENSG00000143819	-0.554048	0.00888067	0.110432
KIAA1147	None	-0.524539	0.00891188	0.11066
MIF	ENSG00000240972	-0.522021	0.00891632	0.11066
AP5B1	ENSG00000254470	0.599364	0.00895424	0.111022
CDK2AP1	ENSG00000111328	-0.555884	0.0089666	0.111067
ATP6AP2	ENSG00000182220	-0.550359	0.00904472	0.111926
SEPN1	None	-0.57985	0.00905825	0.111985
CHP1	ENSG00000187446	-0.551881	0.0091217	0.112276
CLCC1	ENSG00000121940	-0.563078	0.00912356	0.112276
GAPDH	ENSG00000111640	-0.539158	0.00913198	0.112276
NNT	ENSG00000112992	-0.540237	0.00913462	0.112276
SNRPE	ENSG00000182004	-0.559798	0.00912614	0.112276
TCEAL4	ENSG00000133142	-0.54715	0.00913254	0.112276
DDX58	ENSG00000107201	0.587577	0.00916418	0.112531
GLT8D1	ENSG00000016864	-0.572642	0.00917346	0.112536
CYFIP2	ENSG00000055163	-0.554619	0.00922516	0.112721
NOCT	ENSG00000151014	0.643392	0.00923278	0.112721
TCF19	ENSG00000137310	-0.608556	0.00921683	0.112721
TMEM230	ENSG00000089063	-0.575263	0.00922481	0.112721
UQCRB	ENSG00000156467	-0.504285	0.00920076	0.112721
KYNU	ENSG00000115919	0.582646	0.00924485	0.112761
CASP7	ENSG00000165806	0.547859	0.00929298	0.113237
HDAC2	ENSG00000196591	-0.53918	0.00931053	0.113237
KCND1	ENSG00000102057	-0.69308	0.00930553	0.113237
CAPNS1	ENSG00000126247	-0.525413	0.00936419	0.113594
HADH	ENSG00000138796	-0.675044	0.00934896	0.113594
NHP2	ENSG00000145912	-0.502499	0.00936668	0.113594
TSPAN6	ENSG00000000003	-0.568743	0.00938342	0.113689
CDC42	ENSG00000070831	-0.547279	0.00943435	0.114198
ERAL1	ENSG00000132591	-0.528141	0.0094506	0.114225
GPCPD1	ENSG00000125772	-0.534589	0.00945454	0.114225
SOX21-AS1	ENSG00000227640	-0.587811	0.00946991	0.114303
FOXN3	ENSG00000053254	-0.571495	0.00948463	0.114372
CCND2	ENSG00000118971	-0.588074	0.00952647	0.114768
QDPR	ENSG00000151552	-0.530722	0.00954041	0.114827
BCL6B	ENSG00000161940	0.634268	0.00957757	0.114949
C11orf87	ENSG00000185742	-0.649664	0.00957204	0.114949
SOX21	ENSG00000125285	-0.625677	0.00956014	0.114949
CFAP46	ENSG00000171811	0.650881	0.00959993	0.115031
CRIP2	ENSG00000182809	-0.544937	0.0096025	0.115031
C7orf31	ENSG00000153790	0.676864	0.00962977	0.11525
CDK4	ENSG00000135446	-0.54148	0.00966404	0.115472
PSMD4	ENSG00000159352	-0.536956	0.00966642	0.115472
NOS2	ENSG00000007171	0.614488	0.00972684	0.116085
DHRS7	ENSG00000100612	-0.551139	0.00980173	0.11676
SRSF1	ENSG00000136450	-0.597313	0.00979966	0.11676
KLHL36	ENSG00000135686	-0.557252	0.00981624	0.116823
COL3A1	ENSG00000168542	-0.646368	0.0099078	0.117803
CDC14A	ENSG00000079335	0.499175	0.00996036	0.11823
FLJ32255	None	0.532118	0.00996227	0.11823
UBL3	ENSG00000122042	-0.593289	0.00997555	0.118278
CTSB	ENSG00000164733	-0.522214	0.0100254	0.118758
BATF3	ENSG00000123685	0.614126	0.0100519	0.118851
C18orf54	ENSG00000166845	-0.512149	0.0100439	0.118851
LEPROTL1	ENSG00000104660	-0.614043	0.0100747	0.11901
CYR61	ENSG00000142871	-0.564599	0.0101039	0.119135
NR2F1	ENSG00000175745	-0.555713	0.0100953	0.119135
GDF5	ENSG00000125965	-0.617593	0.0101671	0.119474
PLXNA2	ENSG00000076356	-0.485836	0.0101702	0.119474
SEPW1	None	-0.621084	0.010159	0.119474
TFDP2	ENSG00000114126	-0.509285	0.0101486	0.119474
MIR21	ENSG00000284190	-0.677828	0.0101974	0.119573
RNF121	ENSG00000137522	-0.50186	0.0101884	0.119573
C8orf59	None	-0.489763	0.0102457	0.120029
SLC34A2	ENSG00000157765	0.646007	0.0102642	0.120136
DTL	ENSG00000143476	-0.564984	0.0102756	0.120158
RPL23	ENSG00000125691	-0.514522	0.0103849	0.121326
NEXN	ENSG00000162614	0.558718	0.0104209	0.121634
AP2M1	ENSG00000161203	-0.547251	0.0104438	0.12179
CREB3L1	ENSG00000157613	-0.59105	0.0104926	0.122247
ENDOD1	ENSG00000149218	-0.522582	0.0105364	0.122533
FZD6	ENSG00000164930	-0.552745	0.0105325	0.122533
MRPL48	ENSG00000175581	-0.625367	0.0105558	0.122648
CAT	ENSG00000121691	-0.571581	0.0106106	0.122725
HP1BP3	ENSG00000127483	-0.536246	0.0106063	0.122725
PAPD7	None	0.542731	0.0106046	0.122725
RIMS2	ENSG00000176406	0.493699	0.0105755	0.122725
RPL24	ENSG00000114391	-0.500361	0.0106047	0.122725
HIST1H3J	None	-0.684631	0.010633	0.122841
SCAI	ENSG00000173611	-0.523698	0.0106399	0.122841
OSTC	ENSG00000198856	-0.54456	0.0106784	0.123174
ITGB1	ENSG00000150093	-0.549633	0.0106889	0.123183
APOO	ENSG00000184831	-0.591309	0.010731	0.123223
CAPZB	ENSG00000077549	-0.517126	0.010715	0.123223
PKIA	ENSG00000171033	-0.597609	0.0107223	0.123223
SNHG16	ENSG00000163597	-0.546776	0.0107262	0.123223
PYCR1	ENSG00000183010	-0.562126	0.0107597	0.123441
ADA	ENSG00000196839	-0.558701	0.0108304	0.123461
ARPC5	ENSG00000162704	-0.576066	0.0108029	0.123461
COMMD6	ENSG00000188243	-0.52416	0.0108242	0.123461
EIF4E2	ENSG00000135930	-0.52224	0.0108269	0.123461
PRLR	ENSG00000113494	0.636014	0.0107719	0.123461
RPL27A	ENSG00000166441	-0.481008	0.0108009	0.123461
RPL6	ENSG00000089009	-0.509554	0.0108389	0.123461
TWF2	ENSG00000247596	-0.530975	0.0108044	0.123461
ARL9	ENSG00000196503	0.669404	0.0108937	0.123825
ELOVL6	ENSG00000170522	-0.532555	0.0109	0.123825
ERMP1	ENSG00000099219	-0.526907	0.0108923	0.123825
COL18A1	ENSG00000182871	-0.651821	0.0109527	0.124313
MYH10	ENSG00000133026	-0.518742	0.0109775	0.124483
TM7SF3	ENSG00000064115	-0.537325	0.0110057	0.124692
C7orf73	None	-0.547218	0.0111434	0.125865
EIF3L	ENSG00000100129	-0.562577	0.0111333	0.125865
MYL9	ENSG00000101335	-0.568304	0.0111487	0.125865
RPL31	ENSG00000071082	-0.452782	0.0111358	0.125865
FEZ1	ENSG00000149557	-0.512765	0.0112044	0.1262
PLEC	ENSG00000178209	-0.623252	0.0112081	0.1262
SLC25A43	ENSG00000077713	-0.575998	0.0112069	0.1262
CAPG	ENSG00000042493	-0.489432	0.0112353	0.126395
TTC21A	ENSG00000168026	0.545085	0.0112802	0.126787
COA5	ENSG00000183513	-0.535631	0.0113003	0.12679
GOT1	ENSG00000120053	-0.55545	0.0112912	0.12679
SCRN3	ENSG00000144306	-0.556597	0.0113165	0.12686
NFKB1	ENSG00000109320	0.57111	0.0113912	0.127585
IFIT3	ENSG00000119917	0.571766	0.011412	0.127594
SP140	ENSG00000079263	0.533966	0.0114118	0.127594
CC2D2A	ENSG00000048342	-0.471239	0.0115154	0.127965
CD99P1	ENSG00000223773	0.642873	0.0114871	0.127965
DCHS1	ENSG00000166341	-0.555025	0.0115153	0.127965
ELN	ENSG00000049540	0.55299	0.0115146	0.127965
EMP1	ENSG00000134531	-0.508069	0.0114647	0.127965
LIMS1	ENSG00000169756	-0.600789	0.011514	0.127965
SEPT6	ENSG00000125354	-0.523406	0.011484	0.127965
CTSO	ENSG00000256043	-0.509172	0.0115416	0.128032
OAS1	ENSG00000089127	0.54614	0.0115363	0.128032
POU2F2	ENSG00000028277	0.52514	0.0115522	0.128038
ANKH	ENSG00000001629	-0.491249	0.0116999	0.128716
C9orf47	None	0.732273	0.0116838	0.128716
COL16A1	ENSG00000084636	-0.543686	0.0117173	0.128716
ERAP2	ENSG00000164308	0.554536	0.0117244	0.128716
FER	ENSG00000151422	-0.484294	0.0116815	0.128716
GNPTAB	ENSG00000111670	-0.501174	0.0117165	0.128716
IGSF1	ENSG00000147255	0.65503	0.0116742	0.128716
LMNA	ENSG00000160789	-0.555274	0.0117204	0.128716
PRKCE	ENSG00000171132	-0.511602	0.0116838	0.128716
TSLP	ENSG00000145777	-0.545278	0.0117017	0.128716
YIF1A	ENSG00000174851	-0.556273	0.0117003	0.128716
HMOX1	ENSG00000100292	-0.612415	0.0117524	0.128802
NDUFC2	ENSG00000151366	-0.61891	0.0117461	0.128802
HIVEP2	ENSG00000010818	0.555951	0.0117736	0.128902
SLC2A1	ENSG00000117394	-0.529959	0.0117818	0.128902
PCCB	ENSG00000114054	-0.477543	0.0118216	0.129227
CMKLR1	ENSG00000174600	-0.627908	0.0118382	0.129297
PIN4	ENSG00000102309	-0.514422	0.0118756	0.129594
JADE1	ENSG00000077684	-0.542102	0.0118873	0.129611
ARSB	ENSG00000113273	-0.540874	0.0119003	0.129642
CD276	ENSG00000103855	-0.562463	0.0119909	0.130436
NLRC5	ENSG00000140853	0.588117	0.0120141	0.130436
RPL13A	ENSG00000142541	-0.49651	0.0120081	0.130436
TWIST1	ENSG00000122691	-0.599896	0.0119953	0.130436
MRPL13	ENSG00000172172	-0.53663	0.0120567	0.130787
IER2	ENSG00000160888	0.586808	0.0120713	0.130834
CD99	ENSG00000002586	-0.491088	0.0120834	0.130853
KIF26B	ENSG00000162849	-0.497069	0.0121293	0.131239
ATRN	ENSG00000088812	-0.508932	0.0121676	0.131393
HIST1H2BI	None	-0.602453	0.0121728	0.131393
PFDN5	ENSG00000123349	-0.455472	0.0121744	0.131393
SYTL3	ENSG00000164674	0.647902	0.0121914	0.131465
WDR41	ENSG00000164253	-0.556291	0.0122144	0.131601
CCDC28B	ENSG00000160050	-0.603003	0.0122434	0.131803
ADAMTS12	ENSG00000151388	-0.526017	0.012292	0.132214
C17orf89	None	-0.506022	0.0123284	0.132388
HMGB1	ENSG00000189403	-0.55858	0.0123289	0.132388
IDE	ENSG00000119912	-0.523349	0.0123564	0.132571
FDXR	ENSG00000161513	-0.537036	0.0123906	0.13274
RHOQ	ENSG00000119729	-0.523738	0.0123929	0.13274
SYCP2	ENSG00000153157	0.590742	0.0124119	0.132832
KDM2A	ENSG00000173120	0.564883	0.0124416	0.133038
PON2	ENSG00000105854	-0.53747	0.0124801	0.133337
ZNF273	ENSG00000198039	0.582797	0.0125271	0.133728
ASAH1	ENSG00000104763	-0.548321	0.0125414	0.133768
AGK	ENSG00000006530	-0.533971	0.0125647	0.133904
PKNOX1	ENSG00000160199	-0.497094	0.0125938	0.134102
GSKIP	ENSG00000100744	-0.524291	0.0126168	0.134123
PCYT2	ENSG00000185813	-0.519461	0.0126166	0.134123
RCN1	ENSG00000049449	-0.553157	0.0126337	0.134191
LHFPL2	ENSG00000145685	-0.531485	0.0126881	0.134443
PLS3	ENSG00000102024	-0.527526	0.0126939	0.134443
SUSD5	ENSG00000173705	-0.503205	0.0126996	0.134443
TKT	ENSG00000163931	-0.518834	0.0126834	0.134443
LCOR	ENSG00000196233	0.575553	0.0127488	0.134628
LDHA	ENSG00000134333	-0.514291	0.0127441	0.134628
UBE4B	ENSG00000130939	-0.491304	0.012746	0.134628
HBS1L	ENSG00000112339	-0.489456	0.0127954	0.135009
WWC3	ENSG00000047644	-0.558637	0.0128223	0.135181
ANGPTL2	ENSG00000167772	-0.521174	0.0128549	0.135189
ANK1	ENSG00000145362	-0.440599	0.0129694	0.135189
CNTNAP3B	ENSG00000154529	-0.50971	0.0129029	0.135189
DNMT3B	ENSG00000088305	-0.500886	0.0129783	0.135189
EEF1A1	ENSG00000156508	-0.526915	0.0128756	0.135189
ITM2C	ENSG00000135916	-0.496773	0.0129707	0.135189
KIFAP3	ENSG00000075945	-0.541016	0.0128709	0.135189
LAMP2	ENSG00000005893	-0.548642	0.0129293	0.135189
PCCA	ENSG00000175198	-0.488478	0.0129823	0.135189
RPL10A	ENSG00000198755	-0.529159	0.0129288	0.135189
SFT2D3	ENSG00000173349	-0.605218	0.0129188	0.135189
SKP1	ENSG00000113558	-0.542389	0.0129373	0.135189
SNX12	ENSG00000147164	-0.566419	0.0129454	0.135189
TLE3	ENSG00000140332	-0.518714	0.0129032	0.135189
YIF1B	ENSG00000167645	-0.515897	0.0128803	0.135189
ALDH1A3	ENSG00000184254	-0.542705	0.0129934	0.135195
NIM1K	ENSG00000177453	0.662542	0.0130289	0.135343
PFN2	ENSG00000070087	-0.52146	0.0130189	0.135343
ATP5I	None	-0.49635	0.0130842	0.135696
HIST1H2BN	None	-0.561607	0.013081	0.135696
DCAF13	ENSG00000164934	-0.573319	0.0131106	0.13586
FAM213A	None	-0.555941	0.0131678	0.136232
TMEM181	ENSG00000146433	-0.538659	0.0131622	0.136232
NCAPG2	ENSG00000146918	-0.485481	0.0131873	0.136322
DTD1	ENSG00000125821	-0.476051	0.0132259	0.136499
MPV17	ENSG00000115204	-0.507423	0.0132174	0.136499
HOXB4	ENSG00000182742	-0.574401	0.0132513	0.136651
IGFBP2	ENSG00000115457	-0.530731	0.0132788	0.136824
ZNF253	ENSG00000213096	0.546628	0.013333	0.137272
TUBB6	ENSG00000176014	-0.518109	0.0133772	0.137616
HELZ2	ENSG00000130589	0.654727	0.0134356	0.137994
METRN	ENSG00000103260	-0.637019	0.0134259	0.137994
TMPRSS2	ENSG00000184012	0.621716	0.0134708	0.138244
ELOVL5	ENSG00000012660	-0.526146	0.0135041	0.138366
OLFML2B	ENSG00000162745	-0.673369	0.0135044	0.138366
BAZ1A	ENSG00000198604	0.536248	0.0135576	0.138799
DARS2	ENSG00000117593	-0.517175	0.0136419	0.13955
LAPTM4B	ENSG00000104341	-0.552095	0.0136851	0.13988
CASC5	None	-0.493745	0.0136969	0.139888
PPT1	ENSG00000131238	-0.529478	0.013733	0.140032
USP18	ENSG00000184979	0.567374	0.0137325	0.140032
C19orf66	None	0.528199	0.0137914	0.140516
PRRC1	ENSG00000164244	-0.535125	0.0138153	0.140647
MPZL1	ENSG00000197965	-0.530009	0.0139184	0.141583
NANOS1	ENSG00000188613	-0.608218	0.0139692	0.141987
BBS2	ENSG00000125124	-0.53715	0.014036	0.142479
COMMD1	ENSG00000173163	-0.526871	0.0140522	0.142479
IKBIP	ENSG00000166130	-0.515284	0.0140599	0.142479
NRXN3	ENSG00000021645	-0.484413	0.0140624	0.142479
DSCC1	ENSG00000136982	-0.631125	0.0140969	0.142603
IMPDH2	ENSG00000178035	-0.510034	0.0140878	0.142603
TBCB	ENSG00000171530	-0.488773	0.01411	0.142622
MYLIP	ENSG00000007944	0.518614	0.0141525	0.142938
TRIAP1	ENSG00000170855	-0.542732	0.014168	0.142982
C12orf57	ENSG00000111678	-0.486425	0.0142992	0.144013
HDAC8	ENSG00000147099	-0.514087	0.0142997	0.144013
HSPB1	ENSG00000106211	-0.609671	0.0143041	0.144013
SCRN2	ENSG00000141295	-0.528574	0.0143704	0.144546
TSPAN14	ENSG00000108219	-0.545975	0.0143797	0.144546
ELF1	ENSG00000120690	0.564014	0.0144029	0.144665
REPS2	ENSG00000169891	-0.506609	0.0144221	0.144743
ZNF521	ENSG00000198795	-0.531577	0.0144621	0.145031
KIAA0196	None	-0.527128	0.0145739	0.146037
HHEX	ENSG00000152804	-0.526578	0.0146545	0.146729
RPS2	ENSG00000140988	-0.491449	0.01469	0.146969
OSBPL1A	ENSG00000141447	-0.498096	0.0147165	0.147119
LMCD1	ENSG00000071282	-0.567213	0.0147401	0.147239
ISCU	ENSG00000136003	-0.527041	0.0148766	0.148487
TENM3	ENSG00000218336	-0.541766	0.0149109	0.148713
TMEM261	None	-0.497238	0.0149287	0.148774
EDA2R	ENSG00000131080	-0.558181	0.0149467	0.148837
SLC12A2	ENSG00000064651	-0.504325	0.0150407	0.149656
IFI27L2	ENSG00000119632	-0.46321	0.0150628	0.149759
FUCA1	ENSG00000179163	-0.522507	0.0150911	0.149892
TUBB2B	ENSG00000137285	-0.552828	0.0150997	0.149892
UQCR10	ENSG00000184076	-0.49567	0.0151277	0.150053
DUSP16	ENSG00000111266	0.559464	0.0151589	0.150246
POLR2B	ENSG00000047315	-0.53315	0.0152135	0.150559
TLR4	ENSG00000136869	-0.54414	0.0152141	0.150559
LOC153684	None	0.658441	0.0153182	0.151002
LSM14B	ENSG00000149657	-0.5724	0.0152994	0.151002
RPL35	ENSG00000136942	-0.419786	0.0153081	0.151002
RPS18	ENSG00000231500	-0.449433	0.0153135	0.151002
TCN2	ENSG00000185339	-0.519212	0.0152922	0.151002
GPAT4	ENSG00000158669	-0.487284	0.0153875	0.151451
HDDC2	ENSG00000111906	-0.512888	0.0153993	0.151451
TPI1	ENSG00000111669	-0.533815	0.0153873	0.151451
OST4	ENSG00000228474	-0.475841	0.0154275	0.15161
FAM160A1	None	0.522342	0.0155138	0.152341
KIAA1462	None	-0.450531	0.01555	0.152579
DTYMK	ENSG00000168393	-0.508876	0.0156029	0.152981
GNAQ	ENSG00000156052	-0.540979	0.0156688	0.153509
PYGM	ENSG00000068976	0.689891	0.0157253	0.153826
SHFM1	ENSG00000127922	-0.515088	0.0157196	0.153826
DNASE1L1	ENSG00000013563	-0.556774	0.0157544	0.153992
GBP3	ENSG00000117226	0.495072	0.0157863	0.154145
HIST2H2AB	None	-0.551439	0.0158063	0.154145
SHROOM2	ENSG00000146950	-0.536057	0.0158057	0.154145
RNF182	ENSG00000180537	-0.524561	0.0158242	0.154201
AK1	ENSG00000106992	-0.530901	0.0158526	0.15436
APEX1	ENSG00000100823	-0.507364	0.0158856	0.154563
BOC	ENSG00000144857	-0.465392	0.0159767	0.155331
HIST1H2BJ	None	-0.569528	0.0160435	0.155861
CBFB	ENSG00000067955	-0.542455	0.0161474	0.156523
MRPL19	ENSG00000115364	-0.514419	0.0161341	0.156523
TRIQK	ENSG00000205133	-0.578162	0.0161484	0.156523
TMED10	ENSG00000170348	-0.525298	0.0161727	0.156639
RAB39A	ENSG00000179331	0.67188	0.0161994	0.156779
CLDN4	ENSG00000189143	-0.653543	0.0162292	0.156829
CYB5B	ENSG00000103018	-0.497308	0.0162183	0.156829
ATF1	ENSG00000123268	0.483149	0.0162611	0.157018
CLCN3	ENSG00000109572	-0.522849	0.0163723	0.157972
FKBP10	ENSG00000141756	-0.52237	0.0163888	0.158012
BMP6	ENSG00000153162	-0.565459	0.0164314	0.158167
FAM89B	ENSG00000176973	-0.551365	0.0164421	0.158167
SSX2IP	ENSG00000117155	-0.506242	0.0164225	0.158167
ARPP19	ENSG00000128989	-0.516805	0.0164673	0.15829
SIAE	ENSG00000110013	-0.48138	0.0165085	0.158566
FAM98A	ENSG00000119812	-0.488238	0.0165371	0.158721
GPI	ENSG00000105220	-0.543035	0.0165541	0.158765
ADAM19	ENSG00000135074	-0.523928	0.0166009	0.159032
ZNF594	ENSG00000180626	0.523129	0.0166069	0.159032
PIGN	ENSG00000197563	-0.506157	0.0166826	0.159637
TMEM30A	ENSG00000112697	-0.573324	0.016715	0.159827
LMO2	ENSG00000135363	0.527851	0.0167557	0.160096
HSD17B12	ENSG00000149084	-0.514141	0.0167798	0.160207
PCDHGA7	ENSG00000253537	-0.595527	0.01687	0.160826
PHYH	ENSG00000107537	-0.55491	0.0168691	0.160826
NUDT2	ENSG00000164978	-0.544759	0.0168863	0.160862
NPTX1	ENSG00000171246	-0.491137	0.0169672	0.161511
IQGAP1	ENSG00000140575	-0.513386	0.0170153	0.161758
MLEC	ENSG00000110917	-0.521479	0.0170185	0.161758
AP1S1	ENSG00000106367	-0.532886	0.017047	0.161908
CHST10	ENSG00000115526	-0.501744	0.0171052	0.16234
HSD17B10	ENSG00000072506	-0.51444	0.0171334	0.162486
B3GNT2	ENSG00000170340	0.505131	0.0171719	0.162731
SEPT9	ENSG00000184640	-0.522193	0.0172201	0.162946
ZCCHC2	ENSG00000141664	0.535786	0.01722	0.162946
ACTN2	ENSG00000077522	0.541266	0.0173037	0.16301
CELSR1	ENSG00000075275	-0.479944	0.0172944	0.16301
GNB2L1	None	-0.487444	0.0172942	0.16301
NCAPG	ENSG00000109805	-0.476453	0.0172538	0.16301
NPIPB3	ENSG00000169246	0.629164	0.0172682	0.16301
PTGES2	ENSG00000148334	-0.520063	0.0172639	0.16301
CFL2	ENSG00000165410	-0.511038	0.0173276	0.163041
HNRNPA3	ENSG00000170144	-0.555182	0.0173325	0.163041
SNRPF	ENSG00000139343	-0.533841	0.0173518	0.163102
ALDH3A2	ENSG00000072210	-0.473832	0.017379	0.163104
LRRN1	ENSG00000175928	-0.490088	0.0173746	0.163104
ZMIZ1	ENSG00000108175	-0.547572	0.0173904	0.163104
GLB1	ENSG00000170266	-0.488366	0.0174488	0.163531
EMILIN1	ENSG00000138080	-0.587325	0.0174689	0.163572
HADHB	ENSG00000138029	-0.525888	0.0174789	0.163572
SLC2A6	ENSG00000160326	0.555138	0.0174996	0.163646
HJURP	ENSG00000123485	-0.539331	0.0175434	0.163935
PAPSS2	ENSG00000198682	-0.475741	0.0175694	0.164059
COX7A2L	ENSG00000115944	-0.474095	0.0176411	0.164607
IL18R1	ENSG00000115604	0.521995	0.0176691	0.164628
PCBP4	ENSG00000090097	-0.492934	0.0176668	0.164628
PARD6G	ENSG00000178184	-0.547807	0.0176985	0.164764
RHOC	ENSG00000155366	-0.457425	0.0177096	0.164764
IL7R	ENSG00000168685	0.498526	0.0177256	0.164779
SMO	ENSG00000128602	-0.493797	0.017737	0.164779
ADGRE5	ENSG00000123146	0.492766	0.0177658	0.164806
NOD2	ENSG00000167207	0.547937	0.0177551	0.164806
CORO2B	ENSG00000103647	-0.477803	0.0177801	0.164819
FZD2	ENSG00000180340	-0.53823	0.0178619	0.165216
HMGN2	ENSG00000198830	-0.569534	0.0178546	0.165216
RASA1	ENSG00000145715	-0.536735	0.0178581	0.165216
FNBP1L	ENSG00000137942	-0.49893	0.0179233	0.165232
GPC1	ENSG00000063660	-0.579108	0.0179028	0.165232
NINJ1	ENSG00000131669	0.499406	0.0178906	0.165232
PCNA	ENSG00000132646	-0.53115	0.0179414	0.165232
RAP2A	ENSG00000125249	-0.544618	0.017939	0.165232
RPLP0	ENSG00000089157	-0.493823	0.0179249	0.165232
BEX2	ENSG00000133134	-0.573918	0.0179796	0.165392
CDCA8	ENSG00000134690	-0.60319	0.0179977	0.165392
HIST2H3D	None	-0.519472	0.0179884	0.165392
CFL1	ENSG00000172757	-0.49265	0.0180619	0.165689
DYNLL2	ENSG00000264364	-0.507815	0.0180691	0.165689
HLA-DOA	ENSG00000204252	-0.549618	0.0180563	0.165689
NR4A1	ENSG00000123358	0.638086	0.0181039	0.16589
FAM129B	None	-0.573947	0.0181618	0.1663
COLGALT1	ENSG00000130309	-0.516071	0.0182244	0.166754
AP2B1	ENSG00000006125	-0.499667	0.0183041	0.167243
DEPDC1	ENSG00000024526	-0.513163	0.0183034	0.167243
S100A16	ENSG00000188643	-0.477583	0.0183387	0.167439
ASRGL1	ENSG00000162174	-0.589773	0.0183575	0.167491
PFDN1	ENSG00000113068	-0.468982	0.0183822	0.167596
ORAI2	ENSG00000160991	-0.512277	0.0184316	0.167926
CHURC1	ENSG00000258289	-0.519606	0.0185094	0.168515
CAV2	ENSG00000105971	-0.496249	0.0187448	0.169795
CDH4	ENSG00000179242	-0.476849	0.0187196	0.169795
CINP	ENSG00000100865	-0.554246	0.0187163	0.169795
DDR2	ENSG00000162733	-0.529338	0.0187117	0.169795
GAA	ENSG00000171298	-0.504774	0.0187611	0.169795
IPP	ENSG00000197429	-0.501936	0.0187355	0.169795
PLD3	ENSG00000105223	-0.527322	0.0186872	0.169795
SLIT3	ENSG00000184347	-0.489867	0.0187068	0.169795
TSN	ENSG00000211460	-0.503007	0.0187699	0.169795
SCN9A	ENSG00000169432	-0.472408	0.0187883	0.169841
ACOX1	ENSG00000161533	-0.504386	0.0188277	0.169961
PLOD2	ENSG00000152952	-0.489909	0.018855	0.169961
SEPT8	None	-0.491468	0.0188461	0.169961
ZNF117	ENSG00000152926	0.530779	0.0188479	0.169961
MAP2K3	ENSG00000034152	0.457964	0.0189376	0.170582
PGR	ENSG00000082175	0.675944	0.0189506	0.170582
EIF2S3	ENSG00000130741	-0.551727	0.0189944	0.170615
FLT1	ENSG00000102755	0.444431	0.0189681	0.170615
MAN2A1	ENSG00000112893	-0.551881	0.0189885	0.170615
CTGF	None	-0.586461	0.0190094	0.170629
VDAC3	ENSG00000078668	-0.491633	0.0190589	0.170834
ZHX3	ENSG00000174306	-0.468792	0.0190486	0.170834
CDC42EP4	ENSG00000179604	-0.521954	0.0190962	0.171047
ASPM	ENSG00000066279	-0.498172	0.0191699	0.171586
PAPSS1	ENSG00000138801	-0.513346	0.0192711	0.172371
BNIP3L	ENSG00000104765	-0.491664	0.0194054	0.172966
CCT6P1	ENSG00000228409	0.532356	0.0193705	0.172966
HSPE1	ENSG00000115541	-0.557537	0.0193877	0.172966
MRPL30	ENSG00000185414	-0.484518	0.019396	0.172966
TBCCD1	ENSG00000124659	-0.487688	0.0193518	0.172966
STON1	ENSG00000243244	-0.560592	0.0194567	0.173302
RPL12	ENSG00000197958	-0.443597	0.0194706	0.173304
FZD4	ENSG00000174804	0.492977	0.0194857	0.173318
HLA-DMA	ENSG00000204257	-0.631198	0.0195281	0.173574
C4orf27	None	-0.585552	0.0195483	0.173633
SRXN1	ENSG00000271303	-0.519107	0.0196394	0.17432
TUFT1	ENSG00000143367	0.492361	0.0196902	0.17465
KIAA1211	None	-0.442006	0.0197242	0.174829
AAAS	ENSG00000094914	-0.508938	0.0197738	0.175147
INPP5F	ENSG00000198825	-0.484814	0.0198031	0.17522
PLCB4	ENSG00000101333	0.476453	0.0198096	0.17522
CDKN1A	ENSG00000124762	-0.497521	0.0198389	0.175354
LINC00998	None	-0.566163	0.0198522	0.175354
TM4SF1	ENSG00000169908	-0.524634	0.0199003	0.175658
RNF14	ENSG00000013561	-0.500183	0.019923	0.175736
IL6ST	ENSG00000134352	-0.512718	0.0199453	0.175811
NT5DC1	ENSG00000178425	-0.48634	0.0200048	0.176107
TMA7	ENSG00000232112	-0.446674	0.0200065	0.176107
PLEKHM3	ENSG00000178385	-0.461005	0.020076	0.176366
RNF145	ENSG00000145860	-0.522689	0.0200775	0.176366
SKP2	ENSG00000145604	-0.492908	0.0200764	0.176366
ARHGAP31	ENSG00000031081	-0.464609	0.0201222	0.176516
PMS1	ENSG00000064933	-0.48268	0.0201132	0.176516
LSM5	ENSG00000106355	-0.489709	0.0201561	0.17657
UROD	ENSG00000126088	-0.496461	0.0201547	0.17657
RPL32	ENSG00000144713	-0.417065	0.0201917	0.17676
SH3BGRL3	ENSG00000142669	-0.497416	0.0202312	0.176985
PCYT1B	ENSG00000102230	-0.575202	0.020353	0.177928
CLEC2D	ENSG00000069493	0.51689	0.0203911	0.17814
RAB3D	ENSG00000105514	-0.541849	0.02041	0.178182
VPS37B	ENSG00000139722	-0.520625	0.0204261	0.178201
PTK7	ENSG00000112655	-0.500089	0.0204762	0.178516
HGSNAT	ENSG00000165102	-0.50386	0.0205258	0.178766
PTGES	ENSG00000148344	0.496167	0.0205329	0.178766
PRKDC	ENSG00000253729	-0.507243	0.0205989	0.179217
LINC00869	ENSG00000277147	0.514261	0.0206984	0.17996
NT5DC3	ENSG00000111696	-0.459532	0.020756	0.180338
TSPAN33	ENSG00000158457	0.631367	0.020772	0.180355
TCTA	ENSG00000145022	-0.498557	0.0208033	0.180503
ZNF671	ENSG00000083814	0.510879	0.0208615	0.180885
AMOTL1	ENSG00000166025	-0.506177	0.0210376	0.182288
RSU1	ENSG00000148484	-0.462663	0.0211074	0.182768
HSBP1	ENSG00000230989	-0.459108	0.0211518	0.183028
COPZ1	ENSG00000111481	-0.476312	0.0212277	0.183561
FSTL5	ENSG00000168843	-0.484395	0.0212752	0.183832
SASH1	ENSG00000111961	-0.486626	0.021288	0.183832
ARPIN	ENSG00000242498	-0.45064	0.0213377	0.184137
BLZF1	ENSG00000117475	0.497804	0.0213987	0.1845
SLC25A39	ENSG00000013306	-0.486444	0.0214087	0.1845
ATF2	ENSG00000115966	-0.543295	0.0214765	0.184804
ATP2B4	ENSG00000058668	-0.496361	0.0214751	0.184804
EBPL	ENSG00000123179	-0.4975	0.0214874	0.184804
ANAPC11	ENSG00000129055	-0.471829	0.0215478	0.185073
TMEFF2	ENSG00000144339	-0.495199	0.0215353	0.185073
RPL15	ENSG00000174748	-0.472599	0.0215936	0.185342
NRCAM	ENSG00000091129	-0.519875	0.0216179	0.185426
CACNA1I	ENSG00000100346	0.647998	0.0216545	0.185561
KPNA2	ENSG00000182481	-0.533857	0.0216628	0.185561
PPM1L	ENSG00000163590	-0.515495	0.02172	0.1858
SLC25A15	ENSG00000102743	-0.510682	0.0217182	0.1858
CENPK	ENSG00000123219	-0.587576	0.0218054	0.185905
CUL3	ENSG00000036257	-0.472788	0.0218101	0.185905
FAM104B	ENSG00000182518	-0.579252	0.0218489	0.185905
FHOD1	ENSG00000135723	-0.526258	0.0218359	0.185905
MTMR11	ENSG00000014914	0.481392	0.0218436	0.185905
PRPF3	ENSG00000117360	0.443823	0.0217957	0.185905
RBM12B	ENSG00000183808	-0.500718	0.0218105	0.185905
TACC1	ENSG00000147526	-0.511427	0.0217476	0.185905
RNF144B	ENSG00000137393	0.460895	0.0218848	0.186087
C8orf4	None	0.497549	0.0219316	0.186268
NBEA	ENSG00000172915	-0.456678	0.0219354	0.186268
IGFBP5	ENSG00000115461	-0.495926	0.0220348	0.186988
KANK2	ENSG00000197256	-0.483558	0.0220523	0.187012
BANF1	ENSG00000175334	-0.464829	0.022104	0.187117
HMGB3	ENSG00000029993	-0.493576	0.0221115	0.187117
SORT1	ENSG00000134243	-0.497273	0.022096	0.187117
TUBA1C	ENSG00000167553	-0.472073	0.0221234	0.187117
ZNHIT6	ENSG00000117174	-0.473541	0.0221421	0.187151
MTCL1	ENSG00000168502	-0.526761	0.022207	0.18745
MVD	ENSG00000167508	-0.500221	0.0221962	0.18745
SHC3	ENSG00000148082	-0.474671	0.0222642	0.187809
LINC01420	None	-0.506068	0.0223447	0.188363
CRIPT	ENSG00000119878	-0.455908	0.0223631	0.188394
RPSA	ENSG00000168028	-0.458677	0.0224181	0.188608
WLS	ENSG00000116729	-0.502567	0.0224115	0.188608
HERC5	ENSG00000138646	0.519169	0.0224367	0.18864
RNF167	ENSG00000108523	-0.475977	0.0224667	0.188768
ZNF620	ENSG00000177842	0.497493	0.0224852	0.188799
ACSS3	ENSG00000111058	-0.49477	0.0225518	0.189233
ACTN4	ENSG00000130402	-0.519864	0.0226505	0.189687
FSD1	ENSG00000105255	-0.502382	0.0226378	0.189687
REL	ENSG00000162924	0.487653	0.022634	0.189687
AMPD3	ENSG00000133805	0.435761	0.0226998	0.18985
FZD3	ENSG00000104290	-0.500343	0.022693	0.18985
APPL2	ENSG00000136044	-0.49792	0.0228679	0.19113
SLC16A9	ENSG00000165449	-0.51582	0.0229018	0.191289
SPTBN5	ENSG00000137877	0.414699	0.0229224	0.191336
IQSEC1	ENSG00000144711	-0.468542	0.0229811	0.191541
NKAP	ENSG00000101882	-0.516149	0.0230071	0.191541
PLA2G4C	ENSG00000105499	0.489757	0.0229975	0.191541
XXYLT1	ENSG00000173950	-0.488611	0.0229924	0.191541
BCL2L13	ENSG00000099968	0.481752	0.023104	0.192159
KIF23	ENSG00000137807	-0.483727	0.0231393	0.192159
RAB4A	ENSG00000168118	-0.487345	0.0231417	0.192159
VOPP1	ENSG00000154978	-0.51003	0.0231363	0.192159
GLTP	ENSG00000139433	-0.467456	0.0231722	0.192287
SF3B6	ENSG00000115128	-0.458169	0.0231935	0.192339
TGM2	ENSG00000198959	-0.448979	0.0233225	0.193283
KLF7	ENSG00000118263	-0.461115	0.0233594	0.193463
LIMCH1	ENSG00000064042	-0.4588	0.0234073	0.193733
KCTD9	ENSG00000104756	-0.477066	0.0234375	0.193858
MCC	ENSG00000171444	-0.474868	0.023495	0.194081
RRP15	ENSG00000067533	-0.489541	0.0234842	0.194081
CTSA	ENSG00000064601	-0.45436	0.0236101	0.194402
DENND5A	ENSG00000184014	0.478015	0.0235717	0.194402
EPSTI1	ENSG00000133106	0.499099	0.0236003	0.194402
KDELC2	ENSG00000178202	-0.499558	0.0235853	0.194402
MAGED2	ENSG00000102316	-0.5319	0.0235583	0.194402
TTC38	ENSG00000075234	0.487847	0.0236666	0.194741
SH3D19	ENSG00000109686	-0.491097	0.0237009	0.194772
TBC1D19	ENSG00000109680	-0.447201	0.0236979	0.194772
NAP1L4	ENSG00000205531	-0.494523	0.0237788	0.195251
POFUT1	ENSG00000101346	-0.481728	0.0237898	0.195251
SAMD9L	ENSG00000177409	0.503513	0.0238735	0.195811
HN1L	None	-0.480122	0.0239166	0.196039
MAN1B1	ENSG00000177239	-0.46077	0.0239767	0.196406
NAP1L1	ENSG00000187109	-0.476314	0.0240433	0.196825
ATP5G2	None	-0.435818	0.0240662	0.196886
MR1	ENSG00000153029	0.48378	0.0240848	0.196912
ATP5C1	None	-0.425477	0.0241419	0.197109
KBTBD6	ENSG00000165572	-0.506375	0.0241543	0.197109
RPS23	ENSG00000186468	-0.438322	0.0241554	0.197109
EML4	ENSG00000143924	-0.486295	0.0241987	0.19721
G6PD	ENSG00000160211	-0.525458	0.0241848	0.19721
ARPC1A	ENSG00000241685	-0.514278	0.0242588	0.197335
MFAP3L	ENSG00000198948	-0.477566	0.0242605	0.197335
NCBP1	ENSG00000136937	-0.484962	0.0242326	0.197335
KIAA0226	None	0.508995	0.024287	0.197425
ALDH6A1	ENSG00000119711	-0.467669	0.024428	0.197647
ERLIN2	ENSG00000147475	-0.524561	0.024399	0.197647
MTMR4	ENSG00000108389	-0.4698	0.0244324	0.197647
STAT4	ENSG00000138378	0.592931	0.0243734	0.197647
TNFAIP8L1	ENSG00000185361	-0.493475	0.0244515	0.197647
TRMT112	ENSG00000173113	-0.461753	0.02437	0.197647
YES1	ENSG00000176105	-0.473999	0.0244	0.197647
ZNF100	ENSG00000197020	0.543827	0.0244539	0.197647
ZNF710	ENSG00000140548	0.458062	0.0243719	0.197647
ESYT2	ENSG00000117868	-0.504394	0.0244746	0.197689
ACOT13	ENSG00000112304	-0.463183	0.0244988	0.19772
LSM3	ENSG00000170860	-0.485066	0.0245094	0.19772
MPST	ENSG00000128309	-0.462344	0.0245701	0.198029
TMEM158	ENSG00000249992	-0.493798	0.0245788	0.198029
NDUFS7	ENSG00000115286	-0.517999	0.0246567	0.198531
KCNMA1	ENSG00000156113	-0.454822	0.0246998	0.198753
PHPT1	ENSG00000054148	-0.451344	0.0247171	0.198766
SLC16A7	ENSG00000118596	-0.480186	0.024815	0.199427
HPRT1	ENSG00000165704	-0.512239	0.0248466	0.199556
GLMP	ENSG00000198715	-0.494411	0.0248917	0.19957
HMGN3	ENSG00000118418	-0.536349	0.0248954	0.19957
PLOD1	ENSG00000083444	-0.483819	0.0248678	0.19957
PAFAH1B2	ENSG00000168092	-0.475979	0.0249786	0.200072
TMEM263	ENSG00000151135	-0.472921	0.0249894	0.200072
BICC1	ENSG00000122870	-0.437926	0.0250403	0.200103
BTN2A1	ENSG00000112763	0.504413	0.0250133	0.200103
TTC5	ENSG00000136319	-0.453009	0.0250327	0.200103
AOX1	ENSG00000138356	0.433592	0.0250717	0.200119
NDUFA1	ENSG00000125356	-0.469394	0.0250738	0.200119
LRRCC1	ENSG00000133739	-0.498841	0.0251265	0.200415
CERCAM	ENSG00000167123	-0.487245	0.0251818	0.20073
RPS6	ENSG00000137154	-0.441431	0.025215	0.200744
SLC25A51	ENSG00000122696	-0.449784	0.025214	0.200744
LATS2	ENSG00000150457	0.524974	0.0252999	0.201233
RRAGA	ENSG00000155876	-0.525141	0.0253527	0.201233
SYNPO2	ENSG00000172403	0.45434	0.0253478	0.201233
TMEM25	ENSG00000149582	-0.483454	0.0253476	0.201233
TPMT	ENSG00000137364	-0.470625	0.0253806	0.201233
TTC19	ENSG00000011295	-0.478206	0.0253642	0.201233
TWSG1	ENSG00000128791	-0.473806	0.025387	0.201233
TMEM106A	ENSG00000184988	0.524965	0.0254053	0.201253
ANKRD36B	ENSG00000174501	-0.479606	0.0254556	0.201449
BIVM	ENSG00000134897	-0.531053	0.0254617	0.201449
ITFG1	ENSG00000129636	-0.463791	0.0255347	0.201902
AMZ2	ENSG00000196704	-0.44116	0.0256148	0.201908
BTBD10	ENSG00000148925	-0.454176	0.0255826	0.201908
CARHSP1	ENSG00000153048	-0.439876	0.0255979	0.201908
HIGD1A	ENSG00000181061	-0.461788	0.0255516	0.201908
PEBP1	ENSG00000089220	-0.498145	0.0256075	0.201908
BIRC3	ENSG00000023445	0.470314	0.0256574	0.202092
PLK1	ENSG00000166851	-0.498851	0.0256785	0.202092
TAF10	ENSG00000166337	-0.447747	0.0256856	0.202092
UGGT2	ENSG00000102595	-0.462989	0.025731	0.202324
ANAPC15	ENSG00000166295	-0.498115	0.0257526	0.202369
CECR2	ENSG00000099954	0.447062	0.025846	0.202604
HHIP	ENSG00000164161	-0.598966	0.0258353	0.202604
JAM3	ENSG00000166086	-0.475476	0.0258455	0.202604
PTPRG	ENSG00000144724	-0.468382	0.0258312	0.202604
SSR1	ENSG00000124783	-0.469837	0.0259975	0.20354
UQCRC2	ENSG00000140740	-0.473452	0.0259833	0.20354
FLNA	ENSG00000196924	-0.545469	0.026045	0.203705
RAB27A	ENSG00000069974	-0.466348	0.0260664	0.203705
RPS9	ENSG00000170889	-0.413128	0.0260522	0.203705
KCNA1	ENSG00000111262	0.497864	0.0261388	0.203895
KDM1A	ENSG00000004487	-0.495483	0.0261082	0.203895
OCRL	ENSG00000122126	-0.482672	0.0261286	0.203895
AAK1	ENSG00000115977	-0.462522	0.0261572	0.203914
ARL6IP4	ENSG00000182196	-0.467987	0.0262381	0.20442
ARHGEF12	ENSG00000196914	-0.505065	0.0263336	0.205038
IGFBP4	ENSG00000141753	0.482966	0.0263911	0.205235
STXBP1	ENSG00000136854	-0.461087	0.0263818	0.205235
PXK	ENSG00000168297	-0.445802	0.0265225	0.206132
COMMD2	ENSG00000114744	-0.489866	0.026583	0.206159
LINC00657	None	-0.521495	0.0265543	0.206159
MYO15B	ENSG00000266714	0.443173	0.0265801	0.206159
NDUFB6	ENSG00000165264	-0.454451	0.0266033	0.206159
TFB1M	ENSG00000029639	-0.480957	0.0266069	0.206159
SAR1B	ENSG00000152700	-0.448235	0.0266575	0.206425
KIT	ENSG00000157404	-0.588922	0.0267693	0.207086
TXNDC17	ENSG00000129235	-0.44777	0.0267916	0.207086
VDAC1	ENSG00000213585	-0.468623	0.0267834	0.207086
ARL1	ENSG00000120805	-0.493886	0.0268524	0.207305
BARX1	ENSG00000131668	0.58614	0.0268417	0.207305
CHERP	ENSG00000085872	-0.466964	0.0268876	0.207451
SLC16A6	ENSG00000108932	0.497272	0.026922	0.207591
C10orf10	None	-0.604288	0.027096	0.208428
HSDL1	ENSG00000103160	-0.468524	0.0270563	0.208428
OPN3	ENSG00000054277	-0.506935	0.0270892	0.208428
UNC5B	ENSG00000107731	-0.515281	0.0270875	0.208428
DCN	ENSG00000011465	0.529936	0.0271708	0.208877
KIAA1143	ENSG00000163807	-0.481643	0.0272714	0.209525
INCENP	ENSG00000149503	-0.434092	0.0273653	0.210119
NUSAP1	ENSG00000137804	-0.497929	0.0274406	0.210571
PNPO	ENSG00000108439	-0.50506	0.0274584	0.21058
C17orf75	ENSG00000108666	-0.509177	0.0275472	0.211134
ASPHD2	ENSG00000128203	0.482273	0.0276055	0.211454
ATP8B4	ENSG00000104043	0.648158	0.0277636	0.211894
FAM98B	ENSG00000171262	-0.483702	0.0277538	0.211894
FBL	ENSG00000105202	-0.487965	0.0277176	0.211894
FGD5	ENSG00000154783	0.576023	0.0276925	0.211894
MRPL1	ENSG00000169288	-0.50094	0.0277193	0.211894
SPAG1	ENSG00000104450	0.444483	0.0277792	0.211894
SRP14	ENSG00000140319	-0.444857	0.0277612	0.211894
ATP5F1	None	-0.455445	0.027796	0.211894
SAMM50	ENSG00000100347	-0.4444	0.0279578	0.213
FKBP1B	ENSG00000119782	0.518142	0.0280225	0.213366
THUMPD2	ENSG00000138050	0.504529	0.028112	0.21392
SPOCK2	ENSG00000107742	-0.441851	0.0281351	0.213968
SNHG12	ENSG00000197989	0.533653	0.0281777	0.214164
CNIH1	ENSG00000100528	-0.453114	0.0283241	0.21502
LRP5	ENSG00000162337	-0.443143	0.0283151	0.21502
C1orf226	ENSG00000239887	-0.538384	0.0283417	0.215026
HMGN1	ENSG00000205581	-0.467928	0.0283686	0.215102
CAP2	ENSG00000112186	-0.48393	0.0284749	0.215779
CH25H	ENSG00000138135	0.538137	0.0285564	0.216269
ADCY10	ENSG00000143199	0.684175	0.0286084	0.216278
LRP11	ENSG00000120256	-0.503353	0.0286021	0.216278
RBM12	ENSG00000244462	-0.500238	0.0286255	0.216278
RPL18	ENSG00000063177	-0.453369	0.0286159	0.216278
DPY19L4	ENSG00000156162	-0.429493	0.0286908	0.216518
SEPHS1	ENSG00000086475	-0.497605	0.0286912	0.216518
HNRNPA0	ENSG00000177733	-0.517316	0.0287482	0.216819
TMEM45A	ENSG00000181458	-0.49651	0.0288111	0.217015
TOM1L2	ENSG00000175662	-0.481709	0.0288252	0.217015
TRIM69	ENSG00000185880	0.538998	0.0287932	0.217015
AHDC1	ENSG00000126705	-0.440101	0.028916	0.217243
CHCHD2	ENSG00000106153	-0.437844	0.0288807	0.217243
LOC441666	ENSG00000291065	0.613579	0.0289059	0.217243
TP53	ENSG00000141510	-0.47595	0.0289236	0.217243
LCTL	ENSG00000188501	0.465705	0.0290286	0.217584
SDHC	ENSG00000143252	-0.456397	0.0289875	0.217584
SFMBT1	ENSG00000163935	0.448258	0.0290374	0.217584
SNU13	ENSG00000100138	-0.478895	0.0290191	0.217584
GPC6	ENSG00000183098	-0.451511	0.0290916	0.217862
ERRFI1	ENSG00000116285	-0.498327	0.0291234	0.217973
ODC1	ENSG00000115758	-0.469758	0.0291484	0.218032
IFFO2	ENSG00000169991	-0.476463	0.029278	0.218872
CD81	ENSG00000110651	-0.507616	0.0293597	0.219146
CS	ENSG00000062485	-0.466065	0.0293817	0.219146
PAPLN	ENSG00000100767	-0.4217	0.0293724	0.219146
SLC40A1	ENSG00000138449	-0.494002	0.0293834	0.219146
TMA16	ENSG00000198498	-0.46361	0.0294322	0.219382
LIX1L	ENSG00000271601	-0.486127	0.0295128	0.219725
RPS27A	ENSG00000143947	-0.450128	0.0295024	0.219725
MALAT1	ENSG00000251562	-0.562297	0.0295449	0.219836
LURAP1L	ENSG00000153714	-0.483604	0.02972	0.220495
NDUFS6	ENSG00000145494	-0.45153	0.02972	0.220495
PTP4A2	ENSG00000184007	-0.455379	0.0296649	0.220495
SPG21	ENSG00000090487	-0.47043	0.0296937	0.220495
TPST1	ENSG00000169902	-0.529684	0.0296888	0.220495
CD151	ENSG00000177697	-0.492382	0.0297934	0.220655
GCAT	ENSG00000100116	-0.530653	0.0297847	0.220655
TMEM170B	ENSG00000205269	-0.465035	0.0297781	0.220655
IRX1	ENSG00000170549	-0.515691	0.0298311	0.220806
TSPYL1	ENSG00000189241	-0.478259	0.0298593	0.220886
UCK2	ENSG00000143179	-0.466693	0.0299657	0.221544
VTI1B	ENSG00000100568	-0.443858	0.0300414	0.221975
PIK3R5	ENSG00000141506	0.554509	0.0300715	0.222069
FAM102B	ENSG00000162636	-0.45671	0.0300921	0.222093
DAP	ENSG00000112977	-0.459125	0.0302006	0.222597
GAMT	ENSG00000130005	-0.579966	0.030217	0.222597
HIVEP3	ENSG00000127124	-0.42623	0.0302421	0.222597
SLC2A4RG	ENSG00000125520	-0.507288	0.0302478	0.222597
SOCS2	ENSG00000120833	0.455147	0.0302389	0.222597
ACTR1B	ENSG00000115073	-0.463906	0.0303095	0.222803
GPX8	ENSG00000164294	-0.472361	0.0303456	0.222803
IL1B	ENSG00000125538	0.573853	0.0303203	0.222803
PAX5	ENSG00000196092	0.480528	0.0303397	0.222803
CTSC	ENSG00000109861	-0.435501	0.0304037	0.22307
CXCL6	ENSG00000124875	0.469115	0.0304309	0.22307
PAQR5	ENSG00000137819	0.534483	0.0304521	0.22307
SCOC	ENSG00000153130	-0.484905	0.0304474	0.22307
EFEMP2	ENSG00000172638	-0.467214	0.0304977	0.223148
NUDT15	ENSG00000136159	-0.434123	0.0304804	0.223148
ACBD6	ENSG00000230124	-0.48713	0.0305994	0.223764
SLC25A36	ENSG00000114120	-0.491329	0.0308517	0.225479
CALD1	ENSG00000122786	-0.488166	0.0308858	0.225521
GIPC1	ENSG00000123159	-0.455781	0.0309024	0.225521
VSIG10	ENSG00000176834	-0.451629	0.0309105	0.225521
CEP70	ENSG00000114107	-0.428183	0.030958	0.22561
MYH9	ENSG00000100345	-0.492632	0.0309429	0.22561
NACA	ENSG00000196531	-0.475705	0.0310277	0.225988
POLA1	ENSG00000101868	-0.420551	0.0311725	0.226396
PRDX1	ENSG00000117450	-0.448281	0.0311206	0.226396
RAB39B	ENSG00000155961	-0.503104	0.031158	0.226396
RPS15	ENSG00000115268	-0.445556	0.0311579	0.226396
SIKE1	ENSG00000052723	-0.454152	0.0311404	0.226396
TCEB2	None	-0.440222	0.0312785	0.227036
RUVBL1	ENSG00000175792	-0.452227	0.0312977	0.227046
DKK1	ENSG00000107984	-0.477503	0.0314247	0.227838
MUM1	None	-0.456619	0.0314451	0.227856
PAPPA	ENSG00000182752	0.512853	0.0315346	0.228245
STRADB	ENSG00000082146	-0.442623	0.0315246	0.228245
GLCCI1	ENSG00000106415	-0.470795	0.0315748	0.228406
LMNB2	ENSG00000176619	-0.488938	0.0316178	0.228588
RCCD1	ENSG00000166965	-0.465144	0.0316761	0.22888
GFM2	ENSG00000164347	-0.445687	0.0317073	0.228885
PFDN6	ENSG00000204220	-0.464529	0.0317128	0.228885
MARCH2	None	-0.522638	0.0317863	0.229286
ARRDC4	ENSG00000140450	-0.485961	0.0318082	0.229314
HIST1H2BF	None	-0.52708	0.0320358	0.229978
JAM2	ENSG00000154721	-0.424926	0.0320446	0.229978
LRRC58	ENSG00000163428	-0.49082	0.0319584	0.229978
MTHFD1	ENSG00000100714	-0.451956	0.0320282	0.229978
N4BP3	ENSG00000145911	0.456766	0.032043	0.229978
PNPLA3	ENSG00000100344	-0.455749	0.0320028	0.229978
TCAF1	ENSG00000198420	-0.469324	0.0320239	0.229978
TYMP	ENSG00000025708	0.521622	0.03196	0.229978
PRCP	ENSG00000137509	-0.46147	0.0320935	0.230199
CHST15	ENSG00000182022	-0.412031	0.0322456	0.231154
HELB	ENSG00000127311	0.48162	0.0324155	0.231154
HOOK3	ENSG00000168172	-0.485195	0.0324261	0.231154
PPP1R3B	ENSG00000173281	0.488636	0.0323043	0.231154
PYGO1	ENSG00000171016	-0.488509	0.032347	0.231154
RND1	ENSG00000172602	0.541187	0.0322973	0.231154
SCUBE2	ENSG00000175356	0.589626	0.0324193	0.231154
TAF15	ENSG00000270647	-0.483886	0.0323057	0.231154
TMEM132B	ENSG00000139364	-0.407529	0.0323928	0.231154
XIRP1	ENSG00000168334	0.605552	0.032364	0.231154
ZSWIM5	ENSG00000162415	0.518511	0.03232	0.231154
ATF6B	ENSG00000213676	-0.479665	0.0325661	0.232022
ABCG1	ENSG00000160179	-0.443514	0.03268	0.232574
ANO10	ENSG00000160746	-0.459462	0.0326674	0.232574
SPON2	ENSG00000159674	0.577414	0.0327251	0.232765
AGPAT1	ENSG00000204310	-0.479942	0.0327529	0.23279
SLC25A11	ENSG00000108528	-0.442819	0.0327834	0.23279
TPX2	ENSG00000088325	-0.45565	0.0327802	0.23279
HDGFRP3	ENSG00000166503	-0.438549	0.0328855	0.233385
LSM7	ENSG00000130332	-0.431316	0.0329417	0.233653
MCM6	ENSG00000076003	-0.439419	0.0329805	0.233798
FKBP7	ENSG00000079150	-0.484034	0.0330095	0.233874
RPL23A	ENSG00000198242	-0.448461	0.0330305	0.233893
COX20	ENSG00000203667	-0.467251	0.0330494	0.233897
EN2	ENSG00000164778	0.510982	0.0330702	0.233914
RPS15A	ENSG00000134419	-0.397937	0.03318	0.23456
RTN4	ENSG00000115310	-0.481758	0.0332235	0.234702
SYNGR1	ENSG00000100321	-0.464235	0.0332368	0.234702
VWA8	ENSG00000102763	-0.402064	0.0332945	0.234979
MDH1	ENSG00000014641	-0.438851	0.0333534	0.235264
EFNA5	ENSG00000184349	-0.49053	0.0334499	0.235814
SRPX2	ENSG00000102359	-0.483229	0.0334884	0.235956
UNC13C	ENSG00000137766	0.786273	0.0335313	0.236127
TTLL6	ENSG00000170703	0.616759	0.0335607	0.236204
HCN2	ENSG00000099822	-0.456176	0.0336584	0.23663
RAC3	ENSG00000169750	-0.490849	0.0336572	0.23663
SRP9	ENSG00000143742	-0.459357	0.0337019	0.236805
GPX7	ENSG00000116157	-0.492404	0.0338014	0.237374
COL4A2	ENSG00000134871	-0.540969	0.0338618	0.237536
TMEM14A	ENSG00000096092	-0.581941	0.0338561	0.237536
TALDO1	ENSG00000177156	-0.445954	0.0339103	0.237745
RANBP6	ENSG00000137040	-0.462604	0.0340043	0.238273
FUT10	ENSG00000172728	-0.494064	0.034031	0.238329
HEG1	ENSG00000173706	-0.444476	0.0342627	0.239085
MRPS21	ENSG00000266472	-0.456021	0.0342742	0.239085
NUDT11	ENSG00000196368	-0.504773	0.0342838	0.239085
ORAI3	ENSG00000175938	-0.503853	0.0342798	0.239085
PABPC1	ENSG00000070756	-0.480547	0.0342686	0.239085
SLC35F5	ENSG00000115084	-0.502641	0.0341605	0.239085
STARD5	ENSG00000172345	0.575168	0.0342588	0.239085
TCF7	ENSG00000081059	-0.470117	0.034289	0.239085
AGAP1	ENSG00000157985	-0.395776	0.0343895	0.239631
ATP5H	None	-0.402605	0.0344049	0.239631
ZNF703	ENSG00000183779	-0.528245	0.0344476	0.239798
CERS6	ENSG00000172292	-0.459096	0.0345764	0.240563
NSA2	ENSG00000164346	-0.417359	0.0347101	0.241361
ZNF428	ENSG00000131116	-0.422425	0.0347365	0.241413
ATP6V1H	ENSG00000047249	-0.41439	0.0348176	0.24145
C1QTNF6	ENSG00000133466	-0.533107	0.0347907	0.24145
CKAP2L	ENSG00000169607	-0.470409	0.0348001	0.24145
SOX8	ENSG00000005513	-0.518869	0.0347887	0.24145
RPS14	ENSG00000164587	-0.423088	0.0348681	0.241669
TNFAIP8	ENSG00000145779	0.435307	0.0348893	0.241684
COA1	ENSG00000106603	-0.464815	0.0349313	0.241832
GLTSCR2	None	-0.465333	0.0349753	0.241832
MN1	ENSG00000169184	-0.494891	0.0350085	0.241832
OTUD4	ENSG00000164164	-0.466478	0.0350151	0.241832
SMAD5	ENSG00000113658	-0.462515	0.0349713	0.241832
SUSD6	ENSG00000100647	0.464472	0.0350245	0.241832
NDUFB3	ENSG00000119013	-0.412646	0.0352177	0.243034
LOC648987	None	0.550378	0.035254	0.243153
AK3	ENSG00000147853	-0.453786	0.0354184	0.243677
CYP51A1	ENSG00000001630	-0.440613	0.0353991	0.243677
EPHB4	ENSG00000196411	-0.467581	0.0353833	0.243677
RAB11A	ENSG00000103769	-0.457308	0.0354152	0.243677
TBX15	ENSG00000092607	0.495736	0.0354255	0.243677
PPARD	ENSG00000112033	-0.412236	0.0354654	0.24382
APOA1BP	None	-0.48704	0.0355986	0.244209
C3orf52	ENSG00000114529	0.490045	0.0355952	0.244209
EMC10	ENSG00000161671	-0.431225	0.0355774	0.244209
MAATS1	None	0.463062	0.0355921	0.244209
KCTD10	ENSG00000110906	-0.425569	0.0356296	0.24429
CNTNAP3P2	ENSG00000276386	-0.532917	0.0356647	0.244399
AHCY	ENSG00000101444	-0.463037	0.0357038	0.244536
MYO5A	ENSG00000197535	-0.418308	0.0357598	0.244755
PWP1	ENSG00000136045	-0.469909	0.0357743	0.244755
FTSJ1	ENSG00000068438	-0.448108	0.0358305	0.244877
NHS	ENSG00000188158	-0.49409	0.0358211	0.244877
RNASEH2A	ENSG00000104889	-0.491798	0.0358892	0.245146
CBY1	ENSG00000100211	-0.431288	0.0359706	0.24527
CHMP2A	ENSG00000130724	-0.43854	0.0359614	0.24527
FSD1L	ENSG00000106701	0.421812	0.0359842	0.24527
GYG2	ENSG00000056998	-0.518944	0.0359698	0.24527
FAM46A	None	0.469103	0.0360231	0.245404
RBBP7	ENSG00000102054	-0.459239	0.0360572	0.245505
TNK2	ENSG00000061938	0.441441	0.0360803	0.245531
ATP10A	ENSG00000206190	0.487771	0.0362139	0.245965
ERG	ENSG00000157554	0.594497	0.0362405	0.245965
IFT81	ENSG00000122970	-0.460607	0.036189	0.245965
RPL35A	ENSG00000182899	-0.390225	0.0361651	0.245965
SLC41A2	ENSG00000136052	0.425295	0.0362384	0.245965
TRIOBP	ENSG00000100106	-0.451252	0.0362934	0.246192
NDUFA5	ENSG00000128609	-0.396789	0.0363694	0.246446
TCTN3	ENSG00000119977	-0.44956	0.0363685	0.246446
SLC26A2	ENSG00000155850	-0.405773	0.0364038	0.246548
SPCS1	ENSG00000114902	-0.471484	0.0364256	0.246564
NDUFB2	ENSG00000090266	-0.423387	0.0365919	0.247558
FBXO6	ENSG00000116663	0.491189	0.0366192	0.247612
HLX	ENSG00000136630	0.537247	0.0366565	0.247667
RPL41	ENSG00000229117	-0.418406	0.0366662	0.247667
IFI27	ENSG00000165949	0.463074	0.0367361	0.248007
GABPA	ENSG00000154727	-0.442275	0.0368021	0.248322
ILDR2	ENSG00000143195	-0.513734	0.0368775	0.248567
RNGTT	ENSG00000111880	-0.465959	0.0368719	0.248567
GLO1	ENSG00000124767	-0.450994	0.0369087	0.248646
XPNPEP1	ENSG00000108039	-0.397073	0.036934	0.248685
LOC150776	None	0.455461	0.036971	0.248803
HLA-H	ENSG00000206341	0.474639	0.0369923	0.248814
UBA52	ENSG00000221983	-0.392277	0.0370158	0.248842
CDC14B	ENSG00000081377	-0.425539	0.0371077	0.249181
CDKN1C	ENSG00000129757	-0.517723	0.0371342	0.249181
ITGA2	ENSG00000164171	-0.46588	0.0371292	0.249181
SLC39A6	ENSG00000141424	-0.448746	0.0371832	0.249181
SUCLG1	ENSG00000163541	-0.424877	0.0371524	0.249181
WDR36	ENSG00000134987	-0.461349	0.0371836	0.249181
DHFR	ENSG00000228716	-0.439482	0.0372374	0.249279
PRKCI	ENSG00000163558	-0.470196	0.0372219	0.249279
WDR12	ENSG00000138442	-0.437971	0.0372577	0.249284
DNAJA4	ENSG00000140403	0.448996	0.0372806	0.249307
MXRA8	ENSG00000162576	-0.458713	0.0373784	0.249682
NUP50	ENSG00000093000	-0.470371	0.0373955	0.249682
PRKACA	ENSG00000072062	-0.432892	0.0373604	0.249682
ALYREF	ENSG00000183684	-0.443688	0.037422	0.249728
TM7SF2	ENSG00000149809	-0.469015	0.0375179	0.250237
C19orf68	None	0.423918	0.0376573	0.251036
PDK1	ENSG00000152256	-0.454898	0.037697	0.251141
RP1L1	ENSG00000183638	0.568611	0.0377274	0.251141
VKORC1L1	ENSG00000196715	-0.464308	0.0377323	0.251141
ERMARD	ENSG00000130023	-0.443227	0.0377746	0.251292
SNRPD3	ENSG00000100028	-0.447155	0.037798	0.251316
DIRAS3	ENSG00000162595	-0.51204	0.0379266	0.25156
GPC2	ENSG00000213420	-0.520174	0.0379171	0.25156
LOC642852	None	-0.426671	0.0379266	0.25156
PHB	ENSG00000167085	-0.41288	0.0379333	0.25156
ZNF365	ENSG00000138311	-0.450095	0.0379174	0.25156
RARB	ENSG00000077092	-0.470833	0.0381513	0.252862
UBE2C	ENSG00000175063	-0.537662	0.0381694	0.252862
CTSF	ENSG00000174080	-0.49991	0.0382303	0.252897
MALSU1	ENSG00000156928	-0.485878	0.0382088	0.252897
TIMP1	ENSG00000102265	-0.442099	0.0382341	0.252897
ACTA2	ENSG00000107796	-0.52661	0.0382685	0.252993
LRP2	ENSG00000081479	0.496045	0.0384522	0.253969
RPL18A	ENSG00000105640	-0.421244	0.038456	0.253969
SH3BGRL2	ENSG00000198478	-0.436826	0.0387636	0.255868
MEG3	ENSG00000214548	-0.476799	0.0387918	0.255921
FBXL20	ENSG00000108306	-0.438445	0.0389563	0.256634
MBNL2	ENSG00000139793	-0.480497	0.0389601	0.256634
POLR1D	ENSG00000186184	-0.435161	0.0389509	0.256634
CAPN3	ENSG00000092529	0.460028	0.039133	0.256939
FAM63A	None	-0.457597	0.0391297	0.256939
FMNL2	ENSG00000157827	-0.444452	0.0391262	0.256939
KIF4A	ENSG00000090889	-0.424781	0.0391475	0.256939
MYPOP	ENSG00000176182	0.564449	0.0391435	0.256939
SLC30A5	ENSG00000145740	-0.46248	0.039085	0.256939
TRAP1	ENSG00000126602	-0.425667	0.0390771	0.256939
TM9SF2	ENSG00000125304	-0.439844	0.0392158	0.257254
AMIGO2	ENSG00000139211	-0.487368	0.039328	0.257328
ATP5B	None	-0.448698	0.0393115	0.257328
FBXO39	ENSG00000177294	0.551001	0.0392596	0.257328
KDR	ENSG00000128052	-0.437075	0.0392922	0.257328
RHOA	ENSG00000067560	-0.450478	0.0392747	0.257328
CDK18	ENSG00000117266	0.516666	0.0393719	0.257351
SEPT2	None	-0.45827	0.0393621	0.257351
NR2E1	ENSG00000112333	-0.513045	0.0395086	0.258112
NKD1	ENSG00000140807	0.435842	0.0395484	0.25824
MRPS16	ENSG00000182180	-0.458624	0.0396174	0.258558
NCOA7	ENSG00000111912	0.453722	0.0396928	0.258785
SHE	ENSG00000169291	0.45616	0.03968	0.258785
C14orf2	ENSG00000156411	-0.406544	0.0398064	0.258996
FLT4	ENSG00000037280	0.495961	0.0397818	0.258996
SIK2	ENSG00000170145	-0.45717	0.039781	0.258996
TAGLN2	ENSG00000158710	-0.454756	0.0397996	0.258996
HSPG2	ENSG00000142798	-0.490296	0.0399015	0.259482
NID1	ENSG00000116962	-0.423907	0.040011	0.260062
RBBP9	ENSG00000089050	-0.434434	0.0401008	0.260247
RECK	ENSG00000122707	-0.413712	0.0400918	0.260247
SSPN	ENSG00000123096	-0.479895	0.040074	0.260247
PRMT2	ENSG00000160310	-0.446509	0.0401309	0.26031
EIF4A2	ENSG00000156976	-0.475277	0.0401876	0.260545
ASAP2	ENSG00000151693	-0.414536	0.0402245	0.260651
ARHGAP22	ENSG00000128805	-0.435744	0.040304	0.260662
HIST2H2BF	None	-0.44517	0.0403079	0.260662
SHISA2	ENSG00000180730	-0.517887	0.0402576	0.260662
ZIK1	ENSG00000171649	0.473519	0.0402731	0.260662
LOXL4	ENSG00000138131	-0.427292	0.0404041	0.261151
PEPD	ENSG00000124299	-0.458363	0.0404315	0.261196
DDT	ENSG00000099977	-0.48659	0.0404813	0.261337
PRUNE2	ENSG00000106772	-0.395273	0.0404944	0.261337
MMD	ENSG00000108960	-0.420392	0.0406086	0.261942
HILPDA	ENSG00000135245	-0.529864	0.0407751	0.261955
LIF	ENSG00000128342	0.474961	0.0407441	0.261955
PLEK2	ENSG00000100558	0.528795	0.0406571	0.261955
PPIP5K2	ENSG00000145725	-0.456148	0.0406329	0.261955
SIAH2	ENSG00000181788	0.465274	0.0407487	0.261955
TEX14	ENSG00000121101	0.629099	0.0407635	0.261955
TMEM132D	ENSG00000151952	-0.389568	0.0406957	0.261955
USP46	ENSG00000109189	-0.425685	0.0407719	0.261955
SNX21	ENSG00000124104	-0.420988	0.0408645	0.262397
DGCR6L	ENSG00000128185	-0.43858	0.0409094	0.262553
DLAT	ENSG00000150768	-0.437211	0.0410089	0.26306
MORF4L2	ENSG00000123562	-0.434501	0.0410654	0.26308
PTPRU	ENSG00000060656	-0.396783	0.0410588	0.26308
TMEM254	ENSG00000133678	-0.444814	0.0410741	0.26308
ALDH9A1	ENSG00000143149	-0.445008	0.0411412	0.263246
SLC12A7	ENSG00000113504	0.473867	0.0411362	0.263246
FAH	ENSG00000103876	-0.422142	0.041194	0.263452
PERP	ENSG00000112378	-0.413511	0.0412934	0.263954
OTOG	ENSG00000188162	0.589167	0.0413389	0.264113
AVIL	ENSG00000135407	0.549312	0.0415423	0.264215
DAD1	ENSG00000129562	-0.409187	0.0415308	0.264215
EIF4H	ENSG00000106682	-0.446238	0.0414303	0.264215
HR	ENSG00000168453	0.574868	0.0414802	0.264215
[truncated: 10,743 more rows]

## Sheet: B. Up Genes & Gene Ontology
Gene	log2FoldChange	pvalue	padj		source	term_name	term_id	adjusted_p_value	negative_log10_of_adjusted_p_value	term_size	query_size	intersection_size	effective_domain_size	intersections
CSF3	2.1387	1.03e-18	6.57e-15		GO:MF	cytokine activity	GO:0005125	1.31e-07	6.8837	235	203	17	20166	CXCL1,CXCL2,IL6,SECTM1,CCL5,CXCL5,CCL20,IL23A,EBI3,IL1A,TNFSF13B,AREG,CXCL11,TNFSF10,CXCL10,IL11,CSF3
IL11	1.84616	3.54e-14	5.01e-11		GO:MF	receptor ligand activity	GO:0048018	5.83e-07	6.23409	495	203	23	20166	CXCL1,STC1,VEGFC,CXCL2,GDNF,DPP4,IL6,UCN2,SECTM1,EPHA7,CCL5,CXCL5,CCL20,IL23A,EBI3,IL1A,TNFSF13B,AREG,CXCL11,TNFSF10,CXCL10,IL11,CSF3
PTGS2	1.66042	4.24e-13	5.4e-10		GO:MF	signaling receptor activator activity	GO:0030546	7.64e-07	6.11715	502	203	23	20166	CXCL1,STC1,VEGFC,CXCL2,GDNF,DPP4,IL6,UCN2,SECTM1,EPHA7,CCL5,CXCL5,CCL20,IL23A,EBI3,IL1A,TNFSF13B,AREG,CXCL11,TNFSF10,CXCL10,IL11,CSF3
ZNF267	1.42762	1.09e-12	1.22e-09		GO:MF	cytokine receptor binding	GO:0005126	1.535e-06	5.81389	276	203	17	20166	CXCL1,TRAF1,VEGFC,CXCL2,IL6,CCL5,CXCL5,CCL20,IL23A,EBI3,IL1A,TNFSF13B,CXCL11,TNFSF10,CXCL10,IL11,CSF3
CXCL10	1.70349	1.41e-12	1.38e-09		GO:MF	signaling receptor regulator activity	GO:0030545	4.01004e-06	5.39685	548	203	23	20166	CXCL1,STC1,VEGFC,CXCL2,GDNF,DPP4,IL6,UCN2,SECTM1,EPHA7,CCL5,CXCL5,CCL20,IL23A,EBI3,IL1A,TNFSF13B,AREG,CXCL11,TNFSF10,CXCL10,IL11,CSF3
MMP3	1.60832	1.88e-12	1.71e-09		GO:MF	phosphotransferase activity, alcohol group as acceptor	GO:0016773	1.77793e-05	4.75009	694	203	25	20166	MAP3K14,PTK2B,RIPK2,MASTL,DGKI,IRAK2,PDGFRL,TLK2,DGKE,DCLK3,NRK,NT5C3A,LYN,PIM2,NTRK2,SIK1,SBK1,EPHA7,CCL5,PDK4,MAK,HCK,IRAK3,MLKL,RET
TFPI2	1.47247	6.01e-12	4.26e-09		GO:MF	protein kinase activity	GO:0004672	5.96654e-05	4.22428	585	203	22	20166	MAP3K14,PTK2B,RIPK2,MASTL,IRAK2,PDGFRL,TLK2,DCLK3,NRK,LYN,PIM2,NTRK2,SIK1,SBK1,EPHA7,CCL5,PDK4,MAK,HCK,IRAK3,MLKL,RET
NR4A2	1.52089	2.79e-11	1.78e-08		GO:MF	signaling receptor binding	GO:0005102	0.000115246	3.93837	1546	203	38	20166	DNER,PTK2B,RIPK2,ITGA1,ANGPTL1,CXCL1,STC1,P2RX4,TRAF1,ANGPTL4,VEGFC,CXCL2,GDNF,DPP4,IL6,LAMA3,LYN,UCN2,SECTM1,EPHA7,CCL5,CXCL5,P2RX7,HCK,CCL20,IL23A,EBI3,IL1A,RSPO3,TNFSF13B,SAA1,AREG,CXCL11,TNFSF10,GNA15,CXCL10,IL11,CSF3
IFIT2	1.49331	1.08e-10	6.57e-08		GO:MF	chemokine activity	GO:0008009	0.000323659	3.48991	50	203	7	20166	CXCL1,CXCL2,CCL5,CXCL5,CCL20,CXCL11,CXCL10
TNFSF10	1.34464	2.45e-10	1.3e-07		GO:MF	CXCR chemokine receptor binding	GO:0045236	0.000375171	3.42577	18	203	5	20166	CXCL1,CXCL2,CXCL5,CXCL11,CXCL10
MT1M	1.42113	8.83e-10	4.17e-07		GO:MF	kinase activity	GO:0016301	0.000804815	3.0943	794	203	24	20166	MAP3K14,PTK2B,RIPK2,MASTL,DGKI,IRAK2,PDGFRL,TLK2,DGKE,DCLK3,NRK,LYN,PIM2,NTRK2,SIK1,SBK1,EPHA7,CCL5,PDK4,MAK,HCK,IRAK3,MLKL,RET
GNA15	1.39384	9.84e-10	4.48e-07		GO:MF	transferase activity, transferring phosphorus-containing groups	GO:0016772	0.00192486	2.7156	954	203	26	20166	MAP3K14,PTK2B,RIPK2,MASTL,DGKI,IRAK2,PDGFRL,TLK2,DGKE,DCLK3,NRK,NT5C3A,LYN,PIM2,NTRK2,SIK1,SBK1,EPHA7,CCL5,PDK4,MAK,HCK,IRAK3,MLKL,RET,OASL
SAA1	1.23129	1.41e-09	5.99e-07		GO:MF	chemokine receptor binding	GO:0042379	0.00434228	2.36228	73	203	7	20166	CXCL1,CXCL2,CCL5,CXCL5,CCL20,CXCL11,CXCL10
CXCL11	1.34399	1.83e-09	7.29e-07		GO:MF	ion binding	GO:0043167	0.00539039	2.26838	6060	203	90	20166	DNER,MAP3K14,PTK2B,ZSCAN29,RIPK2,ITGA1,MASTL,MGAT4A,DGKI,ZC3H12A,SMOC1,PLEKHA4,CSGALNACT1,MT1E,MX2,RSAD2,GMPR,P2RX4,TRAF1,IRAK2,IFIH1,TLK2,ADAMTS9,PPM1K,CYP26B1,SLC8A2,GBP5,BRIP1,DGKE,DCLK3,GBP4,TRIM36,NRK,NEURL3,ZNF107,ZBTB16,PRRG4,PDE4B,KIF6,TRIM38,SP110,NT5C3A,ISG20,RASGRP3,LYN,ZNF681,NKD2,PIM2,LINC00473,NTRK2,RORB,CPM,TPPP,SIK1,DHX58,GATA5,OVCH1,SBK1,EPHA7,ZNF678,UBE2QL1,LONRF3,TNFAIP3,PDK4,G…
NR4A3	1.39117	3.86e-09	1.36e-06		GO:MF	carbohydrate derivative binding	GO:0097367	0.00826569	2.08272	2288	203	44	20166	MAP3K14,PTK2B,RIPK2,MASTL,DGKI,SMOC1,MX2,P2RX4,IRAK2,IFIH1,TLK2,GBP5,BRIP1,DGKE,DCLK3,GBP4,NRK,PDE4B,HPSE,KIF6,LYN,PIM2,LINC00473,NTRK2,SIK1,DHX58,SBK1,EPHA7,TNFAIP6,UBE2QL1,PDK4,GCH1,MAK,P2RX7,HCK,IRAK3,RUNX3,RSPO3,MLKL,RET,SAA1,CXCL11,GNA15,CXCL10
AIM2	1.50657	3.94e-09	1.36e-06		GO:MF	zinc ion binding	GO:0008270	0.0201832	1.69501	839	203	22	20166	MT1E,P2RX4,TRAF1,IFIH1,ADAMTS9,TRIM36,TRIM38,RORB,CPM,DHX58,GATA5,TNFAIP3,GCH1,MEFV,MMP13,MMP10,EGR1,TNFSF10,NR4A3,MT1M,NR4A2,MMP3
MLKL	1.19468	7.11e-09	2.21e-06		GO:MF	transmembrane receptor protein tyrosine kinase activity	GO:0004714	0.0206941	1.68415	126	203	8	20166	PTK2B,RIPK2,PDGFRL,LYN,NTRK2,EPHA7,HCK,RET
ARHGAP27	1.25655	1.58e-08	4.44e-06		GO:MF	protein binding	GO:0005515	0.0379518	1.42077	14799	203	172	20166	CNKSR3,DNER,MAP3K14,PTK2B,ETV7,MGLL,SCLT1,CREBRF,ANO5,PTX3,TLR3,FOXO1,FILIP1L,RIPK2,ITGA1,MASTL,CNTN2,CARD6,FMNL1,KPNA5,ANGPTL1,DGKI,KLHL25,ZC3H12A,SMOC1,PLEKHA4,CSGALNACT1,MT1E,CXCL1,IFIT1,MX2,RSAD2,STC1,DSP,P2RX4,SERPINB9,TDRD7,TRAF1,IRAK2,IFIH1,DENND3,TLK2,ANGPTL4,TMEM171,PPM1K,CYP26B1,NKAIN1,SLC8A2,VEGFC,CXCL2,NKX3-1,GBP5,BRIP1,GBP4,TRIM36,GDNF,DPP4,IRF7,ZNF107,CD274,MB21D2,ARC,SAMD9,ZBTB16,B…
OASL	1.287	2.24e-08	5.82e-06		GO:MF	purine ribonucleotide binding	GO:0032555	0.0414975	1.38198	1917	203	37	20166	MAP3K14,PTK2B,RIPK2,MASTL,DGKI,MX2,P2RX4,IRAK2,IFIH1,TLK2,GBP5,BRIP1,DGKE,DCLK3,GBP4,NRK,PDE4B,KIF6,LYN,PIM2,LINC00473,NTRK2,SIK1,DHX58,SBK1,EPHA7,UBE2QL1,PDK4,GCH1,MAK,P2RX7,HCK,IRAK3,RUNX3,MLKL,RET,GNA15
RET	1.19862	2.44e-08	6.1e-06		GO:MF	growth factor receptor binding	GO:0070851	0.0436439	1.36008	140	203	8	20166	VEGFC,GDNF,IL6,LYN,IL1A,AREG,IL11,CSF3
C15orf48	1.32716	4.32e-08	9.84e-06		GO:MF	adenyl ribonucleotide binding	GO:0032559	0.0469969	1.32793	1565	203	32	20166	MAP3K14,PTK2B,RIPK2,MASTL,DGKI,P2RX4,IRAK2,IFIH1,TLK2,BRIP1,DGKE,DCLK3,NRK,PDE4B,KIF6,LYN,PIM2,LINC00473,NTRK2,SIK1,DHX58,SBK1,EPHA7,UBE2QL1,PDK4,MAK,P2RX7,HCK,IRAK3,RUNX3,MLKL,RET
BATF2	1.22048	5.35e-08	1.18e-05		GO:MF	purine nucleotide binding	GO:0017076	0.0477082	1.32141	1930	203	37	20166	MAP3K14,PTK2B,RIPK2,MASTL,DGKI,MX2,P2RX4,IRAK2,IFIH1,TLK2,GBP5,BRIP1,DGKE,DCLK3,GBP4,NRK,PDE4B,KIF6,LYN,PIM2,LINC00473,NTRK2,SIK1,DHX58,SBK1,EPHA7,UBE2QL1,PDK4,GCH1,MAK,P2RX7,HCK,IRAK3,RUNX3,MLKL,RET,GNA15
CYP2J2	1.18892	6.3e-08	1.34e-05		GO:MF	ribonucleotide binding	GO:0032553	0.0497824	1.30292	1934	203	37	20166	MAP3K14,PTK2B,RIPK2,MASTL,DGKI,MX2,P2RX4,IRAK2,IFIH1,TLK2,GBP5,BRIP1,DGKE,DCLK3,GBP4,NRK,PDE4B,KIF6,LYN,PIM2,LINC00473,NTRK2,SIK1,DHX58,SBK1,EPHA7,UBE2QL1,PDK4,GCH1,MAK,P2RX7,HCK,IRAK3,RUNX3,MLKL,RET,GNA15
GBP1P1	1.26101	8.44e-08	1.65e-05		GO:BP	response to external stimulus	GO:0009605	3.66e-22	21.4366	2752	194	84	21029	MAP3K14,PTK2B,MGLL,PTX3,TLR3,FOXO1,RIPK2,ITGA1,CNTN2,ZC3H12A,CXCL1,IFIT1,MX2,RSAD2,STC1,P2RX4,SERPINB9,IRAK2,IFIH1,ADAMTS9,CYP26B1,VEGFC,CXCL2,GBP5,BRIP1,GBP4,GDNF,DPP4,IRF7,CD274,PDE4B,HPSE,TRIM38,ARID5A,IL6,NT5C3A,ISG20,HLA-F,LAMA3,LYN,UCN2,PIM2,DUSP1,TNIP3,SIK1,DHX58,CEACAM1,EPHA7,TMEM229B,CCL5,CXCL5,SSTR2,CD68,TNFAIP6,TNFAIP3,PDK4,LGMN,GCH1,IDO1,C3AR1,P2RX7,HCK,IRAK3,CCL20,IL23A,IRF4,IL1A,MEF…
EGR1	1.23504	1.04e-07	1.98e-05		GO:BP	response to other organism	GO:0051707	1.53e-18	17.8155	1488	194	58	21029	MAP3K14,PTK2B,PTX3,TLR3,RIPK2,ZC3H12A,CXCL1,IFIT1,MX2,RSAD2,SERPINB9,IRAK2,IFIH1,ADAMTS9,CXCL2,GBP5,GBP4,IRF7,CD274,PDE4B,TRIM38,ARID5A,IL6,NT5C3A,ISG20,HLA-F,LYN,PIM2,TNIP3,DHX58,CEACAM1,TMEM229B,CCL5,CXCL5,CD68,TNFAIP3,GCH1,IDO1,P2RX7,HCK,IRAK3,CCL20,IL23A,IRF4,IL1A,MEFV,CFB,MLKL,BATF2,ZBP1,OASL,C15ORF48,CXCL11,IFIT2,AIM2,PTGS2,CXCL10,CSF3
CFB	1.08967	1.34e-07	2.47e-05		GO:BP	response to external biotic stimulus	GO:0043207	1.69e-18	17.7727	1491	194	58	21029	MAP3K14,PTK2B,PTX3,TLR3,RIPK2,ZC3H12A,CXCL1,IFIT1,MX2,RSAD2,SERPINB9,IRAK2,IFIH1,ADAMTS9,CXCL2,GBP5,GBP4,IRF7,CD274,PDE4B,TRIM38,ARID5A,IL6,NT5C3A,ISG20,HLA-F,LYN,PIM2,TNIP3,DHX58,CEACAM1,TMEM229B,CCL5,CXCL5,CD68,TNFAIP3,GCH1,IDO1,P2RX7,HCK,IRAK3,CCL20,IL23A,IRF4,IL1A,MEFV,CFB,MLKL,BATF2,ZBP1,OASL,C15ORF48,CXCL11,IFIT2,AIM2,PTGS2,CXCL10,CSF3
CSRNP1	1.1227	3.84e-07	5.98e-05		GO:BP	immune system process	GO:0002376	4.68e-18	17.3301	2748	194	78	21029	MAP3K14,PTK2B,PTX3,TLR3,RIPK2,ITGA1,ZC3H12A,CXCL1,IFIT1,MX2,RSAD2,P2RX4,SERPINB9,IRAK2,IFIH1,CYP26B1,VEGFC,CXCL2,GBP5,GBP4,DPP4,IRF7,CD274,ZBTB16,PDE4B,TRIM38,ARID5A,IL6,NFKB2,ISG20,HLA-F,LYN,DUSP1,SECTM1,TNIP3,DHX58,CEACAM1,THEMIS2,CCL5,CXCL5,CD68,TNFAIP6,MAFB,TCF21,TNFAIP3,LGMN,GCH1,IDO1,C3AR1,P2RX7,HCK,IRAK3,CCL20,IL23A,IRF4,SCIN,EBI3,FUT4,IL1A,MEFV,RUNX3,CFB,CD38,TNFSF13B,RET,BATF2,SAA1,EGR1,…
MMP10	1.23348	4.05e-07	6.08e-05		GO:BP	response to biotic stimulus	GO:0009607	5.76e-18	17.2393	1529	194	58	21029	MAP3K14,PTK2B,PTX3,TLR3,RIPK2,ZC3H12A,CXCL1,IFIT1,MX2,RSAD2,SERPINB9,IRAK2,IFIH1,ADAMTS9,CXCL2,GBP5,GBP4,IRF7,CD274,PDE4B,TRIM38,ARID5A,IL6,NT5C3A,ISG20,HLA-F,LYN,PIM2,TNIP3,DHX58,CEACAM1,TMEM229B,CCL5,CXCL5,CD68,TNFAIP3,GCH1,IDO1,P2RX7,HCK,IRAK3,CCL20,IL23A,IRF4,IL1A,MEFV,CFB,MLKL,BATF2,ZBP1,OASL,C15ORF48,CXCL11,IFIT2,AIM2,PTGS2,CXCL10,CSF3
SLC7A2	1.07516	4.97e-07	7.28e-05		GO:BP	defense response	GO:0006952	2.39e-17	16.6222	1687	194	60	21029	MAP3K14,PTK2B,MGLL,PTX3,TLR3,RIPK2,ZC3H12A,CXCL1,IFIT1,MX2,RSAD2,SERPINB9,IRAK2,IFIH1,CYP26B1,CXCL2,GBP5,GBP4,DPP4,IRF7,TRIM38,ARID5A,IL6,SERPINA1,NT5C3A,ISG20,HLA-F,LYN,TNIP3,DHX58,CEACAM1,THEMIS2,CCL5,CXCL5,CD68,TNFAIP6,TNFAIP3,GCH1,IDO1,C3AR1,P2RX7,HCK,IRAK3,CCL20,IL23A,IRF4,IL1A,MEFV,CFB,MLKL,BATF2,SAA1,ZBP1,OASL,CXCL11,IFIT2,AIM2,MMP3,PTGS2,CXCL10
ZNF702P	1.08053	6.19e-07	8.77e-05		GO:BP	biological process involved in interspecies interaction between organisms	GO:0044419	2.66e-17	16.5752	1634	194	59	21029	MAP3K14,PTK2B,PTX3,TLR3,RIPK2,ZC3H12A,CXCL1,IFIT1,MX2,RSAD2,SERPINB9,IRAK2,IFIH1,ADAMTS9,CXCL2,GBP5,GBP4,DPP4,IRF7,CD274,PDE4B,TRIM38,ARID5A,IL6,NT5C3A,ISG20,HLA-F,LYN,PIM2,TNIP3,DHX58,CEACAM1,TMEM229B,CCL5,CXCL5,CD68,TNFAIP3,GCH1,IDO1,P2RX7,HCK,IRAK3,CCL20,IL23A,IRF4,IL1A,MEFV,CFB,MLKL,BATF2,ZBP1,OASL,C15ORF48,CXCL11,IFIT2,AIM2,PTGS2,CXCL10,CSF3
ZBP1	1.27472	6.42e-07	8.9e-05		GO:BP	response to stress	GO:0006950	2.99e-17	16.5241	3780	194	91	21029	MAP3K14,PTK2B,MGLL,CREBRF,PTX3,TLR3,FOXO1,RIPK2,MASTL,DGKI,ZC3H12A,MT1E,CXCL1,IFIT1,MX2,RSAD2,GMPR,STC1,DSP,P2RX4,SERPINB9,TRAF1,IRAK2,IFIH1,TLK2,ANGPTL4,CYP26B1,SLC8A2,VEGFC,CXCL2,NKX3-1,GBP5,BRIP1,DGKE,GBP4,DPP4,IRF7,HPSE,TRIM38,ARID5A,IL6,SERPINA1,NT5C3A,ISG20,HLA-F,LYN,DUSP1,TNIP3,SIK1,DHX58,CEACAM1,THEMIS2,CCL5,CXCL5,SSTR2,CD68,TNFAIP6,TNFAIP3,OXTR,PDK4,GCH1,IDO1,C3AR1,P2RX7,HCK,IRAK3,CCL20,…
RSPO3	1.13982	1.05e-06	0.000142231		GO:BP	regulation of immune system process	GO:0002682	1.97e-16	15.7059	1423	194	54	21029	PTK2B,TLR3,RIPK2,ZC3H12A,RSAD2,P2RX4,SERPINB9,IRAK2,IFIH1,CYP26B1,VEGFC,GBP5,DPP4,IRF7,CD274,ZBTB16,PDE4B,ARID5A,IL6,HLA-F,LYN,DUSP1,TNIP3,DHX58,CEACAM1,THEMIS2,CCL5,CD68,TNFAIP6,MAFB,TNFAIP3,LGMN,IDO1,C3AR1,P2RX7,HCK,IRAK3,CCL20,IL23A,IRF4,SCIN,EBI3,FUT4,IL1A,RUNX3,CFB,CD38,TNFSF13B,ZBP1,OASL,NR4A3,AIM2,CXCL10,CSF3
AREG	1.2681	1.04e-06	0.000142231		GO:BP	response to cytokine	GO:0034097	1.97e-16	15.7053	922	194	44	21029	PTK2B,TLR3,RIPK2,ZC3H12A,CXCL1,IFIT1,MX2,TRAF1,IRAK2,IFIH1,VEGFC,CXCL2,NKX3-1,GBP5,GBP4,IRF7,CD274,IL6,DUSP1,CEACAM1,CCL5,PID1,CXCL5,TNFAIP3,OXTR,GCH1,HCK,IRAK3,CCL20,IRF4,EBI3,IL1A,MEFV,CD38,TNFSF13B,EGR1,ZBP1,OASL,CXCL11,IFIT2,AIM2,PTGS2,CXCL10,CSF3
FRMD3	1.06516	1.13e-06	0.000148021		GO:BP	regulation of response to stimulus	GO:0048583	1.44e-15	14.8422	3841	194	89	21029	CNKSR3,MAP3K14,PTK2B,MGLL,CREBRF,TLR3,FOXO1,RIPK2,ITGA1,CNTN2,DGKI,ZC3H12A,PLEKHA4,IFIT1,RSAD2,P2RX4,SERPINB9,TRAF1,IRAK2,IFIH1,DENND3,CYP26B1,SLC8A2,VEGFC,NKX3-1,GBP5,GDNF,NRK,DPP4,IRF7,CD274,ARC,PDE4B,HPSE,TRIM38,ARID5A,IL6,HLA-F,LYN,NKD2,PIM2,LINC00473,NTRK2,DUSP1,SECTM1,TNIP3,DHX58,GATA5,CEACAM1,THEMIS2,EPHA7,CCL5,PID1,TNFAIP6,TCF21,TNFAIP3,TNFAIP8L3,LGMN,GCH1,IDO1,C3AR1,P2RX7,HCK,IRAK3,CCL20…
TNFSF13B	1.14135	1.4e-06	0.000174728		GO:BP	cellular response to chemical stimulus	GO:0070887	4.75e-15	14.3235	3008	194	77	21029	PTK2B,CREBRF,TLR3,FOXO1,RIPK2,ITGA1,ZC3H12A,MT1E,CXCL1,IFIT1,STC1,P2RX4,SERPINB9,TRAF1,IRAK2,IFIH1,CYP26B1,VEGFC,CXCL2,NKX3-1,GBP5,BRIP1,GBP4,GDNF,DPP4,IRF7,CD274,PDE4B,ARID5A,IL6,LYN,CPEB3,UCN2,NTRK2,RORB,DUSP1,TNIP3,GATA5,CEACAM1,CCL5,PID1,CXCL5,SSTR2,CD68,TNFAIP6,TCF21,TNFAIP3,PDK4,LGMN,GCH1,C3AR1,P2RX7,HCK,IRAK3,CCL20,IL23A,IRF4,EBI3,IL1A,TNFSF13B,CYP2J2,RET,SAA1,EGR1,ZBP1,OASL,CXCL11,NR4A3,G…
C3AR1	0.977594	1.46e-06	0.000179198		GO:BP	response to stimulus	GO:0050896	1.93e-14	13.7146	8815	194	140	21029	CNKSR3,DNER,MAP3K14,PTK2B,KCNMB3,MGLL,CREBRF,PTX3,TLR3,FOXO1,RIPK2,ITGA1,MASTL,CNTN2,ANGPTL1,DGKI,ZC3H12A,PLEKHA4,MT1E,CXCL1,IFIT1,MX2,RSAD2,GMPR,STC1,DSP,P2RX4,SERPINB9,TRAF1,IRAK2,IFIH1,DENND3,PDGFRL,TLK2,ANGPTL4,ADAMTS9,CYP26B1,SLC8A2,VEGFC,CXCL2,NKX3-1,GBP5,BRIP1,DGKE,DCLK3,GBP4,GDNF,NRK,DPP4,IRF7,CD274,ARC,PDE4B,HPSE,TRIM38,ARID5A,IL6,SERPINA1,NT5C3A,NFKB2,ISG20,HLA-F,RASGRP3,LAMA3,LYN,CPEB3…
IRAK3	1.01396	1.69e-06	0.000197414		GO:BP	response to organic substance	GO:0010033	1.94e-14	13.7118	3009	194	76	21029	PTK2B,CREBRF,TLR3,FOXO1,RIPK2,ZC3H12A,CXCL1,IFIT1,MX2,STC1,P2RX4,SERPINB9,TRAF1,IRAK2,IFIH1,CYP26B1,VEGFC,CXCL2,NKX3-1,GBP5,BRIP1,GBP4,IRF7,CD274,PDE4B,HPSE,ARID5A,IL6,LYN,CPEB3,UCN2,NTRK2,RORB,DUSP1,TNIP3,GATA5,CEACAM1,CCL5,PID1,CXCL5,SSTR2,CD68,TCF21,TNFAIP3,OXTR,PDK4,LGMN,GCH1,IDO1,P2RX7,HCK,IRAK3,CCL20,IRF4,EBI3,IL1A,MEFV,RUNX3,CD38,MMP13,TNFSF13B,RET,EGR1,AREG,ZBP1,OASL,CXCL11,NR4A3,GNA15,IF…
IRF4	1.02743	1.8e-06	0.00020853		GO:BP	immune response	GO:0006955	2.7e-14	13.5685	1888	194	59	21029	MAP3K14,PTK2B,PTX3,TLR3,RIPK2,ZC3H12A,CXCL1,IFIT1,MX2,RSAD2,SERPINB9,IRAK2,IFIH1,CXCL2,GBP5,GBP4,IRF7,CD274,PDE4B,TRIM38,ARID5A,IL6,NFKB2,ISG20,HLA-F,LYN,SECTM1,TNIP3,DHX58,CEACAM1,THEMIS2,CCL5,CXCL5,CD68,TNFAIP3,GCH1,IDO1,C3AR1,P2RX7,HCK,IRAK3,CCL20,IL23A,IRF4,EBI3,IL1A,MEFV,CFB,CD38,TNFSF13B,ZBP1,OASL,CXCL11,TNFSF10,NR4A3,IFIT2,AIM2,CXCL10,CSF3
IL23A	1.02151	2.12e-06	0.000239486		GO:BP	myeloid leukocyte migration	GO:0097529	2.86e-14	13.5431	227	194	23	21029	PTK2B,ITGA1,CXCL1,P2RX4,VEGFC,CXCL2,DPP4,PDE4B,IL6,LYN,DUSP1,CCL5,CXCL5,TNFAIP6,LGMN,C3AR1,CCL20,IL23A,FUT4,IL1A,SAA1,CXCL11,CXCL10
STX11	1.0711	2.25e-06	0.000247274		GO:BP	response to lipid	GO:0033993	8.55e-14	13.0682	887	194	40	21029	PTK2B,FOXO1,RIPK2,ZC3H12A,CXCL1,STC1,IRAK2,CYP26B1,CXCL2,NKX3-1,CD274,PDE4B,ARID5A,IL6,LYN,RORB,TNIP3,CCL5,PID1,CXCL5,SSTR2,CD68,TCF21,TNFAIP3,OXTR,PDK4,GCH1,IDO1,P2RX7,HCK,IRAK3,IL1A,CD38,RET,AREG,CXCL11,NR4A3,PTGS2,CXCL10,CSF3
RUNX3	1.08615	2.6e-06	0.000274195		GO:BP	cellular response to organic substance	GO:0071310	3.32e-13	12.4786	2385	194	65	21029	PTK2B,CREBRF,TLR3,FOXO1,RIPK2,ZC3H12A,CXCL1,IFIT1,STC1,P2RX4,SERPINB9,TRAF1,IRAK2,IFIH1,CYP26B1,VEGFC,CXCL2,NKX3-1,GBP5,BRIP1,GBP4,IRF7,CD274,PDE4B,ARID5A,IL6,LYN,CPEB3,UCN2,NTRK2,RORB,DUSP1,TNIP3,GATA5,CEACAM1,CCL5,PID1,CXCL5,SSTR2,CD68,TCF21,TNFAIP3,PDK4,LGMN,P2RX7,HCK,IRAK3,CCL20,IRF4,EBI3,IL1A,TNFSF13B,RET,EGR1,ZBP1,OASL,CXCL11,NR4A3,GNA15,IFIT2,AIM2,NR4A2,PTGS2,CXCL10,CSF3
IL1A	1.05456	3.19e-06	0.000333098		GO:BP	response to chemical	GO:0042221	8.41e-13	12.0751	4316	194	90	21029	PTK2B,KCNMB3,CREBRF,TLR3,FOXO1,RIPK2,ITGA1,CNTN2,ZC3H12A,MT1E,CXCL1,IFIT1,MX2,STC1,P2RX4,SERPINB9,TRAF1,IRAK2,IFIH1,CYP26B1,VEGFC,CXCL2,NKX3-1,GBP5,BRIP1,GBP4,GDNF,DPP4,IRF7,CD274,PDE4B,HPSE,ARID5A,IL6,LAMA3,LYN,CPEB3,UCN2,NTRK2,RORB,DUSP1,TNIP3,GATA5,CEACAM1,EPHA7,CCL5,PID1,CXCL5,SSTR2,CD68,TNFAIP6,TCF21,TNFAIP3,OXTR,PDK4,LGMN,GCH1,IDO1,C3AR1,P2RX7,HCK,IRAK3,CCL20,IL23A,IRF4,EBI3,IL1A,MEFV,RUNX3…
SCIN	1.02871	3.92e-06	0.00038207		GO:BP	response to lipopolysaccharide	GO:0032496	9.29e-13	12.032	328	194	25	21029	RIPK2,ZC3H12A,CXCL1,IRAK2,CXCL2,CD274,PDE4B,ARID5A,IL6,LYN,TNIP3,CCL5,CXCL5,CD68,TNFAIP3,GCH1,IDO1,P2RX7,HCK,IRAK3,IL1A,CXCL11,PTGS2,CXCL10,CSF3
CD38	1.09211	4.1e-06	0.000395503		GO:BP	positive regulation of immune system process	GO:0002684	1.75e-12	11.7567	920	194	39	21029	PTK2B,RIPK2,ZC3H12A,RSAD2,P2RX4,VEGFC,GBP5,DPP4,IRF7,CD274,ZBTB16,PDE4B,ARID5A,IL6,HLA-F,LYN,DHX58,CEACAM1,THEMIS2,CCL5,LGMN,IDO1,C3AR1,P2RX7,HCK,IRAK3,CCL20,IL23A,EBI3,FUT4,IL1A,RUNX3,CFB,CD38,TNFSF13B,ZBP1,NR4A3,AIM2,CXCL10
MAFK	1.08669	4.77e-06	0.00045383		GO:BP	response to molecule of bacterial origin	GO:0002237	3.45e-12	11.4625	347	194	25	21029	RIPK2,ZC3H12A,CXCL1,IRAK2,CXCL2,CD274,PDE4B,ARID5A,IL6,LYN,TNIP3,CCL5,CXCL5,CD68,TNFAIP3,GCH1,IDO1,P2RX7,HCK,IRAK3,IL1A,CXCL11,PTGS2,CXCL10,CSF3
FUT4	1.0427	4.84e-06	0.000456888		GO:BP	cellular response to lipid	GO:0071396	3.69e-12	11.4336	575	194	31	21029	PTK2B,RIPK2,ZC3H12A,CXCL1,STC1,IRAK2,CYP26B1,CXCL2,NKX3-1,CD274,PDE4B,ARID5A,IL6,LYN,RORB,TNIP3,CCL5,PID1,CXCL5,SSTR2,CD68,TCF21,TNFAIP3,PDK4,HCK,IL1A,RET,CXCL11,NR4A3,CXCL10,CSF3
TMEM140	1.04747	4.89e-06	0.000458693		GO:BP	inflammatory response	GO:0006954	4.72e-12	11.3257	756	194	35	21029	MGLL,PTX3,TLR3,RIPK2,ZC3H12A,CXCL1,IRAK2,CYP26B1,CXCL2,GBP5,IL6,SERPINA1,LYN,TNIP3,THEMIS2,CCL5,CXCL5,CD68,TNFAIP6,TNFAIP3,IDO1,C3AR1,P2RX7,HCK,CCL20,IL23A,IL1A,MEFV,SAA1,ZBP1,CXCL11,AIM2,MMP3,PTGS2,CXCL10
SP6	1.0206	5.28e-06	0.000477152		GO:BP	cellular response to oxygen-containing compound	GO:1901701	6.12e-12	11.2132	1164	194	43	21029	PTK2B,FOXO1,RIPK2,ZC3H12A,CXCL1,STC1,P2RX4,IRAK2,CYP26B1,CXCL2,BRIP1,CD274,PDE4B,ARID5A,IL6,LYN,CPEB3,NTRK2,RORB,TNIP3,CEACAM1,CCL5,PID1,CXCL5,SSTR2,CD68,TNFAIP3,PDK4,LGMN,GCH1,P2RX7,HCK,IL1A,RET,EGR1,CXCL11,NR4A3,GNA15,NR4A2,MMP3,PTGS2,CXCL10,CSF3
MAB21L2	1.08845	5.51e-06	0.00049464		GO:BP	regulation of multicellular organismal process	GO:0051239	9.31e-12	11.0309	2623	194	66	21029	PTK2B,MGLL,TLR3,FOXO1,RIPK2,ZC3H12A,RSAD2,STC1,DSP,P2RX4,IFIH1,ANGPTL4,ADAMTS9,CYP26B1,SLC8A2,VEGFC,NKX3-1,GBP5,GDNF,IRF7,CD274,ZBTB16,PDE4B,HPSE,TRIM38,ARID5A,IL6,HLA-F,LAMA3,LYN,NTRK2,TPPP,DHX58,RASSF10,GATA5,CEACAM1,EPHA7,SSTR2,MAFB,TNFAIP3,OXTR,PDK4,LGMN,GCH1,IDO1,C3AR1,P2RX7,IRAK3,IL23A,IRF4,SCIN,EBI3,IL1A,MEFV,RUNX3,CD38,CYP2J2,RET,SAA1,EGR1,NR4A3,AIM2,NR4A2,PTGS2,CXCL10,CSF3
FAM65B	0.949059	5.69e-06	0.000507364		GO:BP	cellular response to stimulus	GO:0051716	9.46e-12	11.024	7346	194	121	21029	CNKSR3,DNER,MAP3K14,PTK2B,MGLL,CREBRF,TLR3,FOXO1,RIPK2,ITGA1,MASTL,CNTN2,ANGPTL1,DGKI,ZC3H12A,PLEKHA4,MT1E,CXCL1,IFIT1,RSAD2,STC1,P2RX4,SERPINB9,TRAF1,IRAK2,IFIH1,DENND3,PDGFRL,TLK2,CYP26B1,SLC8A2,VEGFC,CXCL2,NKX3-1,GBP5,BRIP1,DGKE,DCLK3,GBP4,GDNF,NRK,DPP4,IRF7,CD274,ARC,PDE4B,HPSE,TRIM38,ARID5A,IL6,NFKB2,RASGRP3,LAMA3,LYN,CPEB3,UCN2,NKD2,PIM2,LINC00473,NTRK2,RORB,DUSP1,SECTM1,TNIP3,SIK1,DHX58,RA…
LGMN	0.96759	5.77e-06	0.000510059		GO:BP	cellular response to lipopolysaccharide	GO:0071222	1.02e-11	10.9924	207	194	20	21029	RIPK2,ZC3H12A,CXCL1,IRAK2,CXCL2,CD274,PDE4B,ARID5A,IL6,LYN,TNIP3,CCL5,CXCL5,CD68,TNFAIP3,HCK,IL1A,CXCL11,CXCL10,CSF3
ERICH3	1.02463	5.87e-06	0.000510729		GO:BP	cellular response to cytokine stimulus	GO:0071345	1.23e-11	10.9112	828	194	36	21029	PTK2B,TLR3,RIPK2,ZC3H12A,CXCL1,IFIT1,TRAF1,IRAK2,VEGFC,CXCL2,NKX3-1,GBP5,GBP4,IRF7,IL6,DUSP1,CEACAM1,CCL5,PID1,CXCL5,TNFAIP3,HCK,IRAK3,CCL20,IRF4,EBI3,IL1A,TNFSF13B,EGR1,ZBP1,OASL,CXCL11,IFIT2,AIM2,CXCL10,CSF3
CCL20	1.01612	7.77e-06	0.000659993		GO:BP	response to bacterium	GO:0009617	1.82e-11	10.7397	744	194	34	21029	TLR3,RIPK2,ZC3H12A,CXCL1,IRAK2,ADAMTS9,CXCL2,GBP5,GBP4,CD274,PDE4B,ARID5A,IL6,LYN,TNIP3,DHX58,TMEM229B,CCL5,CXCL5,CD68,TNFAIP3,GCH1,IDO1,P2RX7,HCK,IRAK3,CCL20,IL23A,IL1A,C15ORF48,CXCL11,PTGS2,CXCL10,CSF3
P2RX7	0.983221	8.71e-06	0.000734886		GO:BP	positive regulation of response to stimulus	GO:0048584	1.83e-11	10.7365	2111	194	58	21029	MAP3K14,PTK2B,TLR3,RIPK2,ITGA1,CNTN2,DGKI,ZC3H12A,PLEKHA4,RSAD2,P2RX4,TRAF1,IFIH1,VEGFC,NKX3-1,GBP5,IRF7,CD274,PDE4B,HPSE,TRIM38,ARID5A,IL6,HLA-F,LYN,PIM2,NTRK2,SECTM1,DHX58,GATA5,CEACAM1,THEMIS2,CCL5,TNFAIP3,TNFAIP8L3,LGMN,IDO1,C3AR1,P2RX7,HCK,CCL20,IL23A,IL1A,CFB,CD38,RSPO3,TNFSF13B,RET,AREG,ZBP1,OASL,TNFSF10,NR4A3,AIM2,PTGS2,CXCL10,IL11,CSF3
PPP4R4	0.94429	9.38e-06	0.000786499		GO:BP	cellular response to molecule of bacterial origin	GO:0071219	2.31e-11	10.6361	216	194	20	21029	RIPK2,ZC3H12A,CXCL1,IRAK2,CXCL2,CD274,PDE4B,ARID5A,IL6,LYN,TNIP3,CCL5,CXCL5,CD68,TNFAIP3,HCK,IL1A,CXCL11,CXCL10,CSF3
LOC101928841	0.92468	1.14e-05	0.000918772		GO:BP	leukocyte migration	GO:0050900	2.96e-11	10.5285	381	194	25	21029	PTK2B,ITGA1,CXCL1,P2RX4,VEGFC,CXCL2,DPP4,PDE4B,IL6,LYN,DUSP1,CCL5,CXCL5,TNFAIP6,LGMN,C3AR1,HCK,CCL20,IL23A,FUT4,IL1A,RET,SAA1,CXCL11,CXCL10
ZNF678	0.873399	1.67e-05	0.00123142		GO:BP	positive regulation of biological process	GO:0048518	3.41e-11	10.4668	6094	194	107	21029	CNKSR3,MAP3K14,PTK2B,CREBRF,PTX3,TLR3,FOXO1,RIPK2,ITGA1,MASTL,CNTN2,DGKI,ZC3H12A,PLEKHA4,IFIT1,RSAD2,STC1,P2RX4,TRAF1,IFIH1,ANGPTL4,ADAMTS9,CYP26B1,SLC8A2,VEGFC,NKX3-1,GBP5,GDNF,DPP4,IRF7,ZNF107,CD274,ARC,ZBTB16,PDE4B,HPSE,TRIM38,ARID5A,IL6,NFKB2,HLA-F,LYN,CPEB3,NKD2,PIM2,NTRK2,RORB,TPPP,SECTM1,SIK1,DHX58,RASSF10,GATA5,CEACAM1,THEMIS2,EPHA7,CCL5,PID1,CXCL5,TNFAIP6,MAFB,TCF21,TNFAIP3,OXTR,TNFAIP8L…
OXTR	0.943905	1.75e-05	0.00127532		GO:BP	response to oxygen-containing compound	GO:1901700	3.45e-11	10.4626	1631	194	50	21029	PTK2B,FOXO1,RIPK2,ZC3H12A,CXCL1,STC1,P2RX4,IRAK2,CYP26B1,CXCL2,NKX3-1,BRIP1,CD274,PDE4B,ARID5A,IL6,LYN,CPEB3,NTRK2,RORB,TNIP3,CEACAM1,CCL5,PID1,CXCL5,SSTR2,CD68,TNFAIP3,OXTR,PDK4,LGMN,GCH1,IDO1,P2RX7,HCK,IRAK3,IL1A,CD38,MMP13,RET,EGR1,AREG,CXCL11,NR4A3,GNA15,NR4A2,MMP3,PTGS2,CXCL10,CSF3
IDO1	0.972662	2.01e-05	0.0014244		GO:BP	signal transduction	GO:0007165	4.22e-11	10.3745	5925	194	105	21029	CNKSR3,DNER,MAP3K14,PTK2B,MGLL,CREBRF,TLR3,FOXO1,RIPK2,ITGA1,MASTL,CNTN2,ANGPTL1,DGKI,ZC3H12A,PLEKHA4,CXCL1,RSAD2,STC1,P2RX4,TRAF1,IRAK2,IFIH1,DENND3,PDGFRL,TLK2,CYP26B1,SLC8A2,VEGFC,CXCL2,NKX3-1,BRIP1,DGKE,DCLK3,GDNF,NRK,IRF7,CD274,ARC,PDE4B,HPSE,TRIM38,IL6,NFKB2,RASGRP3,LAMA3,LYN,UCN2,NKD2,PIM2,LINC00473,NTRK2,RORB,DUSP1,SECTM1,TNIP3,SIK1,DHX58,RASSF10,GATA5,CEACAM1,THEMIS2,EPHA7,CCL5,PID1,CXCL…
TNFAIP3	0.940082	3.39e-05	0.00222522		GO:BP	defense response to other organism	GO:0098542	4.67e-11	10.3311	1124	194	41	21029	MAP3K14,PTK2B,PTX3,TLR3,RIPK2,ZC3H12A,IFIT1,MX2,RSAD2,SERPINB9,IFIH1,GBP5,GBP4,IRF7,TRIM38,ARID5A,IL6,NT5C3A,ISG20,HLA-F,LYN,DHX58,CEACAM1,CCL5,TNFAIP3,GCH1,P2RX7,HCK,IRAK3,CCL20,IL23A,IRF4,MEFV,CFB,MLKL,BATF2,ZBP1,OASL,IFIT2,AIM2,CXCL10
MEFV	1.05507	3.83e-05	0.00247855		GO:BP	regulation of response to external stimulus	GO:0032101	6.93e-11	10.159	927	194	37	21029	PTK2B,MGLL,TLR3,RIPK2,ZC3H12A,IFIT1,P2RX4,SERPINB9,VEGFC,GBP5,DPP4,IRF7,HPSE,TRIM38,IL6,HLA-F,LYN,DUSP1,DHX58,CEACAM1,CCL5,TNFAIP6,TNFAIP3,LGMN,IDO1,C3AR1,HCK,IRAK3,IL23A,MEFV,SAA1,ZBP1,OASL,AIM2,MMP3,PTGS2,CXCL10
TNFAIP6	0.893658	4.01e-05	0.0025685		GO:BP	regulation of biological process	GO:0050789	7.28e-11	10.1379	12142	194	161	21029	CNKSR3,DNER,MAP3K14,PTK2B,ZSCAN29,ETV7,MGLL,CREBRF,PTX3,TLR3,FOXO1,RIPK2,ITGA1,MASTL,CNTN2,CARD6,FMNL1,ANGPTL1,DGKI,KLHL25,ZC3H12A,SMOC1,PLEKHA4,MT1E,CXCL1,IFIT1,MX2,RSAD2,STC1,DSP,P2RX4,SERPINB9,TDRD7,TRAF1,IRAK2,IFIH1,DENND3,PDGFRL,TLK2,ANGPTL4,ADAMTS9,CYP26B1,NKAIN1,SLC8A2,VEGFC,CXCL2,NKX3-1,GBP5,BRIP1,DGKE,DCLK3,TRIM36,GDNF,NRK,DPP4,IRF7,ZNF107,CD274,ARC,ZBTB16,PDE4B,HPSE,TRIM38,ARID5A,SP110,…
ATXN7L1	0.88252	4.45e-05	0.00280738		GO:BP	cell communication	GO:0007154	9.4e-11	10.027	6465	194	110	21029	CNKSR3,DNER,MAP3K14,PTK2B,KCNMB3,MGLL,CREBRF,TLR3,FOXO1,RIPK2,ITGA1,MASTL,CNTN2,ANGPTL1,DGKI,ZC3H12A,PLEKHA4,CXCL1,RSAD2,STC1,DSP,P2RX4,TRAF1,IRAK2,IFIH1,DENND3,PDGFRL,TLK2,CYP26B1,SLC8A2,VEGFC,CXCL2,NKX3-1,BRIP1,DGKE,DCLK3,GDNF,NRK,IRF7,CD274,ARC,PDE4B,HPSE,TRIM38,IL6,NFKB2,RASGRP3,LAMA3,LYN,CPEB3,UCN2,NKD2,PIM2,LINC00473,NTRK2,RORB,DUSP1,SECTM1,TNIP3,SIK1,DHX58,RASSF10,GATA5,CEACAM1,THEMIS2,EPH…
OGFR	0.924173	4.83e-05	0.00297401		GO:BP	response to virus	GO:0009615	9.85e-11	10.0064	365	194	24	21029	MAP3K14,TLR3,ZC3H12A,IFIT1,MX2,RSAD2,IFIH1,IRF7,TRIM38,IL6,NT5C3A,ISG20,PIM2,DHX58,CCL5,TNFAIP3,IRAK3,IL23A,MLKL,ZBP1,OASL,IFIT2,AIM2,CXCL10
LAMA3	0.762828	5.04e-05	0.00305825		GO:BP	leukocyte chemotaxis	GO:0030595	1.16e-10	9.93672	235	194	20	21029	PTK2B,ITGA1,CXCL1,VEGFC,CXCL2,DPP4,PDE4B,IL6,LYN,DUSP1,CCL5,CXCL5,TNFAIP6,LGMN,C3AR1,CCL20,IL23A,SAA1,CXCL11,CXCL10
MMP13	1.11329	5.03e-05	0.00305825		GO:BP	neutrophil migration	GO:1990266	1.17e-10	9.93186	129	194	16	21029	ITGA1,CXCL1,CXCL2,DPP4,PDE4B,CCL5,CXCL5,TNFAIP6,C3AR1,CCL20,IL23A,FUT4,IL1A,SAA1,CXCL11,CXCL10
ACRC	1.09876	5.1e-05	0.00308165		GO:BP	signaling	GO:0023052	1.52e-10	9.81901	6411	194	109	21029	CNKSR3,DNER,MAP3K14,PTK2B,KCNMB3,MGLL,CREBRF,TLR3,FOXO1,RIPK2,ITGA1,MASTL,CNTN2,ANGPTL1,DGKI,ZC3H12A,PLEKHA4,CXCL1,RSAD2,STC1,DSP,P2RX4,TRAF1,IRAK2,IFIH1,DENND3,PDGFRL,TLK2,CYP26B1,SLC8A2,VEGFC,CXCL2,NKX3-1,BRIP1,DGKE,DCLK3,GDNF,NRK,IRF7,CD274,ARC,PDE4B,HPSE,TRIM38,IL6,NFKB2,RASGRP3,LAMA3,LYN,CPEB3,UCN2,NKD2,PIM2,LINC00473,NTRK2,RORB,DUSP1,SECTM1,TNIP3,SIK1,DHX58,RASSF10,GATA5,CEACAM1,THEMIS2,EPH…
LONRF3	0.923759	5.57e-05	0.00333307		GO:BP	cell surface receptor signaling pathway	GO:0007166	1.63e-10	9.78876	2783	194	66	21029	DNER,PTK2B,TLR3,FOXO1,RIPK2,ITGA1,CNTN2,ANGPTL1,DGKI,ZC3H12A,PLEKHA4,CXCL1,P2RX4,TRAF1,IRAK2,PDGFRL,SLC8A2,VEGFC,CXCL2,NKX3-1,GDNF,IRF7,CD274,PDE4B,IL6,LAMA3,LYN,NKD2,NTRK2,GATA5,CEACAM1,THEMIS2,EPHA7,CCL5,PID1,CXCL5,TNFAIP3,OXTR,PDK4,LGMN,C3AR1,P2RX7,HCK,IRAK3,CCL20,IL23A,IRF4,EBI3,IL1A,CD38,CSRNP1,RSPO3,TNFSF13B,MLKL,RET,EGR1,AREG,ZBP1,OASL,CXCL11,TNFSF10,NR4A3,AIM2,NR4A2,CXCL10,CSF3
PID1	0.871319	5.69e-05	0.00337075		GO:BP	defense response to virus	GO:0051607	1.69e-10	9.77221	271	194	21	21029	MAP3K14,TLR3,ZC3H12A,IFIT1,MX2,RSAD2,IFIH1,IRF7,TRIM38,IL6,NT5C3A,ISG20,DHX58,TNFAIP3,IL23A,MLKL,ZBP1,OASL,IFIT2,AIM2,CXCL10
GCH1	0.969734	6.7e-05	0.00381521		GO:BP	defense response to symbiont	GO:0140546	1.82e-10	9.74077	272	194	21	21029	MAP3K14,TLR3,ZC3H12A,IFIT1,MX2,RSAD2,IFIH1,IRF7,TRIM38,IL6,NT5C3A,ISG20,DHX58,TNFAIP3,IL23A,MLKL,ZBP1,OASL,IFIT2,AIM2,CXCL10
MAFB	0.902911	6.94e-05	0.00392988		GO:BP	cellular response to biotic stimulus	GO:0071216	2.36e-10	9.62771	244	194	20	21029	RIPK2,ZC3H12A,CXCL1,IRAK2,CXCL2,CD274,PDE4B,ARID5A,IL6,LYN,TNIP3,CCL5,CXCL5,CD68,TNFAIP3,HCK,IL1A,CXCL11,CXCL10,CSF3
TMEM229B	0.860007	7.43e-05	0.00409703		GO:BP	regulation of cytokine production	GO:0001817	2.43e-10	9.61461	718	194	32	21029	TLR3,RIPK2,ZC3H12A,RSAD2,IFIH1,GBP5,IRF7,CD274,PDE4B,HPSE,TRIM38,ARID5A,IL6,HLA-F,LYN,DHX58,CEACAM1,TNFAIP3,IDO1,C3AR1,P2RX7,IRAK3,IL23A,IRF4,EBI3,IL1A,MEFV,SAA1,EGR1,NR4A3,AIM2,PTGS2
EPHA7	0.855299	7.62e-05	0.00418614		GO:BP	cytokine production	GO:0001816	3.04e-10	9.51649	724	194	32	21029	TLR3,RIPK2,ZC3H12A,RSAD2,IFIH1,GBP5,IRF7,CD274,PDE4B,HPSE,TRIM38,ARID5A,IL6,HLA-F,LYN,DHX58,CEACAM1,TNFAIP3,IDO1,C3AR1,P2RX7,IRAK3,IL23A,IRF4,EBI3,IL1A,MEFV,SAA1,EGR1,NR4A3,AIM2,PTGS2
EBI3	1.03126	7.77e-05	0.00421333		GO:BP	positive regulation of cytokine production	GO:0001819	3.59e-10	9.44433	465	194	26	21029	TLR3,RIPK2,RSAD2,IFIH1,GBP5,IRF7,CD274,PDE4B,HPSE,ARID5A,IL6,HLA-F,DHX58,IDO1,C3AR1,P2RX7,IRAK3,IL23A,IRF4,EBI3,IL1A,SAA1,EGR1,NR4A3,AIM2,PTGS2
SQRDL	0.805146	8.53e-05	0.00454689		GO:BP	biological regulation	GO:0065007	3.98e-10	9.39981	12859	194	165	21029	CNKSR3,DNER,MAP3K14,PTK2B,ZSCAN29,ETV7,KCNMB3,MGLL,CREBRF,PTX3,TLR3,FOXO1,RIPK2,ITGA1,MASTL,CNTN2,CARD6,FMNL1,ANGPTL1,DGKI,KLHL25,ZC3H12A,SMOC1,PLEKHA4,MT1E,CXCL1,IFIT1,MX2,RSAD2,STC1,DSP,P2RX4,SERPINB9,TDRD7,TRAF1,IRAK2,IFIH1,DENND3,PDGFRL,TLK2,ANGPTL4,ADAMTS9,CYP26B1,NKAIN1,SLC8A2,VEGFC,CXCL2,NKX3-1,GBP5,BRIP1,DGKE,DCLK3,TRIM36,GDNF,NRK,DPP4,IRF7,ZNF107,CD274,ARC,ZBTB16,PDE4B,HPSE,TRIM38,ARID5A…
UBE2QL1	0.920699	8.63e-05	0.00456665		GO:BP	regulation of cellular process	GO:0050794	4.85e-10	9.31383	11067	194	151	21029	CNKSR3,DNER,MAP3K14,PTK2B,ZSCAN29,ETV7,MGLL,CREBRF,PTX3,TLR3,FOXO1,RIPK2,ITGA1,MASTL,CNTN2,CARD6,ANGPTL1,DGKI,KLHL25,ZC3H12A,SMOC1,PLEKHA4,CXCL1,MX2,RSAD2,STC1,DSP,P2RX4,SERPINB9,TRAF1,IRAK2,IFIH1,DENND3,PDGFRL,TLK2,ANGPTL4,ADAMTS9,CYP26B1,SLC8A2,VEGFC,CXCL2,NKX3-1,GBP5,BRIP1,DGKE,DCLK3,TRIM36,GDNF,NRK,DPP4,IRF7,ZNF107,CD274,ARC,ZBTB16,PDE4B,HPSE,TRIM38,ARID5A,SP110,IL6,SERPINA1,NFKB2,HLA-F,RASGR…
TCF21	0.904281	9.64e-05	0.00497561		GO:BP	regulation of immune response	GO:0050776	5.44e-10	9.26449	888	194	35	21029	TLR3,RIPK2,ZC3H12A,RSAD2,SERPINB9,IRAK2,IFIH1,GBP5,IRF7,CD274,PDE4B,ARID5A,IL6,HLA-F,LYN,TNIP3,DHX58,CEACAM1,THEMIS2,CCL5,TNFAIP3,IDO1,C3AR1,P2RX7,HCK,IRAK3,IL23A,IRF4,CFB,CD38,TNFSF13B,ZBP1,OASL,NR4A3,AIM2
RORB	0.8008	0.000103821	0.00533591		GO:BP	positive regulation of gene expression	GO:0010628	8.89e-10	9.05102	1117	194	39	21029	PTK2B,TLR3,RIPK2,CNTN2,ZC3H12A,RSAD2,IFIH1,CYP26B1,NKX3-1,GBP5,GDNF,IRF7,CD274,PDE4B,HPSE,ARID5A,IL6,HLA-F,CPEB3,NKD2,NTRK2,DHX58,GATA5,CCL5,PID1,IDO1,C3AR1,P2RX7,IRAK3,IL23A,IRF4,EBI3,IL1A,RET,SAA1,EGR1,NR4A3,AIM2,PTGS2
SSTR2	0.873946	0.000112438	0.00570971		GO:BP	positive regulation of cellular process	GO:0048522	1.18e-09	8.92843	5561	194	98	21029	CNKSR3,MAP3K14,PTK2B,CREBRF,PTX3,TLR3,FOXO1,RIPK2,ITGA1,MASTL,CNTN2,DGKI,ZC3H12A,PLEKHA4,RSAD2,P2RX4,TRAF1,ADAMTS9,CYP26B1,SLC8A2,VEGFC,NKX3-1,GBP5,GDNF,DPP4,IRF7,ZNF107,CD274,ARC,ZBTB16,HPSE,TRIM38,ARID5A,IL6,NFKB2,HLA-F,LYN,CPEB3,NKD2,PIM2,NTRK2,RORB,TPPP,SECTM1,SIK1,DHX58,RASSF10,GATA5,CEACAM1,EPHA7,CCL5,PID1,CXCL5,TNFAIP6,MAFB,TCF21,TNFAIP3,OXTR,TNFAIP8L3,LGMN,IDO1,C3AR1,MAK,P2RX7,HCK,CCL20,I…
NTRK2	0.796028	0.000122451	0.00614472		GO:BP	cytokine-mediated signaling pathway	GO:0019221	1.38e-09	8.86169	493	194	26	21029	PTK2B,RIPK2,CXCL1,TRAF1,IRAK2,CXCL2,IRF7,IL6,CEACAM1,CCL5,CXCL5,TNFAIP3,HCK,IRAK3,CCL20,IRF4,EBI3,IL1A,TNFSF13B,EGR1,ZBP1,OASL,CXCL11,AIM2,CXCL10,CSF3
GCNT4	0.892905	0.000133037	0.00649688		GO:BP	regulation of signal transduction	GO:0009966	1.8e-09	8.74366	2929	194	66	21029	CNKSR3,MAP3K14,PTK2B,MGLL,CREBRF,TLR3,FOXO1,RIPK2,ITGA1,CNTN2,DGKI,ZC3H12A,PLEKHA4,RSAD2,P2RX4,TRAF1,IRAK2,DENND3,CYP26B1,SLC8A2,VEGFC,NKX3-1,GDNF,NRK,IRF7,ARC,PDE4B,HPSE,TRIM38,IL6,LYN,NKD2,PIM2,LINC00473,NTRK2,DUSP1,SECTM1,TNIP3,DHX58,GATA5,CEACAM1,EPHA7,CCL5,PID1,TCF21,TNFAIP3,TNFAIP8L3,LGMN,P2RX7,IRAK3,CCL20,IL23A,IRF4,IL1A,RSPO3,RET,EGR1,ARHGAP27,AREG,ZBP1,OASL,TNFSF10,NR4A2,PTGS2,IL11,CSF3
THEMIS2	0.835193	0.000138218	0.00664146		GO:BP	neutrophil chemotaxis	GO:0030593	1.88e-09	8.72605	106	194	14	21029	ITGA1,CXCL1,CXCL2,DPP4,PDE4B,CCL5,CXCL5,TNFAIP6,C3AR1,CCL20,IL23A,SAA1,CXCL11,CXCL10
PDK4	0.945232	0.000160713	0.00747609		GO:BP	cell chemotaxis	GO:0060326	2.31e-09	8.63618	310	194	21	21029	PTK2B,ITGA1,CXCL1,P2RX4,VEGFC,CXCL2,DPP4,PDE4B,IL6,LYN,DUSP1,CCL5,CXCL5,TNFAIP6,LGMN,C3AR1,CCL20,IL23A,SAA1,CXCL11,CXCL10
KIAA0040	0.751777	0.00016437	0.0075973		GO:BP	granulocyte migration	GO:0097530	2.35e-09	8.62985	156	194	16	21029	ITGA1,CXCL1,CXCL2,DPP4,PDE4B,CCL5,CXCL5,TNFAIP6,C3AR1,CCL20,IL23A,FUT4,IL1A,SAA1,CXCL11,CXCL10
RASGRP3	0.7621	0.000164815	0.0075973		GO:BP	innate immune response	GO:0045087	3.18e-09	8.49749	892	194	34	21029	PTK2B,PTX3,TLR3,RIPK2,IFIT1,MX2,RSAD2,SERPINB9,IFIH1,GBP5,GBP4,IRF7,TRIM38,ARID5A,ISG20,HLA-F,LYN,DHX58,CEACAM1,CCL5,TNFAIP3,GCH1,HCK,IRAK3,CCL20,IL23A,IRF4,MEFV,CFB,ZBP1,OASL,IFIT2,AIM2,CXCL10
SLCO4A1	0.884133	0.000191616	0.00842187		GO:BP	positive regulation of multicellular organismal process	GO:0051240	5.54e-09	8.25644	1421	194	43	21029	PTK2B,TLR3,RIPK2,ZC3H12A,RSAD2,IFIH1,ANGPTL4,VEGFC,NKX3-1,GBP5,GDNF,IRF7,CD274,ZBTB16,PDE4B,HPSE,ARID5A,IL6,HLA-F,LYN,NTRK2,TPPP,DHX58,RASSF10,GATA5,OXTR,GCH1,IDO1,C3AR1,P2RX7,IRAK3,IL23A,IRF4,EBI3,IL1A,RUNX3,CD38,RET,SAA1,EGR1,NR4A3,AIM2,PTGS2
LYN	0.764751	0.000203859	0.00880808		GO:BP	regulation of cell communication	GO:0010646	5.88e-09	8.23078	3313	194	70	21029	CNKSR3,MAP3K14,PTK2B,MGLL,CREBRF,TLR3,FOXO1,RIPK2,ITGA1,CNTN2,DGKI,ZC3H12A,PLEKHA4,RSAD2,P2RX4,TRAF1,IRAK2,DENND3,CYP26B1,SLC8A2,VEGFC,NKX3-1,DGKE,GDNF,NRK,IRF7,ARC,PDE4B,HPSE,TRIM38,IL6,LYN,CPEB3,NKD2,PIM2,LINC00473,NTRK2,DUSP1,SECTM1,TNIP3,DHX58,GATA5,CEACAM1,EPHA7,CCL5,PID1,TCF21,TNFAIP3,OXTR,TNFAIP8L3,LGMN,P2RX7,IRAK3,CCL20,IL23A,IRF4,IL1A,CD38,RSPO3,RET,EGR1,ARHGAP27,AREG,ZBP1,OASL,TNFSF10,N…
CMYA5	0.736278	0.000211187	0.00904543		GO:BP	regulation of signaling	GO:0023051	7.2e-09	8.14293	3327	194	70	21029	CNKSR3,MAP3K14,PTK2B,MGLL,CREBRF,TLR3,FOXO1,RIPK2,ITGA1,CNTN2,DGKI,ZC3H12A,PLEKHA4,RSAD2,P2RX4,TRAF1,IRAK2,DENND3,CYP26B1,SLC8A2,VEGFC,NKX3-1,DGKE,GDNF,NRK,IRF7,ARC,PDE4B,HPSE,TRIM38,IL6,LYN,CPEB3,NKD2,PIM2,LINC00473,NTRK2,DUSP1,SECTM1,TNIP3,DHX58,GATA5,CEACAM1,EPHA7,CCL5,PID1,TCF21,TNFAIP3,OXTR,TNFAIP8L3,LGMN,P2RX7,IRAK3,CCL20,IL23A,IRF4,IL1A,CD38,RSPO3,RET,EGR1,ARHGAP27,AREG,ZBP1,OASL,TNFSF10,N…
CXCL5	0.872633	0.000217028	0.00922082		GO:BP	regulation of cell population proliferation	GO:0042127	1.34e-08	7.87333	1648	194	46	21029	PTK2B,FOXO1,RIPK2,ITGA1,CXCL1,VEGFC,NKX3-1,BRIP1,GDNF,DPP4,CD274,ZBTB16,HPSE,IL6,LYN,PIM2,NTRK2,DUSP1,RASSF10,CEACAM1,CCL5,PID1,CXCL5,SSTR2,SGPP2,TNFAIP3,LGMN,IDO1,HCK,IL23A,SCIN,EBI3,IL1A,INSM1,RUNX3,MAB21L2,CD38,TNFSF13B,EGR1,AREG,CXCL11,NR4A3,PTGS2,CXCL10,IL11,CSF3
CD68	0.875505	0.000222327	0.00938339		GO:BP	regulation of defense response	GO:0031347	2.42e-08	7.61563	606	194	27	21029	MGLL,TLR3,RIPK2,ZC3H12A,IFIT1,SERPINB9,GBP5,IRF7,TRIM38,IL6,HLA-F,LYN,DHX58,CEACAM1,CCL5,TNFAIP6,TNFAIP3,IDO1,HCK,IRAK3,IL23A,MEFV,SAA1,ZBP1,AIM2,MMP3,PTGS2
PDE4B	0.736216	0.000225208	0.00944244		GO:BP	negative regulation of biological process	GO:0048519	2.79e-08	7.55378	5844	194	98	21029	CNKSR3,PTK2B,ETV7,CREBRF,PTX3,TLR3,FOXO1,ITGA1,MASTL,CNTN2,DGKI,ZC3H12A,MT1E,CXCL1,IFIT1,RSAD2,STC1,P2RX4,SERPINB9,IFIH1,TLK2,ANGPTL4,ADAMTS9,CYP26B1,VEGFC,NKX3-1,BRIP1,DCLK3,GDNF,DPP4,IRF7,CD274,ARC,ZBTB16,PDE4B,TRIM38,ARID5A,IL6,SERPINA1,ISG20,HLA-F,LYN,CPEB3,NKD2,PIM2,LINC00473,NTRK2,RORB,TPPP,DUSP1,TNIP3,SIK1,DHX58,PIWIL4,GATA5,CEACAM1,EPHA7,CCL5,PID1,SSTR2,CD68,ANO9,TNFAIP6,MAFB,TCF21,TNFAIP…
HCK	0.996841	0.000225175	0.00944244		GO:BP	granulocyte chemotaxis	GO:0071621	2.88e-08	7.5402	129	194	14	21029	ITGA1,CXCL1,CXCL2,DPP4,PDE4B,CCL5,CXCL5,TNFAIP6,C3AR1,CCL20,IL23A,SAA1,CXCL11,CXCL10
SGPP2	0.894748	0.000227271	0.00949769		GO:BP	cell activation	GO:0001775	3.24e-08	7.48997	1082	194	36	21029	PTK2B,TLR3,RIPK2,DGKI,ZC3H12A,RSAD2,P2RX4,CYP26B1,DGKE,DPP4,CD274,ZBTB16,IL6,NFKB2,HLA-F,LYN,CEACAM1,THEMIS2,CCL5,MAFB,TNFAIP3,IDO1,P2RX7,IL23A,IRF4,EBI3,IL1A,RUNX3,CD38,TNFSF13B,BATF2,SAA1,EGR1,NR4A3,CXCL10,IL11
DHX58	0.822503	0.000248159	0.0101485		GO:BP	positive regulation of metabolic process	GO:0009893	3.36e-08	7.47349	3678	194	73	21029	PTK2B,CREBRF,PTX3,TLR3,FOXO1,RIPK2,ITGA1,MASTL,CNTN2,ZC3H12A,RSAD2,P2RX4,IFIH1,CYP26B1,SLC8A2,VEGFC,NKX3-1,GBP5,GDNF,IRF7,ZNF107,CD274,ZBTB16,PDE4B,HPSE,TRIM38,ARID5A,IL6,NFKB2,HLA-F,LYN,CPEB3,NKD2,PIM2,NTRK2,RORB,DHX58,GATA5,EPHA7,CCL5,PID1,MAFB,TCF21,TNFAIP3,OXTR,TNFAIP8L3,LGMN,IDO1,C3AR1,MAK,P2RX7,IRAK3,IL23A,IRF4,EBI3,IL1A,MEFV,RUNX3,CD38,CSRNP1,RET,SAA1,EGR1,AREG,TNFSF10,NR4A3,ZNF267,AIM2,NR…
SECTM1	0.810463	0.000274089	0.0108833		GO:BP	regulation of cell death	GO:0010941	4.18e-08	7.37924	1575	194	44	21029	PTK2B,TLR3,FOXO1,RIPK2,ITGA1,CARD6,ZC3H12A,SERPINB9,TRAF1,ANGPTL4,NKX3-1,GDNF,IRF7,CD274,ZBTB16,IL6,HLA-F,LYN,PIM2,NTRK2,SIK1,EPHA7,CCL5,TNFAIP3,PDK4,TNFAIP8L3,LGMN,IDO1,P2RX7,HCK,SCIN,IL1A,CD38,RET,EGR1,ZBP1,TNFSF10,NR4A3,IFIT2,NR4A2,MMP3,PTGS2,CXCL10,CSF3
MT1L	0.924636	0.000282418	0.0111446		GO:BP	positive regulation of macromolecule metabolic process	GO:0010604	4.46e-08	7.35083	3378	194	69	21029	PTK2B,CREBRF,TLR3,FOXO1,RIPK2,ITGA1,MASTL,CNTN2,ZC3H12A,RSAD2,IFIH1,CYP26B1,SLC8A2,VEGFC,NKX3-1,GBP5,GDNF,IRF7,ZNF107,CD274,ZBTB16,PDE4B,HPSE,TRIM38,ARID5A,IL6,NFKB2,HLA-F,LYN,CPEB3,NKD2,PIM2,NTRK2,RORB,DHX58,GATA5,EPHA7,CCL5,PID1,MAFB,TCF21,TNFAIP3,LGMN,IDO1,C3AR1,MAK,P2RX7,IRAK3,IL23A,IRF4,EBI3,IL1A,MEFV,RUNX3,CD38,CSRNP1,RET,SAA1,EGR1,AREG,TNFSF10,NR4A3,ZNF267,AIM2,NR4A2,PTGS2,CXCL10,IL11,CSF3
PIWIL4	0.829537	0.000314624	0.0121521		GO:BP	cell migration	GO:0016477	4.63e-08	7.33424	1454	194	42	21029	DNER,PTK2B,ITGA1,CNTN2,FMNL1,ZC3H12A,CXCL1,STC1,P2RX4,ADAMTS9,VEGFC,CXCL2,GDNF,DPP4,CD274,ARC,PDE4B,IL6,LAMA3,LYN,NTRK2,DUSP1,CEACAM1,CCL5,CXCL5,TNFAIP6,TNFAIP3,LGMN,C3AR1,HCK,CCL20,IL23A,FUT4,IL1A,INSM1,RET,SAA1,CXCL11,NR4A3,NR4A2,PTGS2,CXCL10
STC1	0.654184	0.000315816	0.0121613		GO:BP	intracellular signal transduction	GO:0035556	6.76e-08	7.16997	2639	194	59	21029	CNKSR3,MAP3K14,PTK2B,TLR3,FOXO1,RIPK2,ITGA1,MASTL,DGKI,ZC3H12A,CXCL1,P2RX4,TRAF1,IRAK2,IFIH1,DENND3,TLK2,SLC8A2,NKX3-1,BRIP1,DGKE,DCLK3,NRK,IRF7,HPSE,TRIM38,IL6,NFKB2,RASGRP3,LYN,PIM2,LINC00473,NTRK2,DUSP1,SECTM1,TNIP3,SIK1,DHX58,CEACAM1,EPHA7,CCL5,TNFAIP3,OXTR,TNFAIP8L3,MAK,P2RX7,IRAK3,CCL20,IL23A,IL1A,MLKL,RET,ARHGAP27,AREG,OASL,TNFSF10,PTGS2,IL11,CSF3
IL6	0.755188	0.000332513	0.0126514		GO:BP	cell population proliferation	GO:0008283	8.34e-08	7.07879	1940	194	49	21029	PTK2B,FOXO1,RIPK2,ITGA1,CXCL1,STC1,VEGFC,NKX3-1,BRIP1,GDNF,DPP4,CD274,ZBTB16,HPSE,IL6,LYN,PIM2,NTRK2,DUSP1,ANKRD45,RASSF10,CEACAM1,CCL5,PID1,CXCL5,SSTR2,SGPP2,TNFAIP3,LGMN,IDO1,P2RX7,HCK,IL23A,SCIN,EBI3,IL1A,INSM1,RUNX3,MAB21L2,CD38,TNFSF13B,EGR1,AREG,CXCL11,NR4A3,PTGS2,CXCL10,IL11,CSF3
TNFAIP8L3	0.95107	0.000342486	0.0129152		GO:BP	negative regulation of cellular process	GO:0048523	1.49e-07	6.82654	4818	194	85	21029	CNKSR3,PTK2B,ETV7,CREBRF,PTX3,TLR3,FOXO1,ITGA1,MASTL,CNTN2,DGKI,ZC3H12A,CXCL1,RSAD2,STC1,SERPINB9,TLK2,ANGPTL4,ADAMTS9,CYP26B1,VEGFC,NKX3-1,BRIP1,DCLK3,GDNF,DPP4,IRF7,CD274,ARC,ZBTB16,PDE4B,ARID5A,IL6,SERPINA1,HLA-F,LYN,CPEB3,NKD2,PIM2,LINC00473,NTRK2,RORB,TPPP,DUSP1,TNIP3,SIK1,DHX58,PIWIL4,CEACAM1,EPHA7,CCL5,PID1,SSTR2,ANO9,TNFAIP6,MAFB,TCF21,TNFAIP3,PPP4R4,PDK4,LGMN,IDO1,MAK,P2RX7,HCK,IRAK3,IRF…
MAK	0.979374	0.000356687	0.0132546		GO:BP	regulation of response to biotic stimulus	GO:0002831	1.51e-07	6.82045	347	194	20	21029	RIPK2,ZC3H12A,IFIT1,SERPINB9,GBP5,IRF7,CD274,TRIM38,HLA-F,LYN,DHX58,CEACAM1,CCL5,TNFAIP3,HCK,IRAK3,IL23A,ZBP1,OASL,AIM2
ANO9	0.876867	0.0004131	0.0147077		GO:BP	chemotaxis	GO:0006935	1.53e-07	6.81584	609	194	26	21029	PTK2B,ITGA1,CNTN2,CXCL1,P2RX4,VEGFC,CXCL2,GDNF,DPP4,PDE4B,IL6,LAMA3,LYN,DUSP1,EPHA7,CCL5,CXCL5,TNFAIP6,LGMN,C3AR1,CCL20,IL23A,RET,SAA1,CXCL11,CXCL10
NT5C3A	0.757433	0.000420556	0.0147264		GO:BP	taxis	GO:0042330	1.76e-07	6.75406	613	194	26	21029	PTK2B,ITGA1,CNTN2,CXCL1,P2RX4,VEGFC,CXCL2,GDNF,DPP4,PDE4B,IL6,LAMA3,LYN,DUSP1,EPHA7,CCL5,CXCL5,TNFAIP6,LGMN,C3AR1,CCL20,IL23A,RET,SAA1,CXCL11,CXCL10
C11orf96	0.896078	0.000433294	0.0150075		GO:BP	positive regulation of cell population proliferation	GO:0008284	1.9e-07	6.72092	925	194	32	21029	PTK2B,RIPK2,VEGFC,NKX3-1,GDNF,DPP4,CD274,HPSE,IL6,LYN,NTRK2,RASSF10,CCL5,PID1,CXCL5,TNFAIP3,LGMN,HCK,IL23A,EBI3,IL1A,INSM1,MAB21L2,CD38,TNFSF13B,EGR1,AREG,NR4A3,PTGS2,CXCL10,IL11,CSF3
DUSP1	0.808707	0.000441541	0.0151695		GO:BP	positive regulation of response to external stimulus	GO:0032103	2.03e-07	6.69267	435	194	22	21029	PTK2B,TLR3,RIPK2,P2RX4,VEGFC,GBP5,IRF7,IL6,HLA-F,LYN,DHX58,CCL5,LGMN,IDO1,C3AR1,HCK,IL23A,ZBP1,OASL,AIM2,PTGS2,CXCL10
CCL5	0.866784	0.000446824	0.0153097		GO:BP	regulation of apoptotic process	GO:0042981	2.68e-07	6.57151	1411	194	40	21029	PTK2B,TLR3,FOXO1,RIPK2,ITGA1,CARD6,ZC3H12A,SERPINB9,TRAF1,ANGPTL4,NKX3-1,GDNF,IRF7,CD274,ZBTB16,IL6,LYN,PIM2,NTRK2,SIK1,EPHA7,CCL5,TNFAIP3,PDK4,TNFAIP8L3,LGMN,IDO1,P2RX7,HCK,SCIN,IL1A,CD38,RET,EGR1,ZBP1,TNFSF10,IFIT2,NR4A2,PTGS2,CXCL10
ZNF107	0.726464	0.000482536	0.0162709		GO:BP	regulation of leukocyte migration	GO:0002685	3.8e-07	6.41983	218	194	16	21029	PTK2B,P2RX4,VEGFC,DPP4,IL6,LYN,DUSP1,CCL5,TNFAIP6,LGMN,C3AR1,CCL20,IL23A,FUT4,IL1A,CXCL10
TPPP	0.808641	0.000503241	0.0167475		GO:BP	regulation of intracellular signal transduction	GO:1902531	3.93e-07	6.40605	1688	194	44	21029	CNKSR3,MAP3K14,PTK2B,TLR3,FOXO1,RIPK2,ITGA1,DGKI,ZC3H12A,P2RX4,TRAF1,DENND3,SLC8A2,NKX3-1,NRK,HPSE,TRIM38,IL6,LYN,PIM2,LINC00473,NTRK2,DUSP1,SECTM1,TNIP3,DHX58,CEACAM1,EPHA7,CCL5,TNFAIP3,TNFAIP8L3,P2RX7,IRAK3,CCL20,IL23A,IL1A,RET,ARHGAP27,AREG,OASL,TNFSF10,PTGS2,IL11,CSF3
PIM2	0.792867	0.000505277	0.0167715		GO:BP	multicellular organismal process	GO:0032501	3.94e-07	6.40421	7474	194	112	21029	DNER,PTK2B,ETV7,KCNMB3,MGLL,SCLT1,PTX3,TLR3,FOXO1,RIPK2,ITGA1,MASTL,CNTN2,DGKI,ZC3H12A,SMOC1,PLEKHA4,CSGALNACT1,CXCL1,RSAD2,STC1,DSP,P2RX4,TDRD7,IFIH1,ANGPTL4,ADAMTS9,CYP26B1,SLC8A2,VEGFC,NKX3-1,GBP5,BRIP1,DGKE,GDNF,NRK,DPP4,IRF7,CD274,ARC,ZBTB16,PDE4B,HPSE,TRIM38,ARID5A,IL6,SERPINA1,NFKB2,HLA-F,LAMA3,LYN,CPEB3,UCN2,NTRK2,RORB,TPPP,DUSP1,SIK1,DHX58,RASSF10,PIWIL4,GATA5,CEACAM1,SBK1,EPHA7,SSTR2,GC…
INSM1	1.07588	0.000506705	0.0167752		GO:BP	positive regulation of cell communication	GO:0010647	4e-07	6.39785	1689	194	44	21029	MAP3K14,PTK2B,TLR3,RIPK2,ITGA1,CNTN2,DGKI,ZC3H12A,PLEKHA4,RSAD2,P2RX4,TRAF1,SLC8A2,NKX3-1,IRF7,ARC,HPSE,TRIM38,IL6,LYN,PIM2,NTRK2,SECTM1,DHX58,GATA5,CCL5,TNFAIP3,OXTR,TNFAIP8L3,LGMN,P2RX7,CCL20,IL23A,IL1A,CD38,RSPO3,RET,AREG,ZBP1,OASL,TNFSF10,PTGS2,IL11,CSF3
SP110	0.751506	0.000509901	0.0168373		GO:BP	positive regulation of immune response	GO:0050778	4.11e-07	6.3857	589	194	25	21029	RIPK2,ZC3H12A,RSAD2,GBP5,IRF7,CD274,PDE4B,ARID5A,IL6,HLA-F,LYN,CEACAM1,THEMIS2,CCL5,IDO1,C3AR1,P2RX7,HCK,IL23A,CFB,CD38,TNFSF13B,ZBP1,NR4A3,AIM2
CPEB3	0.765177	0.000529765	0.0173138		GO:BP	positive regulation of signaling	GO:0023056	4.31e-07	6.36515	1693	194	44	21029	MAP3K14,PTK2B,TLR3,RIPK2,ITGA1,CNTN2,DGKI,ZC3H12A,PLEKHA4,RSAD2,P2RX4,TRAF1,SLC8A2,NKX3-1,IRF7,ARC,HPSE,TRIM38,IL6,LYN,PIM2,NTRK2,SECTM1,DHX58,GATA5,CCL5,TNFAIP3,OXTR,TNFAIP8L3,LGMN,P2RX7,CCL20,IL23A,IL1A,CD38,RSPO3,RET,AREG,ZBP1,OASL,TNFSF10,PTGS2,IL11,CSF3
NFKB2	0.757797	0.000535019	0.0174084		GO:BP	regulation of programmed cell death	GO:0043067	4.81e-07	6.31796	1439	194	40	21029	PTK2B,TLR3,FOXO1,RIPK2,ITGA1,CARD6,ZC3H12A,SERPINB9,TRAF1,ANGPTL4,NKX3-1,GDNF,IRF7,CD274,ZBTB16,IL6,LYN,PIM2,NTRK2,SIK1,EPHA7,CCL5,TNFAIP3,PDK4,TNFAIP8L3,LGMN,IDO1,P2RX7,HCK,SCIN,IL1A,CD38,RET,EGR1,ZBP1,TNFSF10,IFIT2,NR4A2,PTGS2,CXCL10
HLA-F	0.761588	0.000543476	0.0176263		GO:BP	cell death	GO:0008219	6.4e-07	6.19409	2057	194	49	21029	PTK2B,TLR3,FOXO1,RIPK2,ITGA1,CARD6,ZC3H12A,P2RX4,SERPINB9,TRAF1,ANGPTL4,CYP26B1,NKX3-1,GDNF,IRF7,CD274,ZBTB16,IL6,HLA-F,LYN,PIM2,NTRK2,SIK1,EPHA7,CCL5,TNFAIP3,PDK4,TNFAIP8L3,LGMN,IDO1,P2RX7,HCK,SCIN,IL1A,CD38,CSRNP1,MLKL,RET,EGR1,ZBP1,TNFSF10,NR4A3,IFIT2,AIM2,NR4A2,MMP3,PTGS2,CXCL10,CSF3
BRIP1	0.700571	0.000545593	0.0176501		GO:BP	regulation of response to stress	GO:0080134	7.54e-07	6.12235	1273	194	37	21029	PTK2B,MGLL,CREBRF,TLR3,FOXO1,RIPK2,ZC3H12A,IFIT1,SERPINB9,TRAF1,NKX3-1,GBP5,IRF7,HPSE,TRIM38,IL6,HLA-F,LYN,DUSP1,DHX58,CEACAM1,CCL5,TNFAIP6,TNFAIP3,GCH1,IDO1,HCK,IRAK3,IL23A,IL1A,MEFV,SAA1,ZBP1,NR4A3,AIM2,MMP3,PTGS2
CLUHP3	0.908642	0.000568678	0.0180757		GO:BP	protein phosphorylation	GO:0006468	1.08186e-06	5.96583	1544	194	41	21029	CNKSR3,MAP3K14,PTK2B,TLR3,RIPK2,MASTL,ZC3H12A,IRAK2,TLK2,SLC8A2,VEGFC,NKX3-1,DCLK3,NRK,IL6,LYN,PIM2,NTRK2,DUSP1,SIK1,CEACAM1,SBK1,EPHA7,CCL5,PID1,TNFAIP3,PDK4,MAK,P2RX7,HCK,IRAK3,IL23A,INSM1,RUNX3,MLKL,RET,EGR1,AREG,PTGS2,IL11,CSF3
ZBTB16	0.727928	0.000582785	0.0184322		GO:BP	regulation of molecular function	GO:0065009	1.69055e-06	5.77197	3017	194	61	21029	CNKSR3,PTK2B,PTX3,TLR3,RIPK2,ITGA1,MASTL,DGKI,ZC3H12A,CXCL1,IFIT1,SERPINB9,TRAF1,IRAK2,DENND3,ANGPTL4,SLC8A2,VEGFC,NKX3-1,GDNF,ARC,PDE4B,TRIM38,IL6,SERPINA1,RASGRP3,LYN,NTRK2,DUSP1,SIK1,CEACAM1,EPHA7,CCL5,ANO9,TNFAIP3,PPP4R4,TNFAIP8L3,LGMN,GCH1,P2RX7,HCK,IRAK3,CCL20,IL23A,IRF4,IL1A,MEFV,RET,EGR1,ARHGAP27,AREG,OASL,TNFSF10,GNA15,TFPI2,IFIT2,AIM2,NR4A2,PTGS2,CXCL10,CSF3
SBK1	0.855206	0.000611561	0.0190121		GO:BP	regulation of developmental process	GO:0050793	2.07381e-06	5.68323	2421	194	53	21029	PTK2B,TLR3,FOXO1,RIPK2,CNTN2,FMNL1,ZC3H12A,SMOC1,PLEKHA4,ANGPTL4,ADAMTS9,CYP26B1,VEGFC,NKX3-1,GDNF,IRF7,ARC,ZBTB16,HPSE,IL6,LAMA3,LYN,CPEB3,NTRK2,RORB,TPPP,SIK1,RASSF10,GATA5,CEACAM1,EPHA7,PID1,MAFB,TNFAIP3,OXTR,LGMN,C3AR1,P2RX7,HCK,SP6,IL23A,IRF4,SCIN,IL1A,INSM1,RUNX3,RSPO3,TNFSF13B,RET,AREG,PTGS2,CXCL10,CSF3
ARID5A	0.748044	0.000621824	0.0192841		GO:BP	cell motility	GO:0048870	2.08721e-06	5.68043	1645	194	42	21029	DNER,PTK2B,ITGA1,CNTN2,FMNL1,ZC3H12A,CXCL1,STC1,P2RX4,ADAMTS9,VEGFC,CXCL2,GDNF,DPP4,CD274,ARC,PDE4B,IL6,LAMA3,LYN,NTRK2,DUSP1,CEACAM1,CCL5,CXCL5,TNFAIP6,TNFAIP3,LGMN,C3AR1,HCK,CCL20,IL23A,FUT4,IL1A,INSM1,RET,SAA1,CXCL11,NR4A3,NR4A2,PTGS2,CXCL10
DPP4	0.720483	0.00062417	0.0193099		GO:BP	localization of cell	GO:0051674	2.08721e-06	5.68043	1645	194	42	21029	DNER,PTK2B,ITGA1,CNTN2,FMNL1,ZC3H12A,CXCL1,STC1,P2RX4,ADAMTS9,VEGFC,CXCL2,GDNF,DPP4,CD274,ARC,PDE4B,IL6,LAMA3,LYN,NTRK2,DUSP1,CEACAM1,CCL5,CXCL5,TNFAIP6,TNFAIP3,LGMN,C3AR1,HCK,CCL20,IL23A,FUT4,IL1A,INSM1,RET,SAA1,CXCL11,NR4A3,NR4A2,PTGS2,CXCL10
KIF6	0.739304	0.000635933	0.0194379		GO:BP	regulation of leukocyte chemotaxis	GO:0002688	2.94517e-06	5.53089	123	194	12	21029	PTK2B,VEGFC,DPP4,IL6,LYN,DUSP1,CCL5,TNFAIP6,LGMN,C3AR1,IL23A,CXCL10
DGKE	0.702772	0.000678048	0.0205254		GO:BP	system development	GO:0048731	4.66364e-06	5.33127	4784	194	81	21029	DNER,PTK2B,ETV7,SCLT1,PTX3,TLR3,FOXO1,RIPK2,ITGA1,CNTN2,ZC3H12A,SMOC1,PLEKHA4,CSGALNACT1,CXCL1,RSAD2,STC1,DSP,P2RX4,TDRD7,ANGPTL4,ADAMTS9,CYP26B1,VEGFC,NKX3-1,BRIP1,GDNF,NRK,IRF7,CD274,ARC,ZBTB16,HPSE,ARID5A,IL6,NFKB2,LAMA3,LYN,CPEB3,NTRK2,RORB,TPPP,SIK1,RASSF10,GATA5,CEACAM1,SBK1,EPHA7,SSTR2,GCNT4,MAFB,TCF21,TNFAIP3,OXTR,IDO1,C3AR1,P2RX7,IRAK3,SP6,IL23A,IRF4,SCIN,IL1A,INSM1,RUNX3,MAB21L2,CD38,MM…
CPM	0.806242	0.000762144	0.0221282		GO:BP	programmed cell death	GO:0012501	5.6261e-06	5.24979	1908	194	45	21029	PTK2B,TLR3,FOXO1,RIPK2,ITGA1,CARD6,ZC3H12A,P2RX4,SERPINB9,TRAF1,ANGPTL4,CYP26B1,NKX3-1,GDNF,IRF7,CD274,ZBTB16,IL6,LYN,PIM2,NTRK2,SIK1,EPHA7,CCL5,TNFAIP3,PDK4,TNFAIP8L3,LGMN,IDO1,P2RX7,HCK,SCIN,IL1A,CD38,CSRNP1,MLKL,RET,EGR1,ZBP1,TNFSF10,IFIT2,AIM2,NR4A2,PTGS2,CXCL10
SERPINA1	0.757012	0.000781028	0.0224717		GO:BP	phosphorylation	GO:0016310	5.89614e-06	5.22943	1841	194	44	21029	CNKSR3,MAP3K14,PTK2B,TLR3,RIPK2,MASTL,DGKI,ZC3H12A,IRAK2,TLK2,SLC8A2,VEGFC,NKX3-1,DGKE,DCLK3,NRK,IL6,LYN,PIM2,NTRK2,DUSP1,SIK1,CEACAM1,SBK1,EPHA7,CCL5,PID1,TNFAIP3,PDK4,TNFAIP8L3,MAK,P2RX7,HCK,IRAK3,IL23A,INSM1,RUNX3,MLKL,RET,EGR1,AREG,PTGS2,IL11,CSF3
MT1E	0.644899	0.000837717	0.0234719		GO:BP	leukocyte activation	GO:0045321	6.17581e-06	5.20931	947	194	30	21029	PTK2B,TLR3,RIPK2,ZC3H12A,RSAD2,CYP26B1,DPP4,CD274,ZBTB16,IL6,HLA-F,LYN,CEACAM1,THEMIS2,CCL5,MAFB,TNFAIP3,IDO1,P2RX7,IL23A,IRF4,EBI3,IL1A,RUNX3,CD38,TNFSF13B,BATF2,EGR1,NR4A3,IL11
ISG20	0.760398	0.000837889	0.0234719		GO:BP	positive regulation of cell death	GO:0010942	6.63973e-06	5.17785	573	194	23	21029	TLR3,FOXO1,RIPK2,ITGA1,ZC3H12A,NKX3-1,CD274,ZBTB16,IL6,LYN,SIK1,EPHA7,CCL5,IDO1,P2RX7,SCIN,RET,EGR1,ZBP1,TNFSF10,IFIT2,MMP3,PTGS2
MB21D2	0.727119	0.000871573	0.0240978		GO:BP	lymphocyte activation	GO:0046649	7.96142e-06	5.09901	788	194	27	21029	PTK2B,RIPK2,ZC3H12A,RSAD2,CYP26B1,DPP4,CD274,ZBTB16,IL6,HLA-F,LYN,CEACAM1,THEMIS2,CCL5,MAFB,TNFAIP3,IDO1,P2RX7,IL23A,IRF4,EBI3,IL1A,RUNX3,CD38,TNFSF13B,EGR1,IL11
TRIM36	0.710565	0.000900372	0.0246799		GO:BP	multicellular organism development	GO:0007275	8.51583e-06	5.06977	5114	194	84	21029	DNER,PTK2B,ETV7,SCLT1,PTX3,TLR3,FOXO1,RIPK2,ITGA1,CNTN2,ZC3H12A,SMOC1,PLEKHA4,CSGALNACT1,CXCL1,RSAD2,STC1,DSP,P2RX4,TDRD7,ANGPTL4,ADAMTS9,CYP26B1,VEGFC,NKX3-1,BRIP1,GDNF,NRK,IRF7,CD274,ARC,ZBTB16,HPSE,ARID5A,IL6,NFKB2,LAMA3,LYN,CPEB3,NTRK2,RORB,TPPP,DUSP1,SIK1,RASSF10,GATA5,CEACAM1,SBK1,EPHA7,SSTR2,GCNT4,MAFB,TCF21,TNFAIP3,OXTR,PPP4R4,IDO1,C3AR1,P2RX7,IRAK3,SP6,IL23A,IRF4,SCIN,IL1A,INSM1,RUNX3,MA…
GDNF	0.711343	0.000945426	0.0254228		GO:BP	protein metabolic process	GO:0019538	8.54894e-06	5.06809	5389	194	87	21029	CNKSR3,DNER,MAP3K14,PTK2B,L2HGDH,CREBRF,PTX3,TLR3,FOXO1,RIPK2,ITGA1,MASTL,MGAT4A,CNTN2,KLHL25,ZC3H12A,CSGALNACT1,DSP,SERPINB9,TRAF1,IRAK2,IFIH1,DENND3,TLK2,ADAMTS9,PPM1K,SLC8A2,VEGFC,NKX3-1,DCLK3,TRIM36,NRK,NEURL3,DPP4,ZBTB16,B3GNT7,HPSE,TRIM38,ARID5A,IL6,SERPINA1,LYN,CPEB3,NKD2,PIM2,NTRK2,CPM,TPPP,DUSP1,SIK1,PIWIL4,OVCH1,CEACAM1,SBK1,EPHA7,CCL5,PID1,GCNT4,UBE2QL1,TNFAIP3,PPP4R4,PDK4,LGMN,MAK,P2R…
GATA5	0.831762	0.000956318	0.0256076		GO:BP	organonitrogen compound metabolic process	GO:1901564	9.01915e-06	5.04483	6338	194	97	21029	CNKSR3,DNER,MAP3K14,PTK2B,L2HGDH,CREBRF,PTX3,TLR3,FOXO1,RIPK2,ITGA1,MASTL,MGAT4A,CNTN2,KLHL25,ZC3H12A,CSGALNACT1,GMPR,DSP,SERPINB9,TRAF1,IRAK2,IFIH1,DENND3,TLK2,ADAMTS9,PPM1K,SLC8A2,VEGFC,NKX3-1,DCLK3,TRIM36,NRK,NEURL3,DPP4,ZBTB16,B3GNT7,PDE4B,ELOVL7,HPSE,TRIM38,ARID5A,IL6,SERPINA1,NT5C3A,LYN,CPEB3,NKD2,PIM2,LINC00473,NTRK2,CPM,TPPP,DUSP1,SIK1,PIWIL4,OVCH1,CEACAM1,SBK1,EPHA7,CCL5,PID1,GCNT4,TNFAI…
TRIM38	0.745519	0.00101678	0.0267766		GO:BP	MAPK cascade	GO:0000165	9.10449e-06	5.04074	793	194	27	21029	CNKSR3,MAP3K14,PTK2B,TLR3,FOXO1,RIPK2,ITGA1,ZC3H12A,TRAF1,NRK,IL6,RASGRP3,LYN,NTRK2,DUSP1,CEACAM1,EPHA7,CCL5,OXTR,TNFAIP8L3,P2RX7,IRAK3,CCL20,IL1A,MLKL,RET,IL11
SIK1	0.81754	0.00105278	0.0274411		GO:BP	phosphorus metabolic process	GO:0006793	1.01641e-05	4.99293	2763	194	56	21029	CNKSR3,MAP3K14,PTK2B,TLR3,RIPK2,ITGA1,MASTL,DGKI,ZC3H12A,CSGALNACT1,GMPR,IRAK2,TLK2,PPM1K,SLC8A2,VEGFC,NKX3-1,DGKE,DCLK3,NRK,PDE4B,ELOVL7,IL6,NT5C3A,LYN,PIM2,LINC00473,NTRK2,DUSP1,SIK1,CEACAM1,SBK1,EPHA7,CCL5,PID1,SGPP2,TNFAIP3,PPP4R4,PDK4,TNFAIP8L3,GCH1,IDO1,MAK,P2RX7,HCK,IRAK3,IL23A,INSM1,RUNX3,MLKL,RET,EGR1,AREG,PTGS2,IL11,CSF3
CXCL1	0.646668	0.0010757	0.0278029		GO:BP	response to nitrogen compound	GO:1901698	1.04411e-05	4.98126	1088	194	32	21029	PTK2B,TLR3,FOXO1,RIPK2,IFIT1,STC1,P2RX4,IFIH1,BRIP1,PDE4B,IL6,LYN,CPEB3,NTRK2,CEACAM1,PID1,CD68,TNFAIP3,OXTR,PDK4,LGMN,P2RX7,IRAK3,IL1A,MMP13,EGR1,AREG,NR4A3,GNA15,NR4A2,MMP3,PTGS2
CD274	0.726985	0.00107469	0.0278029		GO:BP	positive regulation of intracellular signal transduction	GO:1902533	1.09653e-05	4.95998	971	194	30	21029	MAP3K14,PTK2B,TLR3,RIPK2,ITGA1,DGKI,ZC3H12A,P2RX4,TRAF1,NKX3-1,HPSE,TRIM38,IL6,LYN,PIM2,NTRK2,SECTM1,DHX58,CCL5,TNFAIP8L3,P2RX7,CCL20,IL23A,IL1A,RET,AREG,OASL,TNFSF10,IL11,CSF3
NKX3-1	0.694635	0.00113688	0.0288659		GO:BP	interleukin-1 production	GO:0032612	1.10566e-05	4.95638	110	194	11	21029	RIPK2,ZC3H12A,GBP5,IL6,CEACAM1,TNFAIP3,P2RX7,MEFV,SAA1,EGR1,AIM2
ELOVL7	0.736491	0.00116483	0.0294583		GO:BP	regulation of interleukin-1 production	GO:0032652	1.10566e-05	4.95638	110	194	11	21029	RIPK2,ZC3H12A,GBP5,IL6,CEACAM1,TNFAIP3,P2RX7,MEFV,SAA1,EGR1,AIM2
SAMD9	0.727897	0.00119621	0.0300192		GO:BP	immune response-regulating signaling pathway	GO:0002764	1.10616e-05	4.95618	491	194	21	21029	TLR3,RIPK2,ZC3H12A,RSAD2,IRAK2,IFIH1,IRF7,PDE4B,LYN,TNIP3,DHX58,CEACAM1,THEMIS2,TNFAIP3,C3AR1,HCK,IRAK3,IRF4,CD38,OASL,NR4A3
ANKRD45	0.813451	0.00126578	0.0313467		GO:BP	animal organ development	GO:0048513	1.15163e-05	4.93869	3494	194	65	21029	DNER,PTK2B,ETV7,PTX3,TLR3,RIPK2,CNTN2,ZC3H12A,SMOC1,PLEKHA4,CSGALNACT1,RSAD2,STC1,DSP,TDRD7,ADAMTS9,CYP26B1,VEGFC,NKX3-1,BRIP1,GDNF,IRF7,ZBTB16,HPSE,ARID5A,IL6,NFKB2,LAMA3,LYN,NTRK2,RORB,SIK1,GATA5,CEACAM1,SBK1,EPHA7,SSTR2,GCNT4,MAFB,TCF21,TNFAIP3,OXTR,P2RX7,SP6,IL23A,IRF4,SCIN,IL1A,INSM1,RUNX3,MAB21L2,MMP13,CSRNP1,RSPO3,TNFSF13B,RET,BATF2,EGR1,AREG,NR4A3,NR4A2,PTGS2,CXCL10,IL11,CSF3
IRF7	0.726424	0.00128664	0.031782		GO:BP	locomotion	GO:0040011	1.33496e-05	4.87453	1821	194	43	21029	DNER,PTK2B,ITGA1,CNTN2,FMNL1,ZC3H12A,CXCL1,STC1,P2RX4,ADAMTS9,VEGFC,CXCL2,GDNF,DPP4,CD274,ARC,PDE4B,IL6,LAMA3,LYN,NTRK2,DUSP1,CEACAM1,EPHA7,CCL5,CXCL5,TNFAIP6,TNFAIP3,LGMN,C3AR1,HCK,CCL20,IL23A,FUT4,IL1A,INSM1,RET,SAA1,CXCL11,NR4A3,NR4A2,PTGS2,CXCL10
CSGALNACT1	0.643864	0.00133916	0.0324505		GO:BP	pattern recognition receptor signaling pathway	GO:0002221	1.4019e-05	4.85328	172	194	13	21029	TLR3,RIPK2,RSAD2,IRAK2,IFIH1,IRF7,LYN,TNIP3,DHX58,TNFAIP3,IRAK3,IRF4,OASL
HCP5	0.737689	0.00135935	0.0327432		GO:BP	T cell activation	GO:0042110	1.51945e-05	4.81831	500	194	21	21029	RIPK2,ZC3H12A,RSAD2,CYP26B1,DPP4,CD274,ZBTB16,IL6,LYN,CEACAM1,CCL5,MAFB,IDO1,P2RX7,IL23A,IRF4,EBI3,IL1A,RUNX3,TNFSF13B,EGR1
CXCL2	0.693039	0.00143947	0.0339767		GO:BP	positive regulation of apoptotic process	GO:0043065	1.5733e-05	4.80319	501	194	21	21029	TLR3,FOXO1,RIPK2,ITGA1,ZC3H12A,NKX3-1,CD274,ZBTB16,IL6,LYN,SIK1,EPHA7,CCL5,IDO1,P2RX7,SCIN,RET,ZBP1,TNFSF10,IFIT2,PTGS2
DCLK3	0.704932	0.00146694	0.0344974		GO:BP	positive regulation of signal transduction	GO:0009967	1.72808e-05	4.76244	1495	194	38	21029	MAP3K14,PTK2B,TLR3,RIPK2,ITGA1,CNTN2,DGKI,ZC3H12A,PLEKHA4,RSAD2,P2RX4,TRAF1,NKX3-1,IRF7,HPSE,TRIM38,IL6,LYN,PIM2,NTRK2,SECTM1,DHX58,GATA5,CCL5,TNFAIP3,TNFAIP8L3,P2RX7,CCL20,IL23A,IL1A,RSPO3,RET,AREG,ZBP1,OASL,TNFSF10,IL11,CSF3
SMOC1	0.643083	0.00149499	0.0348994		GO:BP	positive regulation of leukocyte migration	GO:0002687	1.79289e-05	4.74645	144	194	12	21029	PTK2B,P2RX4,VEGFC,IL6,CCL5,LGMN,C3AR1,CCL20,IL23A,FUT4,IL1A,CXCL10
DENND3	0.66703	0.00150514	0.0350082		GO:BP	negative regulation of multicellular organismal process	GO:0051241	1.95408e-05	4.70906	996	194	30	21029	PTK2B,TLR3,FOXO1,ZC3H12A,STC1,P2RX4,ADAMTS9,NKX3-1,CD274,PDE4B,IL6,HLA-F,LYN,DHX58,GATA5,CEACAM1,EPHA7,MAFB,TNFAIP3,OXTR,LGMN,IDO1,P2RX7,IRAK3,IL23A,MEFV,RUNX3,CD38,PTGS2,CXCL10
VEGFC	0.692006	0.00154085	0.0356626		GO:BP	regulation of metabolic process	GO:0019222	2.03031e-05	4.69244	7219	194	105	21029	CNKSR3,PTK2B,ZSCAN29,ETV7,CREBRF,PTX3,TLR3,FOXO1,RIPK2,ITGA1,MASTL,CNTN2,KLHL25,ZC3H12A,RSAD2,P2RX4,SERPINB9,TDRD7,TRAF1,IRAK2,IFIH1,TLK2,CYP26B1,SLC8A2,VEGFC,NKX3-1,GBP5,BRIP1,GDNF,IRF7,ZNF107,CD274,ARC,ZBTB16,PDE4B,HPSE,TRIM38,ARID5A,SP110,IL6,SERPINA1,NFKB2,HLA-F,LYN,CPEB3,ZNF681,NKD2,PIM2,NTRK2,RORB,TPPP,DUSP1,TNIP3,SIK1,DHX58,PIWIL4,GATA5,CEACAM1,EPHA7,CCL5,PID1,ZNF678,MAFB,TCF21,TNFAIP3,OXT…
ICOSLG	0.820989	0.00156561	0.0360203		GO:BP	phosphate-containing compound metabolic process	GO:0006796	2.12524e-05	4.67259	2742	194	55	21029	CNKSR3,MAP3K14,PTK2B,TLR3,RIPK2,ITGA1,MASTL,DGKI,ZC3H12A,GMPR,IRAK2,TLK2,PPM1K,SLC8A2,VEGFC,NKX3-1,DGKE,DCLK3,NRK,PDE4B,ELOVL7,IL6,NT5C3A,LYN,PIM2,LINC00473,NTRK2,DUSP1,SIK1,CEACAM1,SBK1,EPHA7,CCL5,PID1,SGPP2,TNFAIP3,PPP4R4,PDK4,TNFAIP8L3,GCH1,IDO1,MAK,P2RX7,HCK,IRAK3,IL23A,INSM1,RUNX3,MLKL,RET,EGR1,AREG,PTGS2,IL11,CSF3
TLK2	0.669006	0.00162404	0.0370305		GO:BP	regulation of leukocyte cell-cell adhesion	GO:1903037	2.16266e-05	4.66501	329	194	17	21029	RIPK2,ZC3H12A,DPP4,CD274,ZBTB16,IL6,LYN,CEACAM1,CCL5,IDO1,IL23A,EBI3,FUT4,IL1A,RUNX3,TNFSF13B,NR4A3
ADAMTS9	0.669924	0.00161842	0.0370305		GO:BP	positive regulation of programmed cell death	GO:0043068	2.37364e-05	4.62459	513	194	21	21029	TLR3,FOXO1,RIPK2,ITGA1,ZC3H12A,NKX3-1,CD274,ZBTB16,IL6,LYN,SIK1,EPHA7,CCL5,IDO1,P2RX7,SCIN,RET,ZBP1,TNFSF10,IFIT2,PTGS2
LINC00473	0.793415	0.00164458	0.0373651		GO:BP	apoptotic process	GO:0006915	2.37779e-05	4.62383	1857	194	43	21029	PTK2B,TLR3,FOXO1,RIPK2,ITGA1,CARD6,ZC3H12A,P2RX4,SERPINB9,TRAF1,ANGPTL4,NKX3-1,GDNF,IRF7,CD274,ZBTB16,IL6,LYN,PIM2,NTRK2,SIK1,EPHA7,CCL5,TNFAIP3,PDK4,TNFAIP8L3,LGMN,IDO1,P2RX7,HCK,SCIN,IL1A,CD38,CSRNP1,RET,EGR1,ZBP1,TNFSF10,IFIT2,AIM2,NR4A2,PTGS2,CXCL10
IFIT1	0.64813	0.00170829	0.0381999		GO:BP	movement of cell or subcellular component	GO:0006928	2.45051e-05	4.61074	2074	194	46	21029	DNER,PTK2B,ITGA1,CNTN2,FMNL1,ZC3H12A,CXCL1,STC1,DSP,P2RX4,ADAMTS9,VEGFC,CXCL2,GDNF,DPP4,CD274,ARC,PDE4B,KIF6,IL6,LAMA3,LYN,NTRK2,DUSP1,CEACAM1,EPHA7,CCL5,CXCL5,TNFAIP6,TNFAIP3,LGMN,C3AR1,MAK,HCK,CCL20,IL23A,FUT4,IL1A,INSM1,RET,SAA1,CXCL11,NR4A3,NR4A2,PTGS2,CXCL10
NRK	0.713574	0.00173881	0.0388141		GO:BP	anatomical structure morphogenesis	GO:0009653	2.77765e-05	4.55632	2685	194	54	21029	PTK2B,ETV7,TLR3,ITGA1,CNTN2,FMNL1,ZC3H12A,PLEKHA4,CSGALNACT1,STC1,DSP,TDRD7,ANGPTL4,ADAMTS9,CYP26B1,VEGFC,NKX3-1,GDNF,NRK,ARC,ZBTB16,HPSE,IL6,NFKB2,LAMA3,NTRK2,RORB,CPM,TPPP,DUSP1,GATA5,CEACAM1,EPHA7,PID1,GCNT4,MAFB,TCF21,TNFAIP3,C3AR1,P2RX7,HCK,SP6,IL1A,MAB21L2,MMP13,CSRNP1,RSPO3,TNFSF13B,RET,AREG,NR4A3,NR4A2,PTGS2,CXCL10
TDRD7	0.664147	0.00182263	0.0402621		GO:BP	regulation of adaptive immune response	GO:0002819	2.95655e-05	4.52921	183	194	13	21029	RIPK2,ZC3H12A,RSAD2,IRF7,CD274,ARID5A,IL6,HLA-F,CEACAM1,TNFAIP3,P2RX7,IL23A,TNFSF13B
TMEM62	0.683751	0.00186623	0.0406615		GO:BP	regulation of T cell activation	GO:0050863	3.08232e-05	4.51112	337	194	17	21029	RIPK2,ZC3H12A,CYP26B1,DPP4,CD274,ZBTB16,IL6,LYN,CEACAM1,CCL5,IDO1,IL23A,IRF4,EBI3,IL1A,RUNX3,TNFSF13B
GBP4	0.710168	0.00193801	0.0415156		GO:BP	anatomical structure development	GO:0048856	3.21465e-05	4.49287	5718	194	89	21029	DNER,PTK2B,ETV7,SCLT1,PTX3,TLR3,FOXO1,RIPK2,ITGA1,CNTN2,FMNL1,ZC3H12A,SMOC1,PLEKHA4,CSGALNACT1,CXCL1,RSAD2,STC1,DSP,P2RX4,TDRD7,ANGPTL4,ADAMTS9,CYP26B1,VEGFC,NKX3-1,BRIP1,GDNF,NRK,IRF7,CD274,ARC,ZBTB16,HPSE,ARID5A,IL6,NFKB2,LAMA3,LYN,CPEB3,NTRK2,RORB,CPM,TPPP,DUSP1,SECTM1,SIK1,RASSF10,GATA5,CEACAM1,SBK1,EPHA7,PID1,SSTR2,GCNT4,MAFB,TCF21,TNFAIP3,OXTR,PPP4R4,IDO1,C3AR1,P2RX7,HCK,IRAK3,SP6,IL23A,IRF…
CEACAM1	0.833975	0.00200264	0.0424015		GO:BP	regulation of lymphocyte activation	GO:0051249	3.31331e-05	4.47974	523	194	21	21029	RIPK2,ZC3H12A,CYP26B1,DPP4,CD274,ZBTB16,IL6,HLA-F,LYN,CEACAM1,THEMIS2,CCL5,TNFAIP3,IDO1,IL23A,IRF4,EBI3,IL1A,RUNX3,CD38,TNFSF13B
MGAT4A	0.621579	0.0020611	0.0434946		GO:BP	negative regulation of response to stimulus	GO:0048585	3.57186e-05	4.44711	1604	194	39	21029	CNKSR3,CREBRF,FOXO1,ITGA1,ZC3H12A,SERPINB9,CYP26B1,NKX3-1,GDNF,DPP4,PDE4B,TRIM38,IL6,HLA-F,LYN,NKD2,LINC00473,DUSP1,TNIP3,DHX58,CEACAM1,CCL5,PID1,TNFAIP6,TCF21,TNFAIP3,LGMN,P2RX7,HCK,IRAK3,IRF4,IL1A,MEFV,SAA1,EGR1,AREG,NR4A3,NR4A2,PTGS2
SIDT1	0.742093	0.00215399	0.044934		GO:BP	response to chemokine	GO:1990868	3.71669e-05	4.42984	96	194	10	21029	PTK2B,ZC3H12A,CXCL1,CXCL2,DUSP1,CCL5,CXCL5,CCL20,CXCL11,CXCL10
ZC3H12A	0.642611	0.00218825	0.0452571		GO:BP	cellular response to chemokine	GO:1990869	3.71669e-05	4.42984	96	194	10	21029	PTK2B,ZC3H12A,CXCL1,CXCL2,DUSP1,CCL5,CXCL5,CCL20,CXCL11,CXCL10
DSP	0.654765	0.00220698	0.0453411		GO:BP	regulation of macromolecule metabolic process	GO:0060255	4.18683e-05	4.37811	6710	194	99	21029	CNKSR3,PTK2B,ZSCAN29,ETV7,CREBRF,PTX3,TLR3,FOXO1,RIPK2,ITGA1,MASTL,CNTN2,KLHL25,ZC3H12A,RSAD2,SERPINB9,TDRD7,TRAF1,IRAK2,IFIH1,TLK2,CYP26B1,SLC8A2,VEGFC,NKX3-1,GBP5,BRIP1,GDNF,IRF7,ZNF107,CD274,ARC,ZBTB16,PDE4B,HPSE,TRIM38,ARID5A,SP110,IL6,SERPINA1,NFKB2,HLA-F,LYN,CPEB3,ZNF681,NKD2,PIM2,NTRK2,RORB,TPPP,DUSP1,TNIP3,SIK1,DHX58,PIWIL4,GATA5,CEACAM1,EPHA7,CCL5,PID1,ZNF678,MAFB,TCF21,TNFAIP3,PPP4R4,LG…
GMPR	0.652796	0.00221806	0.0453704		GO:BP	negative regulation of cell communication	GO:0010648	4.29082e-05	4.36746	1347	194	35	21029	CNKSR3,PTK2B,CREBRF,FOXO1,ITGA1,DGKI,ZC3H12A,CYP26B1,NKX3-1,GDNF,ARC,PDE4B,IL6,LYN,NKD2,LINC00473,DUSP1,TNIP3,DHX58,CEACAM1,CCL5,PID1,TCF21,TNFAIP3,LGMN,P2RX7,IRAK3,IRF4,IL1A,CD38,EGR1,AREG,NR4A2,PTGS2,IL11
RASSF10	0.827462	0.00225824	0.0458175		GO:BP	negative regulation of signaling	GO:0023057	4.53579e-05	4.34335	1350	194	35	21029	CNKSR3,PTK2B,CREBRF,FOXO1,ITGA1,DGKI,ZC3H12A,CYP26B1,NKX3-1,GDNF,ARC,PDE4B,IL6,LYN,NKD2,LINC00473,DUSP1,TNIP3,DHX58,CEACAM1,CCL5,PID1,TCF21,TNFAIP3,LGMN,P2RX7,IRAK3,IRF4,IL1A,CD38,EGR1,AREG,NR4A2,PTGS2,IL11
IRAK2	0.665488	0.00231336	0.0463973		GO:BP	positive regulation of molecular function	GO:0044093	5.25936e-05	4.27907	1491	194	37	21029	CNKSR3,PTK2B,TLR3,RIPK2,ITGA1,MASTL,TRAF1,IRAK2,SLC8A2,VEGFC,NKX3-1,GDNF,ARC,TRIM38,IL6,LYN,NTRK2,EPHA7,CCL5,TNFAIP8L3,LGMN,GCH1,P2RX7,IRAK3,CCL20,IL23A,IRF4,MEFV,RET,EGR1,ARHGAP27,AREG,TNFSF10,GNA15,AIM2,NR4A2,CSF3
KPNA5	0.637082	0.00267876	0.0514209		GO:BP	positive regulation of nitrogen compound metabolic process	GO:0051173	5.5863e-05	4.25288	2978	194	57	21029	PTK2B,CREBRF,PTX3,TLR3,FOXO1,RIPK2,ITGA1,MASTL,CNTN2,ZC3H12A,P2RX4,SLC8A2,VEGFC,NKX3-1,GDNF,IRF7,ZNF107,ZBTB16,TRIM38,ARID5A,IL6,NFKB2,LYN,CPEB3,NKD2,PIM2,NTRK2,RORB,GATA5,EPHA7,CCL5,PID1,MAFB,TCF21,TNFAIP3,LGMN,MAK,P2RX7,IL23A,IRF4,IL1A,MEFV,RUNX3,CD38,CSRNP1,RET,EGR1,AREG,TNFSF10,NR4A3,ZNF267,AIM2,NR4A2,PTGS2,CXCL10,IL11,CSF3
GBP5	0.700431	0.00282793	0.0533997		GO:BP	immune system development	GO:0002520	6.08278e-05	4.2159	987	194	29	21029	PTK2B,TLR3,RIPK2,ZC3H12A,RSAD2,CYP26B1,IRF7,CD274,ZBTB16,IL6,NFKB2,LYN,CEACAM1,MAFB,TCF21,TNFAIP3,IDO1,IRAK3,IL23A,IRF4,SCIN,IL1A,RUNX3,TNFSF13B,RET,BATF2,EGR1,IL11,CSF3
MB21D1	0.658706	0.00287345	0.0540805		GO:BP	regulation of biological quality	GO:0065008	7.04056e-05	4.15239	3741	194	66	21029	PTK2B,KCNMB3,FOXO1,ITGA1,CNTN2,FMNL1,DGKI,ZC3H12A,MT1E,IFIT1,STC1,DSP,P2RX4,ANGPTL4,CYP26B1,SLC8A2,VEGFC,NKX3-1,DGKE,GDNF,DPP4,ARC,PDE4B,HPSE,IL6,SERPINA1,LYN,CPEB3,PIM2,NTRK2,PIWIL4,CEACAM1,EPHA7,CCL5,PID1,ANO9,SLCO4A1,GCNT4,MAFB,TNFAIP3,OXTR,PDK4,LGMN,GCH1,C3AR1,MAK,P2RX7,HCK,IRF4,SCIN,IL1A,STX11,CD38,TNFSF13B,RET,SAA1,EGR1,CXCL11,NR4A3,GNA15,MT1M,TFPI2,PTGS2,CXCL10,IL11,CSF3
CYP26B1	0.68467	0.00287671	0.0540805		GO:BP	mononuclear cell migration	GO:0071674	7.11108e-05	4.14806	197	194	13	21029	PTK2B,IL6,LYN,DUSP1,CCL5,LGMN,C3AR1,CCL20,FUT4,RET,SAA1,CXCL11,CXCL10
PRRG4	0.734402	0.00307829	0.0565219		GO:BP	regulation of nitrogen compound metabolic process	GO:0051171	7.3156e-05	4.13575	5529	194	86	21029	CNKSR3,PTK2B,ZSCAN29,ETV7,CREBRF,PTX3,TLR3,FOXO1,RIPK2,ITGA1,MASTL,CNTN2,KLHL25,ZC3H12A,P2RX4,SERPINB9,TRAF1,IRAK2,TLK2,SLC8A2,VEGFC,NKX3-1,BRIP1,GDNF,IRF7,ZNF107,ZBTB16,TRIM38,ARID5A,SP110,IL6,SERPINA1,NFKB2,LYN,CPEB3,ZNF681,NKD2,PIM2,NTRK2,RORB,TPPP,DUSP1,TNIP3,SIK1,PIWIL4,GATA5,CEACAM1,EPHA7,CCL5,PID1,ZNF678,MAFB,TCF21,TNFAIP3,PPP4R4,PDK4,LGMN,MAK,P2RX7,HCK,IRAK3,SP6,IL23A,IRF4,IL1A,MEFV,INSM1…
DOPEY1	0.610915	0.00310809	0.0567561		GO:BP	cellular response to virus	GO:0098586	7.8408e-05	4.10564	78	194	9	21029	TLR3,ZC3H12A,IFIH1,IRF7,IL6,DHX58,CCL5,OASL,CXCL10
NEURL3	0.719676	0.00325793	0.0579982		GO:BP	response to organonitrogen compound	GO:0010243	8.24297e-05	4.08392	1001	194	29	21029	PTK2B,FOXO1,RIPK2,STC1,P2RX4,BRIP1,PDE4B,IL6,LYN,CPEB3,NTRK2,CEACAM1,PID1,CD68,TNFAIP3,OXTR,PDK4,LGMN,P2RX7,IRAK3,IL1A,MMP13,EGR1,AREG,NR4A3,GNA15,NR4A2,MMP3,PTGS2
L2HGDH	0.59035	0.00330981	0.0582967		GO:BP	regulation of cellular metabolic process	GO:0031323	8.33101e-05	4.0793	5921	194	90	21029	CNKSR3,PTK2B,ZSCAN29,ETV7,CREBRF,PTX3,TLR3,FOXO1,RIPK2,ITGA1,MASTL,CNTN2,KLHL25,ZC3H12A,P2RX4,SERPINB9,TRAF1,IRAK2,TLK2,SLC8A2,VEGFC,NKX3-1,BRIP1,GDNF,IRF7,ZNF107,ARC,ZBTB16,TRIM38,ARID5A,SP110,IL6,SERPINA1,NFKB2,LYN,CPEB3,ZNF681,NKD2,PIM2,NTRK2,RORB,TPPP,DUSP1,TNIP3,SIK1,PIWIL4,GATA5,CEACAM1,EPHA7,CCL5,PID1,ZNF678,MAFB,TCF21,TNFAIP3,PPP4R4,PDK4,TNFAIP8L3,LGMN,GCH1,MAK,P2RX7,HCK,IRAK3,SP6,IL23A,I…
PDGFRL	0.667725	0.00338913	0.0595011		GO:BP	regulation of localization	GO:0032879	9.10543e-05	4.0407	2701	194	53	21029	CNKSR3,PTK2B,CREBRF,PTX3,DGKI,ZC3H12A,MX2,RSAD2,STC1,DSP,P2RX4,ADAMTS9,NKAIN1,VEGFC,NKX3-1,DCLK3,GDNF,DPP4,CD274,ARC,PDE4B,TRIM38,IL6,HLA-F,LAMA3,LYN,NKD2,DUSP1,SIK1,CEACAM1,CCL5,PID1,ANO9,TNFAIP6,OXTR,LGMN,C3AR1,P2RX7,HCK,CCL20,IL23A,SCIN,FUT4,IL1A,INSM1,CD38,RET,SAA1,CXCL11,NR4A3,PTGS2,CXCL10,IL11
TRAF1	0.664677	0.00344325	0.0600378		GO:BP	positive regulation of leukocyte cell-cell adhesion	GO:1903039	9.42816e-05	4.02557	239	194	14	21029	RIPK2,DPP4,CD274,ZBTB16,IL6,LYN,CCL5,IL23A,EBI3,FUT4,IL1A,RUNX3,TNFSF13B,NR4A3
DGKI	0.637903	0.00346863	0.0603693		GO:BP	leukocyte differentiation	GO:0002521	0.000100164	3.99929	558	194	21	21029	PTK2B,TLR3,RIPK2,ZC3H12A,RSAD2,CYP26B1,IRF7,ZBTB16,IL6,LYN,CEACAM1,MAFB,IL23A,IRF4,IL1A,RUNX3,TNFSF13B,BATF2,EGR1,IL11,CSF3
P2RX4	0.65766	0.00347681	0.0603753		GO:BP	regulation of adaptive immune response based on somatic recombination of immune receptors built from immunoglobulin superfamily domains	GO:0002822	0.00010076	3.99671	168	194	12	21029	RIPK2,ZC3H12A,RSAD2,CD274,ARID5A,IL6,HLA-F,CEACAM1,TNFAIP3,P2RX7,IL23A,TNFSF13B
SCLT1	0.591235	0.00351337	0.0608236		GO:BP	leukocyte cell-cell adhesion	GO:0007159	0.00010682	3.97135	367	194	17	21029	RIPK2,ZC3H12A,DPP4,CD274,ZBTB16,IL6,LYN,CEACAM1,CCL5,IDO1,IL23A,EBI3,FUT4,IL1A,RUNX3,TNFSF13B,NR4A3
LOC100130744	0.784958	0.00351695	0.0608236		GO:BP	negative regulation of immune system process	GO:0002683	0.000111756	3.95173	414	194	18	21029	TLR3,ZC3H12A,SERPINB9,DPP4,CD274,HLA-F,LYN,DUSP1,DHX58,CEACAM1,CD68,TNFAIP6,MAFB,TNFAIP3,IDO1,HCK,IRAK3,RUNX3
IFIH1	0.665721	0.00360129	0.0618626		GO:BP	regulation of leukocyte activation	GO:0002694	0.000112116	3.95033	614	194	22	21029	RIPK2,ZC3H12A,CYP26B1,DPP4,CD274,ZBTB16,IL6,HLA-F,LYN,CEACAM1,THEMIS2,CCL5,TNFAIP3,IDO1,IL23A,IRF4,EBI3,IL1A,RUNX3,CD38,TNFSF13B,NR4A3
FILIP1L	0.617094	0.00366245	0.0623496		GO:BP	regulation of MAPK cascade	GO:0043408	0.000113149	3.94635	668	194	23	21029	CNKSR3,PTK2B,TLR3,FOXO1,RIPK2,ITGA1,ZC3H12A,TRAF1,NRK,IL6,LYN,NTRK2,DUSP1,CEACAM1,EPHA7,CCL5,TNFAIP8L3,P2RX7,IRAK3,CCL20,IL1A,RET,IL11
FMNL1	0.636561	0.00366311	0.0623496		GO:BP	cellular response to nitrogen compound	GO:1901699	0.000144007	3.84162	677	194	23	21029	TLR3,FOXO1,RIPK2,IFIT1,STC1,P2RX4,IFIH1,BRIP1,PDE4B,LYN,CPEB3,NTRK2,CEACAM1,PID1,PDK4,LGMN,P2RX7,EGR1,NR4A3,GNA15,NR4A2,MMP3,PTGS2
TMEM171	0.683436	0.0037674	0.0634336		GO:BP	positive regulation of cell migration	GO:0030335	0.000168906	3.77236	524	194	20	21029	PTK2B,ZC3H12A,P2RX4,VEGFC,CD274,IL6,LYN,CCL5,TNFAIP6,LGMN,C3AR1,CCL20,IL23A,FUT4,IL1A,INSM1,RET,NR4A3,PTGS2,CXCL10
ANO5	0.598131	0.00379783	0.0637408		GO:BP	positive regulation of cellular metabolic process	GO:0031325	0.000213581	3.67044	3176	194	58	21029	PTK2B,CREBRF,PTX3,TLR3,FOXO1,RIPK2,ITGA1,MASTL,CNTN2,ZC3H12A,P2RX4,SLC8A2,VEGFC,NKX3-1,GDNF,IRF7,ZNF107,ZBTB16,TRIM38,ARID5A,IL6,NFKB2,LYN,CPEB3,NKD2,PIM2,NTRK2,RORB,GATA5,EPHA7,CCL5,PID1,MAFB,TCF21,TNFAIP3,TNFAIP8L3,LGMN,MAK,P2RX7,IL23A,IRF4,IL1A,MEFV,RUNX3,CD38,CSRNP1,RET,EGR1,AREG,TNFSF10,NR4A3,ZNF267,AIM2,NR4A2,PTGS2,CXCL10,IL11,CSF3
ANGPTL1	0.637346	0.00380565	0.0637408		GO:BP	developmental process	GO:0032502	0.000220588	3.65642	6326	194	93	21029	DNER,PTK2B,ETV7,SCLT1,PTX3,TLR3,FOXO1,RIPK2,ITGA1,CNTN2,FMNL1,ZC3H12A,SMOC1,PLEKHA4,CSGALNACT1,CXCL1,RSAD2,STC1,DSP,P2RX4,TDRD7,ANGPTL4,ADAMTS9,CYP26B1,VEGFC,NKX3-1,BRIP1,GDNF,NRK,IRF7,CD274,ARC,ZBTB16,HPSE,ARID5A,IL6,NFKB2,LAMA3,LYN,CPEB3,NTRK2,RORB,CPM,TPPP,DUSP1,SECTM1,SIK1,RASSF10,PIWIL4,GATA5,CEACAM1,SBK1,EPHA7,PID1,SSTR2,CD68,GCNT4,MAFB,TCF21,TNFAIP3,OXTR,PPP4R4,LGMN,IDO1,C3AR1,MAK,P2RX7,HC…
MX2	0.650327	0.00385279	0.064277		GO:BP	regulation of immune effector process	GO:0002697	0.000242196	3.61583	343	194	16	21029	TLR3,RIPK2,ZC3H12A,RSAD2,SERPINB9,ARID5A,IL6,HLA-F,LYN,DHX58,CEACAM1,P2RX7,IRAK3,IL23A,IRF4,NR4A3
KLHL25	0.640692	0.00386097	0.064291		GO:BP	regulation of catalytic activity	GO:0050790	0.000242444	3.61539	2314	194	47	21029	PTK2B,PTX3,TLR3,RIPK2,ITGA1,MASTL,DGKI,CXCL1,IFIT1,SERPINB9,DENND3,ANGPTL4,SLC8A2,VEGFC,NKX3-1,GDNF,SERPINA1,RASGRP3,LYN,NTRK2,DUSP1,CEACAM1,EPHA7,CCL5,TNFAIP3,PPP4R4,TNFAIP8L3,LGMN,GCH1,P2RX7,IRAK3,CCL20,IL23A,IL1A,MEFV,RET,EGR1,ARHGAP27,AREG,OASL,TNFSF10,GNA15,TFPI2,AIM2,NR4A2,PTGS2,CXCL10
RIPK2	0.619234	0.00389453	0.0645789		GO:BP	adaptive immune response based on somatic recombination of immune receptors built from immunoglobulin superfamily domains	GO:0002460	0.000251977	3.59864	344	194	16	21029	RIPK2,ZC3H12A,RSAD2,IRF7,CD274,ARID5A,IL6,NFKB2,HLA-F,CEACAM1,TNFAIP3,P2RX7,IL23A,IRF4,EBI3,TNFSF13B
PPM1K	0.683925	0.00395727	0.0649767		GO:BP	regulation of chemotaxis	GO:0050920	0.000259373	3.58608	220	194	13	21029	PTK2B,P2RX4,VEGFC,DPP4,IL6,LYN,DUSP1,CCL5,TNFAIP6,LGMN,C3AR1,IL23A,CXCL10
ZSCAN29	0.58441	0.00408202	0.0661111		GO:BP	mononuclear cell differentiation	GO:1903131	0.000268447	3.57114	439	194	18	21029	PTK2B,RIPK2,ZC3H12A,RSAD2,CYP26B1,IRF7,ZBTB16,IL6,LYN,MAFB,IL23A,IRF4,IL1A,RUNX3,TNFSF13B,BATF2,EGR1,IL11
ANGPTL4	0.669716	0.00417711	0.0673942		GO:BP	regulation of cell-cell adhesion	GO:0022407	0.000268447	3.57114	439	194	18	21029	RIPK2,ZC3H12A,DPP4,CD274,ZBTB16,IL6,LYN,CEACAM1,EPHA7,CCL5,IDO1,IL23A,EBI3,FUT4,IL1A,RUNX3,TNFSF13B,NR4A3
ZNF681	0.77419	0.00420934	0.0676573		GO:BP	regulation of primary metabolic process	GO:0080090	0.00030254	3.51922	5694	194	86	21029	CNKSR3,PTK2B,ZSCAN29,ETV7,CREBRF,PTX3,TLR3,FOXO1,RIPK2,ITGA1,MASTL,CNTN2,KLHL25,ZC3H12A,SERPINB9,TRAF1,IRAK2,TLK2,SLC8A2,VEGFC,NKX3-1,BRIP1,GDNF,IRF7,ZNF107,ZBTB16,TRIM38,ARID5A,SP110,IL6,SERPINA1,NFKB2,LYN,CPEB3,ZNF681,NKD2,PIM2,NTRK2,RORB,TPPP,DUSP1,TNIP3,SIK1,PIWIL4,GATA5,CEACAM1,EPHA7,CCL5,PID1,ZNF678,MAFB,TCF21,TNFAIP3,PPP4R4,PDK4,TNFAIP8L3,LGMN,MAK,P2RX7,HCK,IRAK3,SP6,IL23A,IRF4,IL1A,MEFV,I…
PTX3	0.602821	0.00425266	0.0679409		GO:BP	toll-like receptor signaling pathway	GO:0002224	0.00031587	3.50049	120	194	10	21029	TLR3,RIPK2,RSAD2,IRAK2,IRF7,LYN,TNIP3,TNFAIP3,IRAK3,IRF4
MASTL	0.621127	0.00431884	0.0687303		GO:BP	positive regulation of cell motility	GO:2000147	0.000346868	3.45984	548	194	20	21029	PTK2B,ZC3H12A,P2RX4,VEGFC,CD274,IL6,LYN,CCL5,TNFAIP6,LGMN,C3AR1,CCL20,IL23A,FUT4,IL1A,INSM1,RET,NR4A3,PTGS2,CXCL10
NKD2	0.777474	0.00432474	0.0687303		GO:BP	response to interleukin-1	GO:0070555	0.000366326	3.43613	154	194	11	21029	RIPK2,ZC3H12A,IRAK2,NKX3-1,IL6,CCL5,IRAK3,CCL20,CD38,EGR1,ZBP1
SERPINB9	0.664097	0.00439607	0.0694405		GO:BP	regulation of interleukin-1 beta production	GO:0032651	0.00036718	3.43512	93	194	9	21029	RIPK2,ZC3H12A,GBP5,IL6,TNFAIP3,P2RX7,MEFV,EGR1,AIM2
WDR66	0.578952	0.00446651	0.0701111		GO:BP	interleukin-1 beta production	GO:0032611	0.00036718	3.43512	93	194	9	21029	RIPK2,ZC3H12A,GBP5,IL6,TNFAIP3,P2RX7,MEFV,EGR1,AIM2
TNIP3	0.815348	0.00464492	0.0722002		GO:BP	regulation of cell activation	GO:0050865	0.000380748	3.41936	659	194	22	21029	RIPK2,ZC3H12A,CYP26B1,DPP4,CD274,ZBTB16,IL6,HLA-F,LYN,CEACAM1,THEMIS2,CCL5,TNFAIP3,IDO1,IL23A,IRF4,EBI3,IL1A,RUNX3,CD38,TNFSF13B,NR4A3
TLR3	0.609504	0.00471522	0.072834		GO:BP	cellular protein metabolic process	GO:0044267	0.000387638	3.41157	4796	194	76	21029	CNKSR3,DNER,MAP3K14,PTK2B,L2HGDH,TLR3,FOXO1,RIPK2,ITGA1,MASTL,MGAT4A,CNTN2,KLHL25,ZC3H12A,DSP,SERPINB9,TRAF1,IRAK2,IFIH1,DENND3,TLK2,PPM1K,SLC8A2,VEGFC,NKX3-1,DCLK3,TRIM36,NRK,NEURL3,ZBTB16,B3GNT7,TRIM38,ARID5A,IL6,SERPINA1,LYN,CPEB3,NKD2,PIM2,NTRK2,TPPP,DUSP1,SIK1,PIWIL4,CEACAM1,SBK1,EPHA7,CCL5,PID1,GCNT4,UBE2QL1,TNFAIP3,PPP4R4,PDK4,LGMN,MAK,P2RX7,HCK,IRAK3,IL23A,IRF4,FUT4,MEFV,INSM1,RUNX3,MMP13…
CNKSR3	0.559292	0.0050438	0.0766248		GO:BP	regulation of cell migration	GO:0030334	0.000411663	3.38546	894	194	26	21029	PTK2B,ZC3H12A,STC1,P2RX4,ADAMTS9,VEGFC,DPP4,CD274,IL6,LAMA3,LYN,DUSP1,CEACAM1,CCL5,TNFAIP6,LGMN,C3AR1,CCL20,IL23A,FUT4,IL1A,INSM1,RET,NR4A3,PTGS2,CXCL10
PLEKHA4	0.64328	0.00503986	0.0766248		GO:BP	regulation of system process	GO:0044057	0.000412601	3.38447	554	194	20	21029	PTK2B,MGLL,FOXO1,ZC3H12A,STC1,DSP,P2RX4,SLC8A2,NKX3-1,PDE4B,TPPP,GATA5,SSTR2,OXTR,GCH1,IL1A,CD38,CYP2J2,NR4A3,PTGS2
UCN2	0.776927	0.00510474	0.0773663		GO:BP	response to organic cyclic compound	GO:0014070	0.000478289	3.32031	901	194	26	21029	PTK2B,TLR3,RIPK2,ZC3H12A,IFIT1,STC1,P2RX4,IFIH1,NKX3-1,PDE4B,IL6,LYN,CCL5,SSTR2,TCF21,OXTR,P2RX7,IRAK3,IL1A,CD38,EGR1,AREG,NR4A3,GNA15,PTGS2,CXCL10
ETV7	0.587056	0.00520999	0.0786806		GO:BP	positive regulation of cellular component movement	GO:0051272	0.000503642	3.29788	561	194	20	21029	PTK2B,ZC3H12A,P2RX4,VEGFC,CD274,IL6,LYN,CCL5,TNFAIP6,LGMN,C3AR1,CCL20,IL23A,FUT4,IL1A,INSM1,RET,NR4A3,PTGS2,CXCL10
ARC	0.727694	0.00522717	0.0788468		GO:BP	regulation of cellular component movement	GO:0051270	0.000522912	3.28157	1029	194	28	21029	PTK2B,ZC3H12A,STC1,DSP,P2RX4,ADAMTS9,VEGFC,DPP4,CD274,PDE4B,IL6,LAMA3,LYN,DUSP1,CEACAM1,CCL5,TNFAIP6,LGMN,C3AR1,CCL20,IL23A,FUT4,IL1A,INSM1,RET,NR4A3,PTGS2,CXCL10
CCT6P3	0.732237	0.00528099	0.0793768		GO:BP	regulation of innate immune response	GO:0045088	0.000528451	3.277	234	194	13	21029	SERPINB9,GBP5,IRF7,HLA-F,LYN,DHX58,CEACAM1,CCL5,TNFAIP3,HCK,IRAK3,ZBP1,AIM2
OVCH1	0.832308	0.00529876	0.0794565		GO:BP	regulation of gene expression	GO:0010468	0.000542828	3.26534	5388	194	82	21029	PTK2B,ZSCAN29,ETV7,CREBRF,TLR3,FOXO1,RIPK2,CNTN2,KLHL25,ZC3H12A,RSAD2,TDRD7,TRAF1,IRAK2,IFIH1,CYP26B1,SLC8A2,NKX3-1,GBP5,BRIP1,GDNF,IRF7,ZNF107,CD274,ZBTB16,PDE4B,HPSE,TRIM38,ARID5A,SP110,IL6,NFKB2,HLA-F,LYN,CPEB3,ZNF681,NKD2,PIM2,NTRK2,RORB,TNIP3,SIK1,DHX58,PIWIL4,GATA5,CEACAM1,CCL5,PID1,ZNF678,MAFB,TCF21,TNFAIP3,LGMN,IDO1,C3AR1,MAK,P2RX7,HCK,IRAK3,SP6,IL23A,IRF4,EBI3,IL1A,MEFV,INSM1,RUNX3,MAFK,…
SLC8A2	0.691851	0.00531915	0.0794817		GO:BP	positive regulation of locomotion	GO:0040017	0.000548026	3.2612	564	194	20	21029	PTK2B,ZC3H12A,P2RX4,VEGFC,CD274,IL6,LYN,CCL5,TNFAIP6,LGMN,C3AR1,CCL20,IL23A,FUT4,IL1A,INSM1,RET,NR4A3,PTGS2,CXCL10
CREBRF	0.598021	0.00576643	0.0849698		GO:BP	regulation of cell adhesion	GO:0030155	0.000589817	3.22928	733	194	23	21029	PTK2B,RIPK2,ZC3H12A,DPP4,CD274,ZBTB16,IL6,LAMA3,LYN,DUSP1,CEACAM1,EPHA7,CCL5,IDO1,IL23A,EBI3,FUT4,IL1A,RUNX3,TNFSF13B,RET,SAA1,NR4A3
B3GNT7	0.729039	0.00586237	0.0858871		GO:BP	regulation of hydrolase activity	GO:0051336	0.000632902	3.19866	976	194	27	21029	PTK2B,PTX3,RIPK2,ITGA1,MASTL,DGKI,SERPINB9,ANGPTL4,NKX3-1,SERPINA1,RASGRP3,LYN,NTRK2,EPHA7,CCL5,PPP4R4,LGMN,CCL20,MEFV,RET,ARHGAP27,OASL,TNFSF10,GNA15,TFPI2,AIM2,PTGS2
CPED1	0.596819	0.00625161	0.0900841		GO:BP	cell-cell signaling	GO:0007267	0.00063917	3.19438	1646	194	37	21029	PTK2B,FOXO1,CNTN2,DGKI,PLEKHA4,P2RX4,SLC8A2,NKX3-1,DGKE,GDNF,ARC,IL6,LYN,CPEB3,NKD2,NTRK2,CCL5,CXCL5,TNFAIP6,TNFAIP3,OXTR,LGMN,P2RX7,CCL20,IL1A,STX11,CD38,RSPO3,EGR1,AREG,CXCL11,TNFSF10,GNA15,NR4A2,PTGS2,CXCL10,IL11
RSAD2	0.650389	0.00630488	0.0904679		GO:BP	regulation of protein metabolic process	GO:0051246	0.000661662	3.17936	2472	194	48	21029	CNKSR3,PTK2B,CREBRF,PTX3,TLR3,FOXO1,RIPK2,ITGA1,MASTL,CNTN2,KLHL25,ZC3H12A,SERPINB9,TLK2,SLC8A2,VEGFC,NKX3-1,ARID5A,IL6,SERPINA1,LYN,CPEB3,NKD2,NTRK2,TPPP,DUSP1,PIWIL4,CEACAM1,EPHA7,CCL5,PID1,TNFAIP3,PPP4R4,LGMN,P2RX7,IRAK3,IL23A,MEFV,INSM1,RET,EGR1,AREG,TNFSF10,TFPI2,AIM2,PTGS2,IL11,CSF3
DNER	0.566078	0.00633436	0.0906812		GO:BP	positive regulation of defense response	GO:0031349	0.000688375	3.16218	281	194	14	21029	TLR3,RIPK2,GBP5,IRF7,IL6,HLA-F,LYN,CCL5,IDO1,HCK,IL23A,ZBP1,AIM2,PTGS2
PTK2B	0.578681	0.00637458	0.0906812		GO:BP	positive regulation of cellular biosynthetic process	GO:0031328	0.000692123	3.15982	1942	194	41	21029	PTK2B,CREBRF,PTX3,TLR3,FOXO1,RIPK2,ZC3H12A,P2RX4,NKX3-1,GDNF,IRF7,ZNF107,ZBTB16,TRIM38,ARID5A,IL6,NFKB2,CPEB3,PIM2,RORB,GATA5,CCL5,PID1,MAFB,TCF21,MAK,IL23A,IRF4,IL1A,RUNX3,CD38,CSRNP1,RET,EGR1,NR4A3,ZNF267,NR4A2,PTGS2,CXCL10,IL11,CSF3
MAP3K14	0.573017	0.00643141	0.091083		GO:BP	regulation of tumor necrosis factor superfamily cytokine production	GO:1903555	0.000734686	3.1339	165	194	11	21029	TLR3,RIPK2,ZC3H12A,IFIH1,CD274,ARID5A,IL6,TNFAIP3,IRAK3,IL23A,IL1A
CARD6	0.636182	0.00652351	0.0919787		GO:BP	tumor necrosis factor superfamily cytokine production	GO:0071706	0.000734686	3.1339	165	194	11	21029	TLR3,RIPK2,ZC3H12A,IFIH1,CD274,ARID5A,IL6,TNFAIP3,IRAK3,IL23A,IL1A
ITGA1	0.620642	0.00683856	0.0947438		GO:BP	positive regulation of cell-cell adhesion	GO:0022409	0.00078246	3.10654	284	194	14	21029	RIPK2,DPP4,CD274,ZBTB16,IL6,LYN,CCL5,IL23A,EBI3,FUT4,IL1A,RUNX3,TNFSF13B,NR4A3
KCNMB3	0.587394	0.00684942	0.0947912		GO:BP	regulation of anatomical structure morphogenesis	GO:0022603	0.00080664	3.09332	926	194	26	21029	PTK2B,TLR3,CNTN2,FMNL1,ZC3H12A,PLEKHA4,ANGPTL4,ADAMTS9,VEGFC,GDNF,ARC,IL6,NTRK2,GATA5,CEACAM1,EPHA7,PID1,TNFAIP3,C3AR1,HCK,SP6,IL1A,RSPO3,TNFSF13B,RET,CXCL10
CNTN2	0.634676	0.00690426	0.0954465		GO:BP	regulation of pattern recognition receptor signaling pathway	GO:0062207	0.00081419	3.08927	102	194	9	21029	TLR3,RSAD2,IRF7,LYN,DHX58,TNFAIP3,IRAK3,IRF4,OASL
HPSE	0.738871	0.00697828	0.0957206		GO:BP	regulation of multicellular organismal development	GO:2000026	0.000819784	3.0863	1315	194	32	21029	PTK2B,TLR3,RIPK2,ZC3H12A,ANGPTL4,ADAMTS9,CYP26B1,VEGFC,GDNF,IRF7,ZBTB16,HPSE,IL6,LAMA3,LYN,NTRK2,TPPP,RASSF10,CEACAM1,EPHA7,MAFB,TNFAIP3,OXTR,C3AR1,P2RX7,IL23A,IRF4,SCIN,IL1A,RUNX3,CXCL10,CSF3
FOXO1	0.615034	0.00700063	0.0957404		GO:BP	cellular protein modification process	GO:0006464	0.000826793	3.0826	3642	194	62	21029	CNKSR3,MAP3K14,PTK2B,TLR3,FOXO1,RIPK2,ITGA1,MASTL,MGAT4A,KLHL25,ZC3H12A,DSP,TRAF1,IRAK2,IFIH1,TLK2,PPM1K,SLC8A2,VEGFC,NKX3-1,DCLK3,TRIM36,NRK,NEURL3,ZBTB16,B3GNT7,TRIM38,ARID5A,IL6,LYN,PIM2,NTRK2,TPPP,DUSP1,SIK1,CEACAM1,SBK1,EPHA7,CCL5,PID1,GCNT4,UBE2QL1,TNFAIP3,PPP4R4,PDK4,MAK,P2RX7,HCK,IRAK3,IL23A,IRF4,FUT4,MEFV,INSM1,RUNX3,MLKL,RET,EGR1,AREG,PTGS2,IL11,CSF3
MGLL	0.590997	0.00707881	0.0963959		GO:BP	protein modification process	GO:0036211	0.000826793	3.0826	3642	194	62	21029	CNKSR3,MAP3K14,PTK2B,TLR3,FOXO1,RIPK2,ITGA1,MASTL,MGAT4A,KLHL25,ZC3H12A,DSP,TRAF1,IRAK2,IFIH1,TLK2,PPM1K,SLC8A2,VEGFC,NKX3-1,DCLK3,TRIM36,NRK,NEURL3,ZBTB16,B3GNT7,TRIM38,ARID5A,IL6,LYN,PIM2,NTRK2,TPPP,DUSP1,SIK1,CEACAM1,SBK1,EPHA7,CCL5,PID1,GCNT4,UBE2QL1,TNFAIP3,PPP4R4,PDK4,MAK,P2RX7,HCK,IRAK3,IL23A,IRF4,FUT4,MEFV,INSM1,RUNX3,MLKL,RET,EGR1,AREG,PTGS2,IL11,CSF3
NKAIN1	0.687626	0.00721674	0.0976481		GO:BP	positive regulation of adaptive immune response based on somatic recombination of immune receptors built from immunoglobulin superfamily domains	GO:0002824	0.000961313	3.01713	104	194	9	21029	RIPK2,RSAD2,CD274,ARID5A,IL6,HLA-F,P2RX7,IL23A,TNFSF13B
					GO:BP	positive regulation of biosynthetic process	GO:0009891	0.00107761	2.96754	1975	194	41	21029	PTK2B,CREBRF,PTX3,TLR3,FOXO1,RIPK2,ZC3H12A,P2RX4,NKX3-1,GDNF,IRF7,ZNF107,ZBTB16,TRIM38,ARID5A,IL6,NFKB2,CPEB3,PIM2,RORB,GATA5,CCL5,PID1,MAFB,TCF21,MAK,IL23A,IRF4,IL1A,RUNX3,CD38,CSRNP1,RET,EGR1,NR4A3,ZNF267,NR4A2,PTGS2,CXCL10,IL11,CSF3
					GO:BP	response to endogenous stimulus	GO:0009719	0.00128791	2.89011	1551	194	35	21029	PTK2B,FOXO1,RIPK2,STC1,P2RX4,SERPINB9,NKX3-1,BRIP1,PDE4B,ARID5A,IL6,LYN,CPEB3,UCN2,NTRK2,GATA5,CEACAM1,CCL5,PID1,SSTR2,CD68,TCF21,OXTR,PDK4,LGMN,P2RX7,EBI3,RUNX3,CD38,EGR1,AREG,NR4A3,GNA15,NR4A2,PTGS2
					GO:BP	immune effector process	GO:0002252	0.00131163	2.88219	652	194	21	21029	PTK2B,PTX3,TLR3,RIPK2,ZC3H12A,RSAD2,SERPINB9,IRF7,ARID5A,IL6,HLA-F,LYN,DHX58,CEACAM1,P2RX7,HCK,IRAK3,IL23A,IRF4,CFB,NR4A3
					GO:BP	positive regulation of cell adhesion	GO:0045785	0.00134005	2.87288	439	194	17	21029	PTK2B,RIPK2,DPP4,CD274,ZBTB16,IL6,LYN,CCL5,IL23A,EBI3,FUT4,IL1A,RUNX3,TNFSF13B,RET,SAA1,NR4A3
					GO:BP	regulation of cell motility	GO:2000145	0.00138762	2.85773	953	194	26	21029	PTK2B,ZC3H12A,STC1,P2RX4,ADAMTS9,VEGFC,DPP4,CD274,IL6,LAMA3,LYN,DUSP1,CEACAM1,CCL5,TNFAIP6,LGMN,C3AR1,CCL20,IL23A,FUT4,IL1A,INSM1,RET,NR4A3,PTGS2,CXCL10
					GO:BP	positive regulation of adaptive immune response	GO:0002821	0.00143382	2.84351	109	194	9	21029	RIPK2,RSAD2,CD274,ARID5A,IL6,HLA-F,P2RX7,IL23A,TNFSF13B
					GO:BP	regulation of cellular protein metabolic process	GO:0032268	0.00155121	2.80933	2309	194	45	21029	CNKSR3,PTK2B,TLR3,RIPK2,ITGA1,MASTL,CNTN2,KLHL25,ZC3H12A,SERPINB9,TLK2,SLC8A2,VEGFC,NKX3-1,ARID5A,IL6,SERPINA1,LYN,CPEB3,NKD2,NTRK2,TPPP,DUSP1,PIWIL4,CEACAM1,EPHA7,CCL5,PID1,TNFAIP3,PPP4R4,LGMN,P2RX7,IRAK3,IL23A,MEFV,INSM1,RET,EGR1,AREG,TNFSF10,TFPI2,AIM2,PTGS2,IL11,CSF3
					GO:BP	positive regulation of T cell activation	GO:0050870	0.0016899	2.77214	218	194	12	21029	RIPK2,DPP4,CD274,ZBTB16,IL6,LYN,CCL5,IL23A,EBI3,IL1A,RUNX3,TNFSF13B
					GO:BP	export from cell	GO:0140352	0.00171897	2.76473	840	194	24	21029	DGKI,RSAD2,P2RX4,SLC8A2,VEGFC,NKX3-1,GDNF,IL6,HLA-F,LYN,NKD2,NTRK2,CEACAM1,CCL5,OXTR,P2RX7,HCK,SCIN,IL1A,STX11,CD38,SAA1,NR4A3,IL11
					GO:BP	secretion by cell	GO:0032940	0.00188572	2.72452	784	194	23	21029	DGKI,RSAD2,P2RX4,VEGFC,NKX3-1,GDNF,IL6,HLA-F,LYN,NKD2,NTRK2,CEACAM1,CCL5,OXTR,P2RX7,HCK,SCIN,IL1A,STX11,CD38,SAA1,NR4A3,IL11
					GO:BP	regulation of phosphate metabolic process	GO:0019220	0.00190994	2.71898	1367	194	32	21029	CNKSR3,PTK2B,TLR3,RIPK2,ITGA1,MASTL,ZC3H12A,SLC8A2,VEGFC,NKX3-1,IL6,LYN,NTRK2,DUSP1,CEACAM1,EPHA7,CCL5,PID1,TNFAIP3,PPP4R4,PDK4,TNFAIP8L3,P2RX7,IRAK3,IL23A,INSM1,RET,EGR1,AREG,PTGS2,IL11,CSF3
					GO:BP	regulation of inflammatory response	GO:0050727	0.00196656	2.70629	353	194	15	21029	MGLL,TLR3,IL6,LYN,CCL5,TNFAIP6,TNFAIP3,IDO1,HCK,IL23A,MEFV,SAA1,ZBP1,MMP3,PTGS2
					GO:BP	regulation of phosphorus metabolic process	GO:0051174	0.00197115	2.70528	1369	194	32	21029	CNKSR3,PTK2B,TLR3,RIPK2,ITGA1,MASTL,ZC3H12A,SLC8A2,VEGFC,NKX3-1,IL6,LYN,NTRK2,DUSP1,CEACAM1,EPHA7,CCL5,PID1,TNFAIP3,PPP4R4,PDK4,TNFAIP8L3,P2RX7,IRAK3,IL23A,INSM1,RET,EGR1,AREG,PTGS2,IL11,CSF3
					GO:BP	regulation of interleukin-6 production	GO:0032675	0.00208421	2.68106	147	194	10	21029	TLR3,RIPK2,ZC3H12A,IFIH1,ARID5A,IL6,TNFAIP3,P2RX7,IRAK3,IL1A
					GO:BP	interleukin-6 production	GO:0032635	0.00208421	2.68106	147	194	10	21029	TLR3,RIPK2,ZC3H12A,IFIH1,ARID5A,IL6,TNFAIP3,P2RX7,IRAK3,IL1A
					GO:BP	cellular macromolecule metabolic process	GO:0044260	0.00210982	2.67575	5746	194	84	21029	CNKSR3,DNER,MAP3K14,PTK2B,L2HGDH,PTX3,TLR3,FOXO1,RIPK2,ITGA1,MASTL,MGAT4A,CNTN2,KLHL25,ZC3H12A,CSGALNACT1,DSP,SERPINB9,TRAF1,IRAK2,IFIH1,DENND3,TLK2,ADAMTS9,PPM1K,SLC8A2,VEGFC,NKX3-1,BRIP1,DCLK3,TRIM36,GDNF,NRK,NEURL3,ARC,ZBTB16,B3GNT7,HPSE,TRIM38,ARID5A,IL6,SERPINA1,ISG20,LYN,CPEB3,NKD2,PIM2,NTRK2,TPPP,DUSP1,SIK1,PIWIL4,CEACAM1,SBK1,EPHA7,CCL5,PID1,GCNT4,UBE2QL1,TNFAIP3,PPP4R4,PDK4,LGMN,MAK,P2RX…
					GO:BP	positive regulation of catalytic activity	GO:0043085	0.00212093	2.67347	1104	194	28	21029	PTK2B,TLR3,RIPK2,ITGA1,MASTL,SLC8A2,VEGFC,NKX3-1,GDNF,LYN,NTRK2,EPHA7,CCL5,TNFAIP8L3,LGMN,GCH1,P2RX7,CCL20,IL23A,MEFV,RET,EGR1,ARHGAP27,AREG,TNFSF10,GNA15,AIM2,NR4A2
					GO:BP	positive regulation of protein metabolic process	GO:0051247	0.00227946	2.64217	1448	194	33	21029	PTK2B,CREBRF,TLR3,FOXO1,RIPK2,ITGA1,MASTL,CNTN2,ZC3H12A,SLC8A2,VEGFC,NKX3-1,ARID5A,IL6,LYN,CPEB3,NKD2,NTRK2,EPHA7,CCL5,TNFAIP3,LGMN,P2RX7,IL23A,MEFV,RET,EGR1,AREG,TNFSF10,AIM2,PTGS2,IL11,CSF3
					GO:BP	positive regulation of response to biotic stimulus	GO:0002833	0.00228867	2.64042	185	194	11	21029	GBP5,IRF7,CD274,HLA-F,LYN,DHX58,CCL5,HCK,ZBP1,OASL,AIM2
					GO:BP	negative regulation of signal transduction	GO:0009968	0.00230352	2.63761	1242	194	30	21029	CNKSR3,CREBRF,FOXO1,ITGA1,ZC3H12A,CYP26B1,NKX3-1,GDNF,PDE4B,IL6,LYN,NKD2,LINC00473,DUSP1,TNIP3,DHX58,CEACAM1,CCL5,PID1,TCF21,TNFAIP3,LGMN,P2RX7,IRAK3,IRF4,IL1A,EGR1,AREG,NR4A2,PTGS2
					GO:BP	chemokine-mediated signaling pathway	GO:0070098	0.00263591	2.57907	87	194	8	21029	PTK2B,CXCL1,CXCL2,CCL5,CXCL5,CCL20,CXCL11,CXCL10
					GO:BP	positive regulation of leukocyte proliferation	GO:0070665	0.00266315	2.57461	151	194	10	21029	RIPK2,CD274,IL6,LYN,CCL5,IL23A,EBI3,IL1A,CD38,TNFSF13B
					GO:BP	positive regulation of transcription by RNA polymerase II	GO:0045944	0.002735	2.56304	1185	194	29	21029	CREBRF,TLR3,FOXO1,RIPK2,ZC3H12A,NKX3-1,GDNF,IRF7,ZNF107,ZBTB16,ARID5A,IL6,NFKB2,RORB,GATA5,PID1,MAFB,TCF21,IL23A,IRF4,IL1A,CSRNP1,EGR1,NR4A3,ZNF267,NR4A2,CXCL10,IL11,CSF3
					GO:BP	macromolecule modification	GO:0043412	0.00274809	2.56097	3856	194	63	21029	CNKSR3,MAP3K14,PTK2B,TLR3,FOXO1,RIPK2,ITGA1,MASTL,MGAT4A,KLHL25,ZC3H12A,DSP,TRAF1,IRAK2,IFIH1,TLK2,PPM1K,SLC8A2,VEGFC,NKX3-1,DCLK3,TRIM36,NRK,NEURL3,ZBTB16,B3GNT7,TRIM38,ARID5A,IL6,LYN,PIM2,NTRK2,TPPP,DUSP1,SIK1,PIWIL4,CEACAM1,SBK1,EPHA7,CCL5,PID1,GCNT4,UBE2QL1,TNFAIP3,PPP4R4,PDK4,MAK,P2RX7,HCK,IRAK3,IL23A,IRF4,FUT4,MEFV,INSM1,RUNX3,MLKL,RET,EGR1,AREG,PTGS2,IL11,CSF3
					GO:BP	positive regulation of nucleic acid-templated transcription	GO:1903508	0.00279031	2.55435	1604	194	35	21029	CREBRF,TLR3,FOXO1,RIPK2,ZC3H12A,NKX3-1,GDNF,IRF7,ZNF107,ZBTB16,TRIM38,ARID5A,IL6,NFKB2,PIM2,RORB,GATA5,PID1,MAFB,TCF21,MAK,IL23A,IRF4,IL1A,RUNX3,CD38,CSRNP1,RET,EGR1,NR4A3,ZNF267,NR4A2,CXCL10,IL11,CSF3
					GO:BP	positive regulation of transcription, DNA-templated	GO:0045893	0.00279031	2.55435	1604	194	35	21029	CREBRF,TLR3,FOXO1,RIPK2,ZC3H12A,NKX3-1,GDNF,IRF7,ZNF107,ZBTB16,TRIM38,ARID5A,IL6,NFKB2,PIM2,RORB,GATA5,PID1,MAFB,TCF21,MAK,IL23A,IRF4,IL1A,RUNX3,CD38,CSRNP1,RET,EGR1,NR4A3,ZNF267,NR4A2,CXCL10,IL11,CSF3
					GO:BP	positive regulation of RNA biosynthetic process	GO:1902680	0.00287063	2.54202	1606	194	35	21029	CREBRF,TLR3,FOXO1,RIPK2,ZC3H12A,NKX3-1,GDNF,IRF7,ZNF107,ZBTB16,TRIM38,ARID5A,IL6,NFKB2,PIM2,RORB,GATA5,PID1,MAFB,TCF21,MAK,IL23A,IRF4,IL1A,RUNX3,CD38,CSRNP1,RET,EGR1,NR4A3,ZNF267,NR4A2,CXCL10,IL11,CSF3
					GO:BP	hematopoietic or lymphoid organ development	GO:0048534	0.00295984	2.52873	929	194	25	21029	PTK2B,TLR3,RIPK2,ZC3H12A,RSAD2,CYP26B1,IRF7,ZBTB16,IL6,NFKB2,LYN,CEACAM1,MAFB,TCF21,IL23A,IRF4,SCIN,IL1A,RUNX3,TNFSF13B,RET,BATF2,EGR1,IL11,CSF3
					GO:BP	response to interferon-gamma	GO:0034341	0.00300189	2.52261	153	194	10	21029	TLR3,GBP5,GBP4,IRF7,CCL5,GCH1,HCK,CCL20,IRF4,MEFV
					GO:BP	negative regulation of defense response	GO:0031348	0.00310582	2.50782	231	194	12	21029	SERPINB9,TRIM38,HLA-F,LYN,DHX58,CEACAM1,TNFAIP6,TNFAIP3,HCK,IRAK3,MEFV,SAA1
					GO:BP	regulation of cell differentiation	GO:0045595	0.00316437	2.49971	1541	194	34	21029	PTK2B,TLR3,FOXO1,RIPK2,CNTN2,ZC3H12A,SMOC1,ADAMTS9,CYP26B1,VEGFC,GDNF,IRF7,ZBTB16,IL6,LYN,NTRK2,RORB,SIK1,RASSF10,GATA5,CEACAM1,EPHA7,MAFB,IL23A,IRF4,SCIN,IL1A,INSM1,RUNX3,RET,AREG,PTGS2,CXCL10,CSF3
					GO:BP	regulation of locomotion	GO:0040012	0.00320877	2.49366	997	194	26	21029	PTK2B,ZC3H12A,STC1,P2RX4,ADAMTS9,VEGFC,DPP4,CD274,IL6,LAMA3,LYN,DUSP1,CEACAM1,CCL5,TNFAIP6,LGMN,C3AR1,CCL20,IL23A,FUT4,IL1A,INSM1,RET,NR4A3,PTGS2,CXCL10
					GO:BP	tissue development	GO:0009888	0.00334094	2.47613	1912	194	39	21029	DNER,PTK2B,PLEKHA4,CSGALNACT1,STC1,DSP,TDRD7,ADAMTS9,CYP26B1,VEGFC,NKX3-1,GDNF,ARC,ZBTB16,HPSE,ARID5A,IL6,LAMA3,DUSP1,SECTM1,SIK1,GATA5,CEACAM1,EPHA7,GCNT4,TCF21,P2RX7,HCK,SCIN,IL1A,INSM1,RUNX3,MMP13,RSPO3,RET,EGR1,AREG,PTGS2,CXCL10
					GO:BP	alpha-beta T cell activation	GO:0046631	0.00337759	2.47139	155	194	10	21029	RIPK2,ZC3H12A,RSAD2,CD274,ZBTB16,IL6,IL23A,IRF4,EBI3,RUNX3
					GO:BP	positive regulation of macromolecule biosynthetic process	GO:0010557	0.00342306	2.46559	1839	194	38	21029	PTK2B,CREBRF,TLR3,FOXO1,RIPK2,ZC3H12A,NKX3-1,GDNF,IRF7,ZNF107,ZBTB16,TRIM38,ARID5A,IL6,NFKB2,CPEB3,PIM2,RORB,GATA5,CCL5,PID1,MAFB,TCF21,MAK,IL23A,IRF4,IL1A,RUNX3,CD38,CSRNP1,RET,EGR1,NR4A3,ZNF267,NR4A2,CXCL10,IL11,CSF3
					GO:BP	regulation of hemopoiesis	GO:1903706	0.00352267	2.45313	370	194	15	21029	PTK2B,TLR3,RIPK2,ZC3H12A,CYP26B1,IRF7,ZBTB16,LYN,CEACAM1,MAFB,IL23A,IRF4,SCIN,RUNX3,CSF3
					GO:BP	positive regulation of developmental process	GO:0051094	0.00368868	2.43313	1271	194	30	21029	PTK2B,TLR3,RIPK2,ZC3H12A,ANGPTL4,ADAMTS9,CYP26B1,VEGFC,GDNF,ZBTB16,HPSE,IL6,LYN,CPEB3,NTRK2,RASSF10,GATA5,CEACAM1,OXTR,C3AR1,P2RX7,IL23A,SCIN,IL1A,INSM1,RUNX3,TNFSF13B,RET,PTGS2,CSF3
					GO:BP	regulation of protein phosphorylation	GO:0001932	0.0041165	2.38547	1076	194	27	21029	CNKSR3,PTK2B,TLR3,RIPK2,ZC3H12A,SLC8A2,VEGFC,NKX3-1,IL6,LYN,NTRK2,DUSP1,CEACAM1,EPHA7,CCL5,PID1,TNFAIP3,P2RX7,IRAK3,IL23A,INSM1,RET,EGR1,AREG,PTGS2,IL11,CSF3
					GO:BP	response to peptide	GO:1901652	0.00427158	2.36941	478	194	17	21029	FOXO1,RIPK2,BRIP1,LYN,CEACAM1,PID1,TNFAIP3,OXTR,PDK4,LGMN,MMP13,EGR1,AREG,NR4A3,NR4A2,MMP3,PTGS2
					GO:BP	tumor necrosis factor production	GO:0032640	0.00450114	2.34668	160	194	10	21029	TLR3,RIPK2,ZC3H12A,IFIH1,ARID5A,IL6,TNFAIP3,IRAK3,IL23A,IL1A
					GO:BP	regulation of tumor necrosis factor production	GO:0032680	0.00450114	2.34668	160	194	10	21029	TLR3,RIPK2,ZC3H12A,IFIH1,ARID5A,IL6,TNFAIP3,IRAK3,IL23A,IL1A
					GO:BP	regulation of transport	GO:0051049	0.00497515	2.30319	1719	194	36	21029	CNKSR3,PTK2B,CREBRF,PTX3,DGKI,ZC3H12A,MX2,RSAD2,STC1,P2RX4,NKAIN1,VEGFC,NKX3-1,GDNF,ARC,PDE4B,IL6,HLA-F,LYN,SIK1,CEACAM1,CCL5,PID1,ANO9,OXTR,P2RX7,HCK,SCIN,IL1A,CD38,SAA1,CXCL11,NR4A3,PTGS2,CXCL10,IL11
					GO:BP	positive regulation of cellular protein metabolic process	GO:0032270	0.00509301	2.29303	1361	194	31	21029	PTK2B,TLR3,RIPK2,ITGA1,MASTL,CNTN2,ZC3H12A,SLC8A2,VEGFC,NKX3-1,ARID5A,IL6,LYN,CPEB3,NKD2,NTRK2,EPHA7,CCL5,TNFAIP3,LGMN,P2RX7,IL23A,MEFV,RET,EGR1,AREG,TNFSF10,AIM2,PTGS2,IL11,CSF3
					GO:BP	monocyte chemotaxis	GO:0002548	0.00514785	2.28837	67	194	7	21029	IL6,LYN,DUSP1,CCL5,LGMN,CCL20,CXCL10
					GO:BP	positive regulation of leukocyte chemotaxis	GO:0002690	0.00514913	2.28827	95	194	8	21029	PTK2B,VEGFC,IL6,CCL5,LGMN,C3AR1,IL23A,CXCL10
					GO:BP	cellular response to interleukin-1	GO:0071347	0.00516875	2.28661	127	194	9	21029	ZC3H12A,IRAK2,NKX3-1,IL6,CCL5,IRAK3,CCL20,EGR1,ZBP1
					GO:BP	I-kappaB kinase/NF-kappaB signaling	GO:0007249	0.00523146	2.28138	287	194	13	21029	MAP3K14,TLR3,RIPK2,ZC3H12A,TRAF1,IRAK2,TRIM38,PIM2,SECTM1,TNIP3,TNFAIP3,IL1A,TNFSF10
					GO:BP	positive regulation of RNA metabolic process	GO:0051254	0.00567983	2.24567	1729	194	36	21029	CREBRF,TLR3,FOXO1,RIPK2,ZC3H12A,NKX3-1,GDNF,IRF7,ZNF107,ZBTB16,TRIM38,ARID5A,IL6,NFKB2,CPEB3,PIM2,RORB,GATA5,PID1,MAFB,TCF21,MAK,IL23A,IRF4,IL1A,RUNX3,CD38,CSRNP1,RET,EGR1,NR4A3,ZNF267,NR4A2,CXCL10,IL11,CSF3
					GO:BP	cellular developmental process	GO:0048869	0.00594777	2.22565	4210	194	66	21029	DNER,PTK2B,ETV7,SCLT1,PTX3,TLR3,FOXO1,RIPK2,ITGA1,CNTN2,ZC3H12A,SMOC1,RSAD2,STC1,DSP,P2RX4,TDRD7,ADAMTS9,CYP26B1,VEGFC,NKX3-1,BRIP1,GDNF,NRK,IRF7,ARC,ZBTB16,HPSE,ARID5A,IL6,NFKB2,LAMA3,LYN,CPEB3,NTRK2,RORB,TPPP,SIK1,RASSF10,PIWIL4,GATA5,CEACAM1,EPHA7,PID1,MAFB,TCF21,MAK,HCK,IL23A,IRF4,SCIN,IL1A,INSM1,RUNX3,CD38,TNFSF13B,RET,BATF2,EGR1,AREG,NR4A3,NR4A2,PTGS2,CXCL10,IL11,CSF3
					GO:BP	response to oxygen levels	GO:0070482	0.00611474	2.21362	338	194	14	21029	PTK2B,FOXO1,STC1,ANGPTL4,VEGFC,NKX3-1,BRIP1,DPP4,OXTR,IL1A,CD38,EGR1,NR4A2,PTGS2
					GO:BP	response to hormone	GO:0009725	0.00613856	2.21193	841	194	23	21029	PTK2B,FOXO1,STC1,SERPINB9,NKX3-1,BRIP1,ARID5A,IL6,LYN,UCN2,CEACAM1,PID1,SSTR2,TCF21,OXTR,PDK4,EBI3,CD38,EGR1,AREG,NR4A3,NR4A2,PTGS2
					GO:BP	tissue remodeling	GO:0048771	0.00626722	2.20293	166	194	10	21029	PTK2B,IL6,CEACAM1,TNFAIP3,PDK4,P2RX7,IL23A,IL1A,CD38,RSPO3
					GO:BP	cell differentiation	GO:0030154	0.00633185	2.19847	4128	194	65	21029	DNER,PTK2B,ETV7,SCLT1,PTX3,TLR3,FOXO1,RIPK2,ITGA1,CNTN2,ZC3H12A,SMOC1,RSAD2,STC1,DSP,P2RX4,TDRD7,ADAMTS9,CYP26B1,VEGFC,NKX3-1,BRIP1,GDNF,NRK,IRF7,ARC,ZBTB16,HPSE,ARID5A,IL6,NFKB2,LAMA3,LYN,CPEB3,NTRK2,RORB,TPPP,SIK1,RASSF10,PIWIL4,GATA5,CEACAM1,EPHA7,MAFB,TCF21,MAK,HCK,IL23A,IRF4,SCIN,IL1A,INSM1,RUNX3,CD38,TNFSF13B,RET,BATF2,EGR1,AREG,NR4A3,NR4A2,PTGS2,CXCL10,IL11,CSF3
					GO:BP	regulation of neutrophil migration	GO:1902622	0.00637948	2.19521	45	194	6	21029	DPP4,TNFAIP6,C3AR1,IL23A,FUT4,IL1A
					GO:BP	regulation of leukocyte proliferation	GO:0070663	0.00648536	2.18807	248	194	12	21029	RIPK2,CD274,IL6,LYN,CCL5,TNFAIP3,IDO1,IL23A,EBI3,IL1A,CD38,TNFSF13B
					GO:BP	regulation of secretion	GO:0051046	0.00660284	2.18027	605	194	19	21029	DGKI,RSAD2,STC1,P2RX4,VEGFC,NKX3-1,GDNF,IL6,HLA-F,LYN,CEACAM1,CCL5,OXTR,P2RX7,SCIN,IL1A,CD38,SAA1,IL11
					GO:BP	lymphocyte differentiation	GO:0030098	0.00670642	2.17351	390	194	15	21029	PTK2B,RIPK2,ZC3H12A,RSAD2,CYP26B1,ZBTB16,IL6,MAFB,IL23A,IRF4,IL1A,RUNX3,TNFSF13B,EGR1,IL11
					GO:BP	positive regulation of interleukin-1 production	GO:0032732	0.00693256	2.15911	70	194	7	21029	RIPK2,GBP5,IL6,P2RX7,SAA1,EGR1,AIM2
					GO:BP	positive regulation of nucleobase-containing compound metabolic process	GO:0045935	0.00716184	2.14498	1897	194	38	21029	PTK2B,CREBRF,TLR3,FOXO1,RIPK2,ZC3H12A,NKX3-1,GDNF,IRF7,ZNF107,ZBTB16,TRIM38,ARID5A,IL6,NFKB2,CPEB3,PIM2,RORB,GATA5,PID1,MAFB,TCF21,MAK,P2RX7,IL23A,IRF4,IL1A,RUNX3,CD38,CSRNP1,RET,EGR1,NR4A3,ZNF267,NR4A2,CXCL10,IL11,CSF3
					GO:BP	positive regulation of T cell proliferation	GO:0042102	0.00757955	2.12036	100	194	8	21029	RIPK2,CD274,IL6,CCL5,IL23A,EBI3,IL1A,TNFSF13B
					GO:BP	regulation of toll-like receptor signaling pathway	GO:0034121	0.00763128	2.1174	71	194	7	21029	TLR3,RSAD2,IRF7,LYN,TNFAIP3,IRAK3,IRF4
					GO:BP	regulation of I-kappaB kinase/NF-kappaB signaling	GO:0043122	0.00796042	2.09906	253	194	12	21029	MAP3K14,TLR3,RIPK2,ZC3H12A,TRAF1,TRIM38,PIM2,SECTM1,TNIP3,TNFAIP3,IL1A,TNFSF10
					GO:BP	regulation of monocyte chemotaxis	GO:0090025	0.00804433	2.09451	27	194	5	21029	LYN,DUSP1,CCL5,LGMN,CXCL10
					GO:BP	regulation of alpha-beta T cell activation	GO:0046634	0.00816719	2.08793	101	194	8	21029	RIPK2,ZC3H12A,CD274,ZBTB16,IL23A,IRF4,EBI3,RUNX3
					GO:BP	transmembrane receptor protein tyrosine kinase signaling pathway	GO:0007169	0.00835876	2.07786	615	194	19	21029	PTK2B,FOXO1,ITGA1,ANGPTL1,PDGFRL,VEGFC,NKX3-1,LYN,NTRK2,CEACAM1,EPHA7,PID1,PDK4,LGMN,HCK,CSRNP1,RET,AREG,NR4A3
					GO:BP	regulation of defense response to virus	GO:0050688	0.00838769	2.07636	72	194	7	21029	ZC3H12A,IFIT1,TRIM38,DHX58,TNFAIP3,IL23A,AIM2
					GO:BP	CD4-positive, alpha-beta T cell activation	GO:0035710	0.00879298	2.05586	102	194	8	21029	RIPK2,ZC3H12A,RSAD2,CD274,IL6,IL23A,IRF4,RUNX3
					GO:BP	secretion	GO:0046903	0.00891716	2.04977	924	194	24	21029	DGKI,RSAD2,STC1,P2RX4,VEGFC,NKX3-1,GDNF,IL6,HLA-F,LYN,NKD2,NTRK2,CEACAM1,CCL5,OXTR,P2RX7,HCK,SCIN,IL1A,STX11,CD38,SAA1,NR4A3,IL11
					GO:BP	cellular response to organonitrogen compound	GO:0071417	0.00938639	2.0275	620	194	19	21029	FOXO1,RIPK2,STC1,P2RX4,BRIP1,PDE4B,LYN,CPEB3,NTRK2,CEACAM1,PID1,PDK4,LGMN,P2RX7,EGR1,NR4A3,GNA15,NR4A2,PTGS2
					GO:BP	positive regulation of vascular endothelial growth factor production	GO:0010575	0.00972002	2.01233	28	194	5	21029	HPSE,IL6,C3AR1,IL1A,PTGS2
					GO:BP	regulation of protein modification process	GO:0031399	0.00979587	2.00896	1477	194	32	21029	CNKSR3,PTK2B,TLR3,RIPK2,ITGA1,MASTL,ZC3H12A,SLC8A2,VEGFC,NKX3-1,ARID5A,IL6,LYN,NTRK2,TPPP,DUSP1,CEACAM1,EPHA7,CCL5,PID1,TNFAIP3,PPP4R4,P2RX7,IRAK3,IL23A,INSM1,RET,EGR1,AREG,PTGS2,IL11,CSF3
					GO:BP	cell adhesion	GO:0007155	0.0102148	1.99077	1480	194	32	21029	PTK2B,RIPK2,ITGA1,CNTN2,ZC3H12A,DSP,ADAMTS9,DPP4,CD274,ZBTB16,HPSE,IL6,LAMA3,LYN,DUSP1,GATA5,CEACAM1,THEMIS2,EPHA7,CCL5,TNFAIP6,IDO1,HCK,IL23A,EBI3,FUT4,IL1A,RUNX3,TNFSF13B,RET,SAA1,NR4A3
					GO:BP	positive regulation of lymphocyte proliferation	GO:0050671	0.0102456	1.98946	138	194	9	21029	RIPK2,CD274,IL6,CCL5,IL23A,EBI3,IL1A,CD38,TNFSF13B
					GO:BP	animal organ morphogenesis	GO:0009887	0.0107691	1.96782	1066	194	26	21029	ETV7,PLEKHA4,CSGALNACT1,STC1,DSP,TDRD7,CYP26B1,VEGFC,NKX3-1,GDNF,IL6,LAMA3,NTRK2,RORB,GATA5,CEACAM1,GCNT4,MAFB,TCF21,TNFAIP3,P2RX7,SP6,MMP13,CSRNP1,RSPO3,AREG
					GO:BP	regulation of tissue remodeling	GO:0034103	0.011041	1.95699	75	194	7	21029	IL6,CEACAM1,TNFAIP3,PDK4,P2RX7,IL23A,CD38
					GO:BP	biological adhesion	GO:0022610	0.0112573	1.94857	1487	194	32	21029	PTK2B,RIPK2,ITGA1,CNTN2,ZC3H12A,DSP,ADAMTS9,DPP4,CD274,ZBTB16,HPSE,IL6,LAMA3,LYN,DUSP1,GATA5,CEACAM1,THEMIS2,EPHA7,CCL5,TNFAIP6,IDO1,HCK,IL23A,EBI3,FUT4,IL1A,RUNX3,TNFSF13B,RET,SAA1,NR4A3
					GO:BP	positive regulation of mononuclear cell proliferation	GO:0032946	0.0115239	1.9384	140	194	9	21029	RIPK2,CD274,IL6,CCL5,IL23A,EBI3,IL1A,CD38,TNFSF13B
					GO:BP	positive regulation of leukocyte apoptotic process	GO:2000108	0.0116574	1.9334	29	194	5	21029	CD274,LYN,CCL5,IDO1,P2RX7
					GO:BP	cellular response to external stimulus	GO:0071496	0.0116853	1.93236	309	194	13	21029	MAP3K14,TLR3,FOXO1,ZC3H12A,BRIP1,LYN,UCN2,SIK1,CD68,PDK4,P2RX7,NR4A2,PTGS2
					GO:BP	positive regulation of leukocyte activation	GO:0002696	0.0122551	1.91168	410	194	15	21029	RIPK2,DPP4,CD274,ZBTB16,IL6,HLA-F,LYN,CCL5,IL23A,EBI3,IL1A,RUNX3,CD38,TNFSF13B,NR4A3
					GO:BP	intracellular receptor signaling pathway	GO:0030522	0.0122849	1.91063	264	194	12	21029	RIPK2,IFIH1,CYP26B1,NKX3-1,IRF7,RORB,DHX58,TCF21,TNFAIP3,OASL,NR4A3,NR4A2
					GO:BP	blood vessel development	GO:0001568	0.0127651	1.89398	693	194	20	21029	PTK2B,TLR3,FOXO1,ZC3H12A,ANGPTL4,ADAMTS9,VEGFC,NKX3-1,HPSE,IL6,NTRK2,CEACAM1,TCF21,TNFAIP3,C3AR1,IL1A,RSPO3,EGR1,PTGS2,CXCL10
					GO:BP	positive regulation of chemotaxis	GO:0050921	0.0129364	1.88819	142	194	9	21029	PTK2B,P2RX4,VEGFC,IL6,CCL5,LGMN,C3AR1,IL23A,CXCL10
					GO:BP	T cell differentiation	GO:0030217	0.0132615	1.87741	266	194	12	21029	RIPK2,ZC3H12A,RSAD2,CYP26B1,ZBTB16,IL6,MAFB,IL23A,IRF4,IL1A,RUNX3,EGR1
					GO:BP	response to tumor necrosis factor	GO:0034612	0.0137749	1.86091	267	194	12	21029	PTK2B,ZC3H12A,TRAF1,NKX3-1,CCL5,PID1,TNFAIP3,GCH1,CCL20,TNFSF13B,AIM2,PTGS2
					GO:BP	response to decreased oxygen levels	GO:0036293	0.0138883	1.85735	314	194	13	21029	PTK2B,STC1,ANGPTL4,VEGFC,NKX3-1,BRIP1,DPP4,OXTR,IL1A,CD38,EGR1,NR4A2,PTGS2
					GO:BP	positive regulation of lymphocyte activation	GO:0051251	0.0142845	1.84514	364	194	14	21029	RIPK2,DPP4,CD274,ZBTB16,IL6,HLA-F,LYN,CCL5,IL23A,EBI3,IL1A,RUNX3,CD38,TNFSF13B
					GO:BP	cell-cell adhesion	GO:0098609	0.0149538	1.82525	888	194	23	21029	RIPK2,CNTN2,ZC3H12A,DSP,DPP4,CD274,ZBTB16,IL6,LAMA3,LYN,GATA5,CEACAM1,EPHA7,CCL5,IDO1,IL23A,EBI3,FUT4,IL1A,RUNX3,TNFSF13B,RET,NR4A3
					GO:BP	regulation of phosphorylation	GO:0042325	0.0149578	1.82513	1223	194	28	21029	CNKSR3,PTK2B,TLR3,RIPK2,ZC3H12A,SLC8A2,VEGFC,NKX3-1,IL6,LYN,NTRK2,DUSP1,CEACAM1,EPHA7,CCL5,PID1,TNFAIP3,TNFAIP8L3,P2RX7,IRAK3,IL23A,INSM1,RET,EGR1,AREG,PTGS2,IL11,CSF3
					GO:BP	multicellular organismal homeostasis	GO:0048871	0.0151696	1.81903	526	194	17	21029	PTK2B,FOXO1,P2RX4,CYP26B1,IL6,PIWIL4,TNFAIP3,OXTR,PDK4,MAK,P2RX7,IRF4,IL1A,CD38,EGR1,NR4A3,PTGS2
					GO:BP	positive regulation of cell activation	GO:0050867	0.0168025	1.77463	421	194	15	21029	RIPK2,DPP4,CD274,ZBTB16,IL6,HLA-F,LYN,CCL5,IL23A,EBI3,IL1A,RUNX3,CD38,TNFSF13B,NR4A3
					GO:BP	negative regulation of cell population proliferation	GO:0008285	0.0171118	1.7667	707	194	20	21029	PTK2B,ITGA1,CXCL1,NKX3-1,BRIP1,CD274,ZBTB16,IL6,LYN,PIM2,DUSP1,CEACAM1,SSTR2,TNFAIP3,IDO1,SCIN,IL1A,INSM1,RUNX3,PTGS2
					GO:BP	regulation of lymphocyte proliferation	GO:0050670	0.0171448	1.76587	228	194	11	21029	RIPK2,CD274,IL6,LYN,CCL5,IDO1,IL23A,EBI3,IL1A,CD38,TNFSF13B
					GO:BP	regulation of muscle system process	GO:0090257	0.0171448	1.76587	228	194	11	21029	FOXO1,ZC3H12A,STC1,DSP,P2RX4,PDE4B,GATA5,SSTR2,OXTR,NR4A3,PTGS2
					GO:BP	alpha-beta T cell differentiation	GO:0046632	0.0176268	1.75383	112	194	8	21029	RIPK2,ZC3H12A,RSAD2,ZBTB16,IL6,IL23A,IRF4,RUNX3
					GO:BP	response to inorganic substance	GO:0010035	0.0184584	1.73381	534	194	17	21029	PTK2B,KCNMB3,FOXO1,ZC3H12A,MT1E,P2RX4,IL6,TNFAIP3,LGMN,GCH1,P2RX7,IL1A,AREG,NR4A3,MT1M,MMP3,PTGS2
					GO:BP	regulation of cellular biosynthetic process	GO:0031326	0.0188569	1.72453	4081	194	63	21029	PTK2B,ZSCAN29,ETV7,CREBRF,PTX3,TLR3,FOXO1,RIPK2,KLHL25,ZC3H12A,P2RX4,TRAF1,IRAK2,NKX3-1,BRIP1,GDNF,IRF7,ZNF107,ZBTB16,TRIM38,ARID5A,SP110,IL6,NFKB2,CPEB3,ZNF681,PIM2,RORB,TNIP3,SIK1,PIWIL4,GATA5,CEACAM1,CCL5,PID1,ZNF678,MAFB,TCF21,TNFAIP3,PDK4,MAK,HCK,IRAK3,SP6,IL23A,IRF4,IL1A,INSM1,RUNX3,MAFK,CD38,CSRNP1,RET,BATF2,EGR1,NR4A3,ZNF267,AIM2,NR4A2,PTGS2,CXCL10,IL11,CSF3
					GO:BP	response to extracellular stimulus	GO:0009991	0.0192983	1.71448	480	194	16	21029	FOXO1,ZC3H12A,STC1,CYP26B1,BRIP1,LYN,UCN2,SIK1,SSTR2,CD68,PDK4,P2RX7,IL1A,NR4A2,PTGS2,CXCL10
					GO:BP	regulation of vascular endothelial growth factor production	GO:0010574	0.0193288	1.7138	32	194	5	21029	HPSE,IL6,C3AR1,IL1A,PTGS2
					GO:BP	tolerance induction	GO:0002507	0.0193288	1.7138	32	194	5	21029	CD274,LYN,TNFAIP3,IDO1,IRAK3
					GO:BP	regulation of mononuclear cell proliferation	GO:0032944	0.0193906	1.71241	231	194	11	21029	RIPK2,CD274,IL6,LYN,CCL5,IDO1,IL23A,EBI3,IL1A,CD38,TNFSF13B
					GO:BP	leukocyte proliferation	GO:0070661	0.0200677	1.6975	325	194	13	21029	RIPK2,CD274,IL6,LYN,CCL5,TNFAIP3,IDO1,P2RX7,IL23A,EBI3,IL1A,CD38,TNFSF13B
					GO:BP	positive regulation of T cell mediated immunity	GO:0002711	0.0210329	1.6771	55	194	6	21029	RSAD2,ARID5A,IL6,HLA-F,P2RX7,IL23A
					GO:BP	regulation of angiogenesis	GO:0045765	0.0214418	1.66874	279	194	12	21029	PTK2B,TLR3,ZC3H12A,ANGPTL4,ADAMTS9,VEGFC,IL6,CEACAM1,TNFAIP3,C3AR1,IL1A,CXCL10
					GO:BP	CD4-positive, alpha-beta T cell differentiation	GO:0043367	0.0217051	1.66344	83	194	7	21029	RIPK2,ZC3H12A,RSAD2,IL6,IL23A,IRF4,RUNX3
					GO:BP	regulation of interferon-gamma production	GO:0032649	0.0228237	1.64161	116	194	8	21029	TLR3,RIPK2,ZC3H12A,CD274,PDE4B,ARID5A,IL23A,EBI3
					GO:BP	regulation of mononuclear cell migration	GO:0071675	0.0228237	1.64161	116	194	8	21029	PTK2B,LYN,DUSP1,CCL5,LGMN,C3AR1,CCL20,CXCL10
					GO:BP	cellular divalent inorganic cation homeostasis	GO:0072503	0.0230819	1.63673	487	194	16	21029	PTK2B,MT1E,STC1,P2RX4,SLC8A2,LYN,CCL5,OXTR,C3AR1,P2RX7,CD38,SAA1,CXCL11,GNA15,MT1M,CXCL10
					GO:BP	negative regulation of viral genome replication	GO:0045071	0.0233774	1.6312	56	194	6	21029	IFIT1,RSAD2,IFIH1,ISG20,CCL5,OASL
					GO:BP	regulation of T cell mediated immunity	GO:0002709	0.0234952	1.62902	84	194	7	21029	RSAD2,ARID5A,IL6,HLA-F,CEACAM1,P2RX7,IL23A
					GO:BP	tube morphogenesis	GO:0035239	0.0236974	1.6253	849	194	22	21029	PTK2B,TLR3,ZC3H12A,ANGPTL4,ADAMTS9,VEGFC,NKX3-1,GDNF,HPSE,IL6,NTRK2,CEACAM1,EPHA7,TCF21,TNFAIP3,C3AR1,IL1A,RSPO3,RET,AREG,PTGS2,CXCL10
					GO:BP	tube development	GO:0035295	0.0237682	1.624	1047	194	25	21029	PTK2B,TLR3,ZC3H12A,ANGPTL4,ADAMTS9,VEGFC,NKX3-1,BRIP1,GDNF,HPSE,IL6,NTRK2,GATA5,CEACAM1,EPHA7,TCF21,TNFAIP3,OXTR,C3AR1,IL1A,RSPO3,RET,AREG,PTGS2,CXCL10
					GO:BP	vasculature development	GO:0001944	0.0241621	1.61686	724	194	20	21029	PTK2B,TLR3,FOXO1,ZC3H12A,ANGPTL4,ADAMTS9,VEGFC,NKX3-1,HPSE,IL6,NTRK2,CEACAM1,TCF21,TNFAIP3,C3AR1,IL1A,RSPO3,EGR1,PTGS2,CXCL10
					GO:BP	interferon-gamma production	GO:0032609	0.0243074	1.61426	117	194	8	21029	TLR3,RIPK2,ZC3H12A,CD274,PDE4B,ARID5A,IL23A,EBI3
					GO:BP	regulation of vasculature development	GO:1901342	0.0247198	1.60695	283	194	12	21029	PTK2B,TLR3,ZC3H12A,ANGPTL4,ADAMTS9,VEGFC,IL6,CEACAM1,TNFAIP3,C3AR1,IL1A,CXCL10
					GO:BP	regulation of secretion by cell	GO:1903530	0.0251799	1.59895	547	194	17	21029	DGKI,RSAD2,P2RX4,VEGFC,NKX3-1,GDNF,IL6,HLA-F,LYN,CEACAM1,CCL5,OXTR,P2RX7,IL1A,CD38,SAA1,IL11
					GO:BP	regulation of viral genome replication	GO:0045069	0.0254058	1.59507	85	194	7	21029	IFIT1,RSAD2,IFIH1,TRIM38,ISG20,CCL5,OASL
					GO:BP	regulation of leukocyte differentiation	GO:1902105	0.0256048	1.59168	284	194	12	21029	TLR3,RIPK2,ZC3H12A,CYP26B1,IRF7,ZBTB16,LYN,CEACAM1,MAFB,IL23A,IRF4,RUNX3
					GO:BP	lymphocyte migration	GO:0072676	0.0258716	1.58718	118	194	8	21029	PTK2B,CCL5,CCL20,FUT4,RET,SAA1,CXCL11,CXCL10
					GO:BP	interferon-beta production	GO:0032608	0.0259287	1.58622	57	194	6	21029	TLR3,RIPK2,IFIH1,IRF7,TRIM38,DHX58
					GO:BP	response to dsRNA	GO:0043331	0.0259287	1.58622	57	194	6	21029	TLR3,RIPK2,IFIT1,IFIH1,P2RX7,IRAK3
					GO:BP	regulation of interferon-beta production	GO:0032648	0.0259287	1.58622	57	194	6	21029	TLR3,RIPK2,IFIH1,IRF7,TRIM38,DHX58
					GO:BP	response to fluid shear stress	GO:0034405	0.0263113	1.57986	34	194	5	21029	PTK2B,P2RX4,P2RX7,TFPI2,PTGS2
					GO:BP	negative regulation of response to external stimulus	GO:0032102	0.0268375	1.57126	385	194	14	21029	SERPINB9,DPP4,TRIM38,HLA-F,LYN,DUSP1,DHX58,CEACAM1,TNFAIP6,TNFAIP3,HCK,IRAK3,MEFV,SAA1
					GO:BP	anatomical structure formation involved in morphogenesis	GO:0048646	0.0268768	1.57062	1123	194	26	21029	PTK2B,TLR3,ZC3H12A,ANGPTL4,ADAMTS9,VEGFC,NKX3-1,GDNF,HPSE,IL6,NFKB2,LAMA3,TPPP,DUSP1,GATA5,CEACAM1,MAFB,TCF21,TNFAIP3,C3AR1,IL1A,RSPO3,TNFSF13B,RET,PTGS2,CXCL10
					GO:BP	regulation of response to cytokine stimulus	GO:0060759	0.0276421	1.55843	156	194	9	21029	RIPK2,IRAK2,IFIH1,IRF7,IL6,CCL5,TNFAIP3,IRAK3,ZBP1
					GO:BP	negative regulation of bone resorption	GO:0045779	0.0281726	1.55017	17	194	4	21029	IL6,TNFAIP3,P2RX7,CD38
					GO:BP	regulation of biosynthetic process	GO:0009889	0.0303742	1.51749	4141	194	63	21029	PTK2B,ZSCAN29,ETV7,CREBRF,PTX3,TLR3,FOXO1,RIPK2,KLHL25,ZC3H12A,P2RX4,TRAF1,IRAK2,NKX3-1,BRIP1,GDNF,IRF7,ZNF107,ZBTB16,TRIM38,ARID5A,SP110,IL6,NFKB2,CPEB3,ZNF681,PIM2,RORB,TNIP3,SIK1,PIWIL4,GATA5,CEACAM1,CCL5,PID1,ZNF678,MAFB,TCF21,TNFAIP3,PDK4,MAK,HCK,IRAK3,SP6,IL23A,IRF4,IL1A,INSM1,RUNX3,MAFK,CD38,CSRNP1,RET,BATF2,EGR1,NR4A3,ZNF267,AIM2,NR4A2,PTGS2,CXCL10,IL11,CSF3
					GO:BP	regulation of synaptic plasticity	GO:0048167	0.0309649	1.50913	199	194	10	21029	PTK2B,CNTN2,DGKI,SLC8A2,ARC,CPEB3,NTRK2,LGMN,CD38,PTGS2
					GO:BP	blood circulation	GO:0008015	0.0311273	1.50686	499	194	16	21029	ITGA1,ZC3H12A,STC1,DSP,P2RX4,SLC8A2,VEGFC,PDE4B,CEACAM1,OXTR,GCH1,C3AR1,CD38,CYP2J2,PTGS2,CXCL10
					GO:BP	positive regulation of interleukin-1 beta production	GO:0032731	0.031706	1.49886	59	194	6	21029	RIPK2,GBP5,IL6,P2RX7,EGR1,AIM2
					GO:BP	cytoplasmic pattern recognition receptor signaling pathway	GO:0002753	0.0349607	1.45642	60	194	6	21029	RIPK2,IFIH1,IRF7,DHX58,TNFAIP3,OASL
					GO:BP	vascular endothelial growth factor production	GO:0010573	0.0351183	1.45447	36	194	5	21029	HPSE,IL6,C3AR1,IL1A,PTGS2
					GO:BP	positive regulation of lymphocyte apoptotic process	GO:0070230	0.035961	1.44417	18	194	4	21029	CD274,CCL5,IDO1,P2RX7
					GO:BP	lymphocyte proliferation	GO:0046651	0.0373272	1.42797	295	194	12	21029	RIPK2,CD274,IL6,LYN,CCL5,IDO1,P2RX7,IL23A,EBI3,IL1A,CD38,TNFSF13B
					GO:BP	divalent inorganic cation homeostasis	GO:0072507	0.0377926	1.42259	507	194	16	21029	PTK2B,MT1E,STC1,P2RX4,SLC8A2,LYN,CCL5,OXTR,C3AR1,P2RX7,CD38,SAA1,CXCL11,GNA15,MT1M,CXCL10
					GO:BP	T cell proliferation	GO:0042098	0.0383604	1.41612	204	194	10	21029	RIPK2,CD274,IL6,CCL5,IDO1,P2RX7,IL23A,EBI3,IL1A,TNFSF13B
					GO:BP	interleukin-12 production	GO:0032615	0.0384794	1.41477	61	194	6	21029	TLR3,RIPK2,IDO1,IRAK3,IL23A,MEFV
					GO:BP	regulation of interleukin-12 production	GO:0032655	0.0384794	1.41477	61	194	6	21029	TLR3,RIPK2,IDO1,IRAK3,IL23A,MEFV
					GO:BP	lipopolysaccharide-mediated signaling pathway	GO:0031663	0.0384794	1.41477	61	194	6	21029	RIPK2,IRAK2,LYN,CCL5,TNFAIP3,HCK
					GO:BP	positive regulation of phosphate metabolic process	GO:0045937	0.0389879	1.40907	877	194	22	21029	PTK2B,TLR3,RIPK2,ITGA1,SLC8A2,VEGFC,NKX3-1,IL6,LYN,NTRK2,EPHA7,CCL5,PID1,TNFAIP8L3,P2RX7,IL23A,RET,EGR1,AREG,PTGS2,IL11,CSF3
					GO:BP	positive regulation of phosphorus metabolic process	GO:0010562	0.0389879	1.40907	877	194	22	21029	PTK2B,TLR3,RIPK2,ITGA1,SLC8A2,VEGFC,NKX3-1,IL6,LYN,NTRK2,EPHA7,CCL5,PID1,TNFAIP8L3,P2RX7,IL23A,RET,EGR1,AREG,PTGS2,IL11,CSF3
					GO:BP	regulation of myeloid cell differentiation	GO:0045637	0.0400087	1.39785	205	194	10	21029	PTK2B,TLR3,IRF7,ZBTB16,LYN,CEACAM1,MAFB,IL23A,SCIN,CSF3
					GO:BP	regulation of blood circulation	GO:1903522	0.0405036	1.39251	250	194	11	21029	ZC3H12A,STC1,DSP,P2RX4,SLC8A2,PDE4B,OXTR,GCH1,CD38,CYP2J2,PTGS2
					GO:BP	mononuclear cell proliferation	GO:0032943	0.0426244	1.37034	299	194	12	21029	RIPK2,CD274,IL6,LYN,CCL5,IDO1,P2RX7,IL23A,EBI3,IL1A,CD38,TNFSF13B
					GO:BP	negative regulation of bone remodeling	GO:0046851	0.0452225	1.34465	19	194	4	21029	IL6,TNFAIP3,P2RX7,CD38
					GO:BP	response to hypoxia	GO:0001666	0.0455105	1.34189	301	194	12	21029	PTK2B,STC1,ANGPTL4,VEGFC,NKX3-1,BRIP1,DPP4,IL1A,CD38,EGR1,NR4A2,PTGS2
					GO:BP	angiogenesis	GO:0001525	0.045697	1.34011	515	194	16	21029	PTK2B,TLR3,ZC3H12A,ANGPTL4,ADAMTS9,VEGFC,HPSE,IL6,CEACAM1,TCF21,TNFAIP3,C3AR1,IL1A,RSPO3,PTGS2,CXCL10
					GO:BP	negative regulation of viral process	GO:0048525	0.045829	1.33886	93	194	7	21029	PTX3,IFIT1,RSAD2,IFIH1,ISG20,CCL5,OASL
					GO:BP	lymphocyte chemotaxis	GO:0048247	0.0463726	1.33374	63	194	6	21029	PTK2B,CCL5,CCL20,SAA1,CXCL11,CXCL10
					GO:BP	regulation of endothelial cell migration	GO:0010594	0.0475356	1.32298	167	194	9	21029	PTK2B,ZC3H12A,STC1,P2RX4,ADAMTS9,VEGFC,CEACAM1,LGMN,PTGS2
					GO:BP	hemopoiesis	GO:0030097	0.0487388	1.31213	890	194	22	21029	PTK2B,TLR3,RIPK2,ZC3H12A,RSAD2,CYP26B1,IRF7,ZBTB16,IL6,LYN,CEACAM1,MAFB,IL23A,IRF4,SCIN,IL1A,RUNX3,TNFSF13B,BATF2,EGR1,IL11,CSF3
					GO:CC	cytoplasm	GO:0005737	0.000276311	3.5586	12193	199	145	21672	CNKSR3,DNER,MAP3K14,PTK2B,L2HGDH,MGLL,SCLT1,CPED1,CREBRF,ANO5,PTX3,TLR3,FOXO1,FILIP1L,RIPK2,ITGA1,MASTL,MGAT4A,FMNL1,KPNA5,DGKI,KLHL25,ZC3H12A,PLEKHA4,CSGALNACT1,MT1E,CXCL1,IFIT1,MX2,RSAD2,GMPR,STC1,DSP,P2RX4,SERPINB9,TDRD7,TRAF1,IRAK2,IFIH1,DENND3,TLK2,ADAMTS9,PPM1K,CYP26B1,VEGFC,NKX3-1,GBP5,BRIP1,DGKE,DCLK3,GBP4,TRIM36,GDNF,NRK,DPP4,IRF7,CD274,ARC,SAMD9,ZBTB16,B3GNT7,PRRG4,PDE4B,CMYA5,ELOVL7,HP…
					GO:CC	extracellular space	GO:0005615	0.00517078	2.28644	3353	199	54	21672	PTX3,TLR3,ITGA1,MGAT4A,FMNL1,ANGPTL1,SMOC1,CXCL1,STC1,DSP,P2RX4,SERPINB9,ANGPTL4,ADAMTS9,VEGFC,CXCL2,GDNF,DPP4,CD274,HPSE,IL6,SERPINA1,HLA-F,LAMA3,LYN,UCN2,CPM,SECTM1,CEACAM1,CCL5,CXCL5,TNFAIP6,TNFAIP3,LGMN,CCL20,IL23A,SCIN,EBI3,IL1A,CFB,CD38,MMP13,TNFSF13B,CYP2J2,SAA1,MMP10,AREG,CXCL11,TNFSF10,TFPI2,MMP3,CXCL10,IL11,CSF3
					GO:CC	cell periphery	GO:0071944	0.0249283	1.60331	6181	199	82	21672	CNKSR3,DNER,PTK2B,KCNMB3,MGLL,ANO5,PTX3,TLR3,ITGA1,MASTL,CNTN2,FMNL1,ANGPTL1,DGKI,SMOC1,PLEKHA4,STC1,DSP,P2RX4,SERPINB9,TRAF1,IRAK2,ANGPTL4,ADAMTS9,NKAIN1,SLC8A2,DGKE,GBP4,DPP4,CD274,ARC,ZBTB16,PRRG4,PDE4B,CMYA5,HPSE,SIDT1,IL6,SERPINA1,HLA-F,RASGRP3,LAMA3,LYN,CPEB3,NKD2,NTRK2,CPM,SECTM1,ANKRD45,OVCH1,CEACAM1,EPHA7,SSTR2,CD68,ANO9,SLCO4A1,UBE2QL1,OXTR,TNFAIP8L3,C3AR1,P2RX7,HCK,IRAK3,SCIN,EBI3,FUT4…
					KEGG	TNF signaling pathway	KEGG:04668	1.02e-07	6.99086	112	122	14	8014	MAP3K14,CXCL1,TRAF1,VEGFC,CXCL2,IL6,CCL5,CXCL5,TNFAIP3,CCL20,MLKL,MMP3,PTGS2,CXCL10
					KEGG	Rheumatoid arthritis	KEGG:05323	6.79359e-06	5.1679	88	122	11	8014	CXCL1,CXCL2,IL6,CCL5,CXCL5,CCL20,IL23A,IL1A,TNFSF13B,MMP3,IL11
					KEGG	IL-17 signaling pathway	KEGG:04657	1.08394e-05	4.96499	92	122	11	8014	CXCL1,CXCL2,IL6,CXCL5,TNFAIP3,CCL20,MMP13,MMP3,PTGS2,CXCL10,CSF3
					KEGG	NOD-like receptor signaling pathway	KEGG:04621	0.000258942	3.5868	179	122	13	8014	RIPK2,CARD6,CXCL1,CXCL2,GBP5,GBP4,IRF7,IL6,CCL5,TNFAIP3,P2RX7,MEFV,AIM2
					KEGG	Viral protein interaction with cytokine and cytokine receptor	KEGG:04061	0.00145458	2.83726	98	122	9	8014	CXCL1,CXCL2,IL6,CCL5,CXCL5,CCL20,CXCL11,TNFSF10,CXCL10
					KEGG	NF-kappa B signaling pathway	KEGG:04064	0.00201183	2.69641	102	122	9	8014	MAP3K14,CXCL1,TRAF1,CXCL2,NFKB2,LYN,TNFAIP3,TNFSF13B,PTGS2
					KEGG	Cytokine-cytokine receptor interaction	KEGG:04060	0.00310378	2.50811	293	122	15	8014	CXCL1,CXCL2,IL6,CCL5,CXCL5,CCL20,IL23A,EBI3,IL1A,TNFSF13B,CXCL11,TNFSF10,CXCL10,IL11,CSF3
					KEGG	Influenza A	KEGG:05164	0.00410815	2.38635	168	122	11	8014	TLR3,KPNA5,MX2,RSAD2,IFIH1,IRF7,IL6,CCL5,IL1A,TNFSF10,CXCL10
					KEGG	Cytosolic DNA-sensing pathway	KEGG:04623	0.0297887	1.52595	62	122	6	8014	IRF7,IL6,CCL5,ZBP1,AIM2,CXCL10
					REAC	Cytokine Signaling in Immune system	REAC:R-HSA-1280215	1.24e-11	10.9054	705	142	38	10760	MAP3K14,PTK2B,FOXO1,RIPK2,KPNA5,CXCL1,IFIT1,MX2,RSAD2,IRAK2,CXCL2,GBP5,GBP4,IRF7,TRIM38,IL6,NFKB2,ISG20,HLA-F,LYN,CCL5,HCK,IRAK3,CCL20,IL23A,IRF4,EBI3,IL1A,TNFSF13B,SAA1,EGR1,OASL,IFIT2,MMP3,PTGS2,CXCL10,IL11,CSF3
					REAC	Immune System	REAC:R-HSA-168256	1.39e-08	7.85799	2041	142	61	10760	MAP3K14,PTK2B,PTX3,TLR3,FOXO1,RIPK2,KPNA5,KLHL25,CXCL1,IFIT1,MX2,RSAD2,DSP,IRAK2,IFIH1,CXCL2,GBP5,GBP4,TRIM36,IRF7,CD274,ZBTB16,HPSE,TRIM38,IL6,SERPINA1,NFKB2,ISG20,HLA-F,RASGRP3,LYN,DHX58,CEACAM1,CCL5,CD68,TNFAIP6,TNFAIP3,LGMN,C3AR1,P2RX7,HCK,IRAK3,CCL20,IL23A,IRF4,EBI3,IL1A,MEFV,CFB,TNFSF13B,SAA1,EGR1,ZBP1,OASL,IFIT2,AIM2,MMP3,PTGS2,CXCL10,IL11,CSF3
					REAC	Interleukin-10 signaling	REAC:R-HSA-6783783	2.30206e-06	5.63788	45	142	9	10760	CXCL1,CXCL2,IL6,CCL5,CCL20,IL1A,PTGS2,CXCL10,CSF3
					REAC	Interferon alpha/beta signaling	REAC:R-HSA-909733	9.72794e-06	5.01198	70	142	10	10760	IFIT1,MX2,RSAD2,IRF7,ISG20,HLA-F,IRF4,EGR1,OASL,IFIT2
					REAC	Signaling by Interleukins	REAC:R-HSA-449147	1.28833e-05	4.88997	460	142	23	10760	PTK2B,FOXO1,RIPK2,CXCL1,IRAK2,CXCL2,IL6,NFKB2,LYN,CCL5,HCK,IRAK3,CCL20,IL23A,IRF4,EBI3,IL1A,SAA1,MMP3,PTGS2,CXCL10,IL11,CSF3
					REAC	Interferon Signaling	REAC:R-HSA-913531	9.88596e-05	4.00498	193	142	14	10760	KPNA5,IFIT1,MX2,RSAD2,GBP5,GBP4,IRF7,TRIM38,ISG20,HLA-F,IRF4,EGR1,OASL,IFIT2
					REAC	Cell recruitment (pro-inflammatory response)	REAC:R-HSA-9664424	0.000363745	3.4392	26	142	6	10760	P2RX4,NFKB2,C3AR1,P2RX7,IL1A,MEFV
					REAC	Purinergic signaling in leishmaniasis infection	REAC:R-HSA-9660826	0.000363745	3.4392	26	142	6	10760	P2RX4,NFKB2,C3AR1,P2RX7,IL1A,MEFV
					REAC	Nucleotide-binding domain, leucine rich repeat containing receptor (NLR) signaling pathways	REAC:R-HSA-168643	0.00335716	2.47403	56	142	7	10760	RIPK2,IRAK2,NFKB2,TNFAIP3,P2RX7,MEFV,AIM2
					REAC	Chemokine receptors bind chemokines	REAC:R-HSA-380108	0.00378533	2.4219	57	142	7	10760	CXCL1,CXCL2,CCL5,CXCL5,CCL20,CXCL11,CXCL10
					REAC	Peptide ligand-binding receptors	REAC:R-HSA-375276	0.0217803	1.66194	195	142	11	10760	CXCL1,CXCL2,CCL5,CXCL5,SSTR2,OXTR,C3AR1,CCL20,SAA1,CXCL11,CXCL10
					REAC	Interleukin-4 and Interleukin-13 signaling	REAC:R-HSA-6785807	0.0411735	1.38538	110	142	8	10760	FOXO1,IL6,IL23A,IRF4,IL1A,SAA1,MMP3,PTGS2
					WP	Overview of proinflammatory and profibrotic mediators	WP:WP5095	1.21e-08	7.91546	127	121	16	7806	CXCL1,CXCL2,IL6,CCL5,CXCL5,CCL20,IL23A,EBI3,IL1A,TNFSF13B,AREG,CXCL11,MMP3,CXCL10,IL11,CSF3
					WP	Network map of SARS-CoV-2 signaling pathway	WP:WP5115	6.5492e-06	5.18381	221	121	17	7806	CXCL1,IFIT1,IFIH1,CXCL2,IL6,NFKB2,DUSP1,CCL5,CXCL5,CCL20,IL1A,CFB,SAA1,EGR1,TNFSF10,PTGS2,CXCL10
					WP	SARS-CoV-2 innate immunity evasion and cell-specific immune response	WP:WP5039	1.15852e-05	4.93609	68	121	10	7806	CXCL1,CXCL2,IRF7,IL6,DHX58,CCL5,CXCL5,CXCL11,IFIT2,CXCL10
					WP	Glucocorticoid receptor pathway	WP:WP2880	1.7693e-05	4.7522	71	121	10	7806	DNER,SERPINB9,ANGPTL4,PRRG4,PDE4B,NFKB2,TNFAIP3,CCL20,PTGS2,IL11
					WP	Cytokines and inflammatory response	WP:WP530	0.000337747	3.47141	26	121	6	7806	CXCL1,CXCL2,IL6,IL1A,IL11,CSF3
					WP	Prostaglandin signaling	WP:WP5088	0.0014869	2.82772	33	121	6	7806	CXCL1,IRF7,IL6,IL1A,AREG,CXCL10
					WP	Photodynamic therapy-induced NF-kB survival signaling	WP:WP3617	0.0021246	2.67272	35	121	6	7806	CXCL2,IL6,NFKB2,IL1A,MMP3,PTGS2
					WP	Ebstein-Barr virus LMP1 signaling	WP:WP262	0.00426775	2.3698	24	121	5	7806	MAP3K14,TRAF1,NFKB2,CCL5,CCL20
					WP	Lung fibrosis	WP:WP3624	0.00751774	2.12391	63	121	7	7806	PTX3,DSP,CXCL2,IL6,SERPINA1,CCL5,CSF3
					WP	Regulation of toll-like receptor signaling pathway	WP:WP1449	0.012051	1.91898	145	121	10	7806	TLR3,IRAK2,IRF7,IL6,NFKB2,CCL5,TNFAIP3,IRAK3,CXCL11,CXCL10
					WP	Spinal cord injury	WP:WP2431	0.0128123	1.89237	118	121	9	7806	CXCL1,CXCL2,GDNF,IL6,IL1A,TNFSF13B,EGR1,PTGS2,CXCL10
					WP	IL-18 signaling pathway	WP:WP4754	0.0150719	1.82183	279	121	14	7806	PTX3,CNTN2,ZC3H12A,TRAF1,CXCL2,IL6,NFKB2,TNIP3,CCL5,TNFAIP3,CCL20,MMP13,MMP3,PTGS2
					WP	Signal transduction through IL1R	WP:WP4496	0.0284426	1.54603	35	121	5	7806	MAP3K14,IRAK2,IL6,IRAK3,IL1A
					WP	Sudden infant death syndrome (SIDS) susceptibility pathways	WP:WP706	0.0302849	1.51877	162	121	10	7806	NKX3-1,IL6,NFKB2,NTRK2,TPPP,SSTR2,IL1A,RUNX3,RET,EGR1
					TF	Factor: IRF-1; motif: NNRAAANNGAAASN	TF:M07045	2.12e-07	6.67416	543	205	26	19959	ANO5,PTX3,TLR3,PLEKHA4,IFIT1,TDRD7,NKX3-1,BRIP1,GBP4,CD274,SAMD9,PRRG4,HLA-F,RASGRP3,DHX58,CEACAM1,CCL20,CFB,RSPO3,BATF2,ZBP1,TNFSF10,IFIT2,AIM2,NR4A2,CXCL10
					TF	Factor: STAT2; motif: NRGAAANNGAAACTNA	TF:M09733	2.63e-07	6.57935	2890	205	66	19959	ETV7,KCNMB3,ANO5,TLR3,MASTL,MGAT4A,CARD6,ANGPTL1,PLEKHA4,MT1E,IFIT1,RSAD2,GMPR,TDRD7,IFIH1,PPM1K,NKX3-1,BRIP1,GBP4,TRIM36,IRF7,CD274,SAMD9,PRRG4,PDE4B,ELOVL7,HPSE,SIDT1,ARID5A,KIAA0040,IL6,HLA-F,RASGRP3,CPEB3,ZNF681,LINC00473,NTRK2,RORB,CPM,SECTM1,DHX58,PIWIL4,CEACAM1,GCNT4,IDO1,C3AR1,MAK,CCL20,SCIN,CFB,CD38,RSPO3,CYP2J2,MLKL,RET,BATF2,EGR1,ARHGAP27,ZBP1,C15ORF48,TNFSF10,TFPI2,IFIT2,AIM2,NR4A2,CX…
					TF	Factor: IRF-8; motif: NCGAAACYGAAACYN	TF:M11685	3.16e-07	6.49983	1657	205	47	19959	ETV7,ANO5,PTX3,TLR3,MASTL,MGAT4A,PLEKHA4,IFIT1,GMPR,DSP,TDRD7,IFIH1,BRIP1,GBP4,IRF7,CD274,SAMD9,PRRG4,PDE4B,HPSE,KIAA0040,HLA-F,RASGRP3,NTRK2,TPPP,DHX58,PIWIL4,EPHA7,TMEM229B,GCNT4,IDO1,MAK,SCIN,TMEM140,RUNX3,CFB,RET,BATF2,EGR1,ZBP1,CXCL11,TNFSF10,TFPI2,IFIT2,AIM2,NR4A2,CXCL10
					TF	Factor: IRF-2; motif: NGAAASYGAAAS	TF:M11665	3.29e-07	6.48325	2424	205	59	19959	CNKSR3,ETV7,KCNMB3,ANO5,PTX3,TLR3,FOXO1,MGAT4A,CARD6,PLEKHA4,IFIT1,GMPR,DSP,TDRD7,IFIH1,NKX3-1,BRIP1,GBP4,TRIM36,IRF7,CD274,SAMD9,PRRG4,PDE4B,ELOVL7,HPSE,SIDT1,KIAA0040,HLA-F,RASGRP3,LAMA3,NTRK2,RORB,SECTM1,DHX58,PIWIL4,CEACAM1,TMEM229B,GCNT4,TNFAIP6,IDO1,MAK,CCL20,TMEM140,RUNX3,CFB,RSPO3,TNFSF13B,RET,BATF2,EGR1,ZBP1,C15ORF48,TNFSF10,TFPI2,IFIT2,AIM2,NR4A2,CXCL10
					TF	Factor: IRF; motif: NNGAAANTGAAANN	TF:M08887	6.29e-07	6.20152	1280	205	40	19959	ANO5,PTX3,TLR3,MGAT4A,CARD6,PLEKHA4,IFIT1,TDRD7,NKX3-1,BRIP1,GBP4,IRF7,CD274,SAMD9,PRRG4,HPSE,SP110,HLA-F,RASGRP3,SECTM1,DHX58,CEACAM1,GCNT4,IDO1,CCL20,TMEM140,CFB,RSPO3,TNFSF13B,MLKL,BATF2,ZBP1,C15ORF48,TNFSF10,NR4A3,TFPI2,IFIT2,AIM2,NR4A2,CXCL10
					TF	Factor: IRF-8; motif: NCGAAACCGAAACYN; match class: 1	TF:M11683_1	1.01927e-06	5.99171	820	205	31	19959	ETV7,TLR3,MGAT4A,CARD6,PLEKHA4,MT1E,IFIT1,RSAD2,IFIH1,NKX3-1,GBP4,IRF7,CD274,PRRG4,CMYA5,HPSE,SIDT1,ARID5A,RASGRP3,RORB,DHX58,TNFAIP6,CFB,RSPO3,BATF2,EGR1,ZBP1,TNFSF10,TFPI2,IFIT2,AIM2
					TF	Factor: IRF-4; motif: NCGAAACCGAAACYN	TF:M11687	1.20866e-06	5.9177	3654	205	75	19959	CNKSR3,ETV7,KCNMB3,ANO5,PTX3,TLR3,FOXO1,MASTL,MGAT4A,CARD6,PLEKHA4,IFIT1,RSAD2,GMPR,DSP,TDRD7,IFIH1,ADAMTS9,TMEM171,PPM1K,CYP26B1,SLC8A2,NKX3-1,BRIP1,GBP4,DPP4,IRF7,CD274,SAMD9,PRRG4,PDE4B,CMYA5,ELOVL7,HPSE,ARID5A,KIAA0040,ISG20,HLA-F,RASGRP3,LAMA3,NTRK2,RORB,TPPP,SECTM1,DHX58,PIWIL4,CEACAM1,EPHA7,TMEM229B,GCNT4,TNFAIP6,IDO1,MAK,CCL20,IRF4,SCIN,TMEM140,RUNX3,CFB,RSPO3,TNFSF13B,CYP2J2,RET,BATF2,EG…
					TF	Factor: IRF-8; motif: NYGAAASYGAAACYN	TF:M11682	1.66964e-06	5.77738	3831	205	77	19959	CNKSR3,ETV7,KCNMB3,ANO5,PTX3,TLR3,FOXO1,MASTL,MGAT4A,CARD6,PLEKHA4,MT1E,IFIT1,RSAD2,GMPR,DSP,TDRD7,IFIH1,PDGFRL,ADAMTS9,SLC8A2,NKX3-1,BRIP1,GBP4,TRIM36,NRK,IRF7,CD274,SAMD9,PRRG4,PDE4B,CMYA5,ELOVL7,HPSE,SIDT1,ARID5A,SP110,KIAA0040,ISG20,HLA-F,RASGRP3,LAMA3,NTRK2,RORB,TPPP,SECTM1,DHX58,PIWIL4,CEACAM1,EPHA7,TMEM229B,GCNT4,TNFAIP6,IDO1,C3AR1,MAK,CCL20,IRF4,TMEM140,RUNX3,CFB,RSPO3,TNFSF13B,CYP2J2,RET…
					TF	Factor: RelA-p65; motif: GGGANTTTCCNN; match class: 1	TF:M03563_1	2.05428e-06	5.68734	895	205	32	19959	FOXO1,CNTN2,KLHL25,SMOC1,CXCL1,P2RX4,TRAF1,IFIH1,CXCL2,NEURL3,DPP4,ELOVL7,NFKB2,RASGRP3,TMEM229B,PID1,CXCL5,ANO9,GCNT4,SGPP2,TNFAIP3,OXTR,MAK,IRAK3,EBI3,MEFV,CFB,MLKL,SAA1,CXCL11,AIM2,CXCL10
					TF	Factor: IRF1; motif: NNNYASTTTCACTTTCNNTTT	TF:M07216	2.80167e-06	5.55258	438	205	22	19959	TLR3,MT1E,IFIT1,IFIH1,NKX3-1,GBP4,CD274,SAMD9,PRRG4,SP110,KIAA0040,RORB,DHX58,CEACAM1,CCL20,TMEM140,CFB,RSPO3,TNFSF13B,ZBP1,TNFSF10,IFIT2
					TF	Factor: STAT2; motif: NRGAAANNGAAACTNA; match class: 1	TF:M09733_1	7.31112e-06	5.13602	379	205	20	19959	TLR3,CARD6,MT1E,IFIT1,IFIH1,GBP4,CD274,SIDT1,RASGRP3,RORB,DHX58,GCNT4,C3AR1,CFB,RSPO3,BATF2,ZBP1,TNFSF10,IFIT2,CXCL10
					TF	Factor: IRF-4; motif: NYGAAASYGAAACYN	TF:M11686	7.83058e-06	5.10621	3425	205	70	19959	CNKSR3,ETV7,ANO5,PTX3,TLR3,FOXO1,MASTL,MGAT4A,CARD6,PLEKHA4,MT1E,IFIT1,RSAD2,GMPR,DSP,TDRD7,IFIH1,NKX3-1,BRIP1,GBP4,TRIM36,NRK,DPP4,IRF7,CD274,SAMD9,PRRG4,PDE4B,CMYA5,ELOVL7,HPSE,SIDT1,ARID5A,SP110,KIAA0040,HLA-F,RASGRP3,LAMA3,NTRK2,RORB,SECTM1,DHX58,PIWIL4,CEACAM1,TMEM229B,GCNT4,TNFAIP6,IDO1,MAK,CCL20,IRF4,TMEM140,CFB,RSPO3,TNFSF13B,CYP2J2,RET,BATF2,SAA1,EGR1,ZBP1,C15ORF48,CXCL11,TNFSF10,TFPI2,I…
					TF	Factor: IRF; motif: RRAANTGAAASYGNV; match class: 1	TF:M00772_1	2.52958e-05	4.59695	59	205	9	19959	MGAT4A,IFIT1,GBP4,CD274,SAMD9,DHX58,CFB,TNFSF13B,IFIT2
					TF	Factor: IRF8; motif: NCGAAACCGAAACT; match class: 1	TF:M04020_1	4.10083e-05	4.38713	44	205	8	19959	ANO5,TLR3,IFIT1,IRF7,RASGRP3,DHX58,BATF2,ZBP1
					TF	Factor: IRF-2; motif: NGAAASYGAAAS	TF:M11664	4.31992e-05	4.36452	1670	205	43	19959	ETV7,ANO5,PTX3,TLR3,MGAT4A,CARD6,PLEKHA4,IFIT1,DSP,TDRD7,IFIH1,NKX3-1,GBP4,TRIM36,IRF7,CD274,SAMD9,PRRG4,SIDT1,KIAA0040,HLA-F,RASGRP3,RORB,SECTM1,DHX58,PIWIL4,CEACAM1,TMEM229B,GCNT4,IDO1,MAK,TMEM140,CFB,RSPO3,TNFSF13B,BATF2,EGR1,ZBP1,TNFSF10,TFPI2,IFIT2,NR4A2,CXCL10
					TF	Factor: IRF-7; motif: TNSGAAWNCGAAANTNNN	TF:M00453	4.32782e-05	4.36373	3115	205	64	19959	CNKSR3,ETV7,KCNMB3,ANO5,PTX3,TLR3,ITGA1,MASTL,MGAT4A,PLEKHA4,IFIT1,RSAD2,GMPR,TDRD7,IFIH1,NKX3-1,BRIP1,GBP4,IRF7,CD274,MB21D2,SAMD9,PRRG4,PDE4B,HPSE,SIDT1,SP110,KIAA0040,IL6,HLA-F,RASGRP3,LAMA3,NTRK2,SECTM1,DHX58,PIWIL4,CEACAM1,THEMIS2,EPHA7,TMEM229B,ATXN7L1,GCNT4,TNFAIP6,PDK4,IDO1,C3AR1,CCL20,TMEM140,MAB21L2,CFB,RSPO3,RET,BATF2,SAA1,EGR1,ZBP1,OASL,C15ORF48,TNFSF10,TFPI2,IFIT2,AIM2,NR4A2,CXCL10
					TF	Factor: IRF-4; motif: NCGAAACCGAAACYN; match class: 1	TF:M11687_1	7.70298e-05	4.11334	480	205	21	19959	TLR3,MGAT4A,CARD6,PLEKHA4,IFIT1,RSAD2,IFIH1,GBP4,IRF7,CD274,PDE4B,CMYA5,RASGRP3,DHX58,TNFAIP6,CFB,BATF2,EGR1,ZBP1,TFPI2,IFIT2
					TF	Factor: IRF7; motif: NCGAAARYGAAANT	TF:M04018	0.00010097	3.99581	629	205	24	19959	ETV7,SCLT1,TLR3,FILIP1L,MGAT4A,IFIT1,DSP,TDRD7,IFIH1,GBP4,IRF7,PRRG4,KIAA0040,EPHA7,TMEM229B,GCNT4,MAK,CCL20,TMEM140,RUNX3,ZBP1,C15ORF48,IFIT2,NR4A2
					TF	Factor: IRF8; motif: NCGAAACCGAAACT	TF:M04020	0.000149667	3.82488	1014	205	31	19959	ETV7,ANO5,PTX3,TLR3,MASTL,IFIT1,TDRD7,IFIH1,BRIP1,GBP4,IRF7,CD274,SAMD9,HPSE,KIAA0040,ISG20,RASGRP3,TPPP,DHX58,PIWIL4,TMEM229B,GCNT4,MAK,SCIN,CFB,BATF2,ZBP1,CXCL11,IFIT2,AIM2,NR4A2
					TF	Factor: IRF-8; motif: NYGAAASYGAAACYN; match class: 1	TF:M11682_1	0.000189567	3.72224	553	205	22	19959	TLR3,MGAT4A,CARD6,PLEKHA4,MT1E,IFIT1,IFIH1,GBP4,CD274,CMYA5,HPSE,SIDT1,RASGRP3,RORB,DHX58,TNFAIP6,CFB,RSPO3,BATF2,TFPI2,IFIT2,AIM2
					TF	Factor: IRF-8; motif: NCGAAACCGAAACYN	TF:M11683	0.000218149	3.66125	4747	205	83	19959	CNKSR3,ETV7,KCNMB3,ANO5,PTX3,TLR3,FOXO1,MASTL,MGAT4A,CARD6,PLEKHA4,MT1E,IFIT1,RSAD2,GMPR,DSP,TDRD7,IFIH1,PDGFRL,ADAMTS9,TMEM171,PPM1K,SLC8A2,NKX3-1,BRIP1,GBP4,TRIM36,NRK,DPP4,IRF7,CD274,SAMD9,PRRG4,PDE4B,CMYA5,ELOVL7,HPSE,SIDT1,ARID5A,SP110,KIAA0040,IL6,ISG20,HLA-F,RASGRP3,LAMA3,NTRK2,RORB,TPPP,SECTM1,DHX58,PIWIL4,CEACAM1,EPHA7,TMEM229B,GCNT4,TNFAIP6,IDO1,C3AR1,MAK,CCL20,IRF4,SCIN,TMEM140,RUNX3,C…
					TF	Factor: IRF-3; motif: NGGAAANGGAAASNGAAACN	TF:M11676	0.000221821	3.654	558	205	22	19959	ETV7,IFIT1,IFIH1,BRIP1,IRF7,CD274,MB21D2,HPSE,KIAA0040,IL6,ZNF681,RORB,DHX58,THEMIS2,CCL5,ATXN7L1,C3AR1,CD38,ARHGAP27,ZBP1,TNFSF10,IFIT2
					TF	Factor: NF-kappaB; motif: NGGGGAMTTTCCNN; match class: 1	TF:M00194_1	0.000323601	3.48999	387	205	18	19959	KLHL25,SMOC1,CXCL1,MX2,TRAF1,IFIH1,CXCL2,DPP4,NFKB2,PID1,CXCL5,GCNT4,IRAK3,MEFV,SAA1,MT1M,AIM2,CXCL10
					TF	Factor: IRF-8; motif: NYGAAACYGAAACTN	TF:M11684	0.000349103	3.45705	4713	205	82	19959	CNKSR3,ETV7,KCNMB3,ANO5,PTX3,TLR3,FOXO1,MASTL,MGAT4A,CARD6,PLEKHA4,MT1E,IFIT1,RSAD2,GMPR,DSP,TDRD7,IFIH1,PDGFRL,SLC8A2,NKX3-1,BRIP1,GBP4,TRIM36,NRK,DPP4,IRF7,CD274,SAMD9,PRRG4,PDE4B,CMYA5,ELOVL7,HPSE,KIF6,SIDT1,ARID5A,SP110,KIAA0040,IL6,ISG20,HLA-F,RASGRP3,LAMA3,NTRK2,RORB,SECTM1,DHX58,PIWIL4,CEACAM1,EPHA7,TMEM229B,ATXN7L1,GCNT4,TNFAIP6,PDK4,IDO1,C3AR1,MAK,CCL20,IRF4,TMEM140,RUNX3,CFB,RSPO3,TNFSF…
					TF	Factor: IRF-8; motif: NYGAAACYGAAACTN; match class: 1	TF:M11684_1	0.000415024	3.38193	837	205	27	19959	ETV7,TLR3,MGAT4A,CARD6,PLEKHA4,MT1E,IFIT1,IFIH1,GBP4,CD274,PRRG4,CMYA5,HPSE,SIDT1,ARID5A,RASGRP3,RORB,DHX58,TNFAIP6,C3AR1,CFB,RSPO3,BATF2,ZBP1,TNFSF10,IFIT2,AIM2
					TF	Factor: IRF-4; motif: NCGAAACCGAAACYA; match class: 1	TF:M04015_1	0.00047858	3.32005	167	205	12	19959	ANO5,TLR3,IFIT1,RSAD2,IRF7,B3GNT7,KIAA0040,RASGRP3,DHX58,MAK,BATF2,IFIT2
					TF	Factor: IRF-5; motif: NYGAAACCGAAACY	TF:M11670	0.000478617	3.32001	843	205	27	19959	ANO5,PTX3,TLR3,MGAT4A,IFIT1,TDRD7,IFIH1,BRIP1,GBP4,IRF7,CD274,SAMD9,CMYA5,ARID5A,KIAA0040,RASGRP3,TPPP,DHX58,PIWIL4,TMEM229B,MAK,SCIN,CFB,BATF2,IFIT2,NR4A2,CXCL10
					TF	Factor: IRF-7; motif: TNSGAAWNCGAAANTNNN; match class: 1	TF:M00453_1	0.00123526	2.90824	336	205	16	19959	TLR3,MGAT4A,IFIT1,IFIH1,GBP4,CD274,RASGRP3,NTRK2,DHX58,C3AR1,CFB,BATF2,ZBP1,TNFSF10,IFIT2,AIM2
					TF	Factor: IRF-1; motif: NAAANNGAAAGTGAAASTRN	TF:M09629	0.00123526	2.90824	336	205	16	19959	TLR3,IFIT1,NKX3-1,GBP4,CD274,PRRG4,SP110,KIAA0040,DHX58,CEACAM1,TMEM140,RSPO3,TNFSF13B,ZBP1,IFIT2,NR4A2
					TF	Factor: RelA; motif: GGGRAWTYC; match class: 1	TF:M04706_1	0.00212405	2.67284	350	205	16	19959	ETV7,KLHL25,SMOC1,CXCL1,TRAF1,CXCL2,NEURL3,DPP4,CXCL5,ANO9,OXTR,MAK,FRMD3,CFB,TFPI2,AIM2
					TF	Factor: IRF-1; motif: STTTCACTTTCNNT	TF:M04788	0.00232551	2.63348	539	205	20	19959	ANO5,TLR3,IFIT1,NKX3-1,GBP4,CD274,SAMD9,PRRG4,SECTM1,DHX58,CCL20,TMEM140,CFB,RSPO3,TNFSF13B,BATF2,ZBP1,TNFSF10,IFIT2,CXCL10
					TF	Factor: IRF-5; motif: NYGAAACCGAAACY; match class: 1	TF:M11670_1	0.00232765	2.63308	32	205	6	19959	IFIT1,IRF7,CD274,DHX58,CFB,BATF2
					TF	Factor: IRF-2; motif: NAAANNGAAAGTGAAASTRN	TF:M09957	0.00266355	2.57454	272	205	14	19959	IFIT1,GBP4,CD274,SAMD9,PRRG4,SP110,RORB,DHX58,CEACAM1,CCL20,TMEM140,TNFSF13B,ZBP1,IFIT2
					TF	Factor: IRF-4; motif: NCGAAACCGAAACYA	TF:M04015	0.00273582	2.56291	2075	205	45	19959	ETV7,ANO5,PTX3,TLR3,MASTL,MGAT4A,KLHL25,IFIT1,RSAD2,TDRD7,IFIH1,PDGFRL,TMEM171,BRIP1,GBP4,DPP4,IRF7,CD274,SAMD9,B3GNT7,CMYA5,HPSE,KIAA0040,ISG20,RASGRP3,RORB,TPPP,DHX58,PIWIL4,EPHA7,TMEM229B,GCNT4,GCH1,MAK,SCIN,CFB,BATF2,EGR1,ZBP1,CXCL11,TNFSF10,TFPI2,IFIT2,AIM2,NR4A2
					TF	Factor: IRF; motif: NNGAAANTGAAANN; match class: 1	TF:M08887_1	0.0029731	2.52679	75	205	8	19959	TLR3,IFIT1,GBP4,CD274,DHX58,CFB,TNFSF13B,IFIT2
					TF	Factor: IRF-1; motif: NAAANNGAAASTGAAASNRN	TF:M09956	0.00310774	2.50755	317	205	15	19959	MT1E,IFIT1,GBP4,CD274,SAMD9,PRRG4,RORB,DHX58,CEACAM1,CCL20,TMEM140,TNFSF13B,ZBP1,TNFSF10,IFIT2
					TF	Factor: IRF-1; motif: NNRAAANNGAAASN; match class: 1	TF:M07045_1	0.00331166	2.47995	19	205	5	19959	IFIT1,CD274,DHX58,CFB,IFIT2
					TF	Factor: NF-kappaB; motif: GGGRATTTCC	TF:M00052	0.00338888	2.46994	1884	205	42	19959	RIPK2,MASTL,KPNA5,DGKI,KLHL25,CXCL1,P2RX4,IFIH1,DENND3,NKAIN1,CXCL2,GBP4,NEURL3,DPP4,IRF7,CD274,IL6,NFKB2,RORB,OVCH1,TMEM229B,CCL5,PID1,CXCL5,ZNF678,ANO9,SGPP2,TNFAIP3,OXTR,MAK,CCL20,ERICH3,FUT4,CFB,TNFSF13B,SAA1,CXCL11,NR4A3,GNA15,MT1M,AIM2,CXCL10
					TF	Factor: IRF-4; motif: NYGAAASYGAAACYN; match class: 1	TF:M11686_1	0.00354843	2.44996	456	205	18	19959	TLR3,CARD6,PLEKHA4,IFIT1,IFIH1,GBP4,CD274,PRRG4,CMYA5,RASGRP3,RORB,DHX58,TNFAIP6,CFB,RSPO3,BATF2,IFIT2,AIM2
					TF	Factor: IRF-2; motif: NAANYGAAASYR; match class: 1	TF:M08775_1	0.00422821	2.37384	2759	205	54	19959	ETV7,TLR3,MGAT4A,CARD6,PLEKHA4,MT1E,IFIT1,RSAD2,GMPR,TDRD7,TRAF1,IFIH1,PPM1K,BRIP1,GBP4,IRF7,CD274,SAMD9,B3GNT7,PRRG4,HPSE,TRIM38,SP110,KIAA0040,RORB,CPM,DHX58,PIWIL4,CCL5,GCNT4,TNFAIP6,TNFAIP3,LGMN,IDO1,C3AR1,IRAK3,CCL20,IL23A,TMEM140,STX11,SLC7A2,RUNX3,MAB21L2,CFB,RSPO3,TNFSF13B,CYP2J2,MLKL,ZBP1,TNFSF10,IFIT2,AIM2,NR4A2,CXCL10
					TF	Factor: IRF; motif: RAAANTGAAAN; match class: 1	TF:M00972_1	0.00430433	2.36609	205	205	12	19959	TLR3,MGAT4A,IFIT1,GBP4,CD274,SP110,DHX58,TNFAIP6,TNFSF13B,MLKL,C15ORF48,IFIT2
					TF	Factor: IRF-3; motif: NGGAAACNGAAACCGAAACN	TF:M11677	0.00512956	2.28992	468	205	18	19959	ETV7,MGAT4A,IFIH1,BRIP1,IRF7,CD274,SAMD9,HPSE,KIAA0040,ZNF681,RORB,DHX58,CCL5,ATXN7L1,C3AR1,TNFSF13B,ZBP1,IFIT2
					TF	Factor: RelA-p65; motif: NWGGGRATTTCCMN; match class: 1	TF:M10094_1	0.00514957	2.28823	247	205	13	19959	KLHL25,CXCL1,TRAF1,IFIH1,CXCL2,DPP4,NFKB2,CXCL5,ANO9,SGPP2,TNFAIP3,SAA1,AIM2
					TF	Factor: c-Rel; motif: SGGRNTTTCC	TF:M00053	0.0057895	2.23736	3712	205	66	19959	ZSCAN29,ETV7,CPED1,RIPK2,ITGA1,MASTL,KPNA5,DGKI,KLHL25,CXCL1,MX2,GMPR,STC1,P2RX4,TRAF1,IFIH1,DENND3,CYP26B1,NKAIN1,VEGFC,CXCL2,GBP4,NEURL3,DPP4,IRF7,CD274,B3GNT7,PRRG4,ELOVL7,IL6,NFKB2,RORB,DUSP1,TMEM229B,CCL5,CXCL5,ZNF678,ANO9,SLCO4A1,GCNT4,SGPP2,OGFR,TNFAIP3,OXTR,GCH1,MAK,IRAK3,CCL20,ERICH3,IRF4,EBI3,FUT4,FRMD3,SLC7A2,CFB,TNFSF13B,MLKL,SAA1,NR4A3,GNA15,MT1M,TFPI2,AIM2,NR4A2,MMP3,CXCL10
					TF	Factor: IRF-2; motif: NGAAASYGAAAS; match class: 1	TF:M11665_1	0.00615401	2.21084	251	205	13	19959	TLR3,PLEKHA4,IFIT1,GBP4,CD274,RASGRP3,RORB,DHX58,TNFAIP6,CFB,RSPO3,BATF2,IFIT2
					TF	Factor: IRF-7; motif: NCGAAANCGAAANYN	TF:M11679	0.00658071	2.18173	629	205	21	19959	ETV7,TLR3,IFIT1,DSP,TDRD7,IFIH1,GBP4,IRF7,PRRG4,KIAA0040,RASGRP3,LAMA3,PIWIL4,EPHA7,TMEM229B,GCNT4,MAK,TMEM140,RUNX3,IFIT2,NR4A2
					TF	Factor: c-Rel; motif: NGGGAATYTCCN; match class: 1	TF:M03545_1	0.00687802	2.16254	1027	205	28	19959	ZSCAN29,ETV7,FOXO1,SMOC1,CXCL1,TRAF1,IFIH1,NKAIN1,CXCL2,NEURL3,NFKB2,OVCH1,TMEM229B,ZNF678,GCNT4,TNFAIP3,OXTR,MAK,CCL20,STX11,CFB,TNFSF13B,SAA1,NR4A3,AIM2,PTGS2,CXCL10,CSF3
					TF	Factor: IRF-8; motif: NCGAAACYGAAACYN; match class: 1	TF:M11685_1	0.0122722	1.91108	120	205	9	19959	TLR3,IFIT1,GBP4,IRF7,CD274,RASGRP3,DHX58,CFB,BATF2
					TF	Factor: IRF-2; motif: NAANYGAAASYR	TF:M08775	0.0129797	1.88674	8469	205	119	19959	CNKSR3,PTK2B,ETV7,L2HGDH,ANO5,PTX3,TLR3,FILIP1L,ITGA1,MASTL,MGAT4A,CNTN2,CARD6,ANGPTL1,KLHL25,PLEKHA4,MT1E,CXCL1,IFIT1,RSAD2,GMPR,TDRD7,TRAF1,IFIH1,PDGFRL,ANGPTL4,ADAMTS9,TMEM62,PPM1K,CYP26B1,NKX3-1,BRIP1,GBP4,TRIM36,NEURL3,IRF7,ZNF107,CD274,MB21D2,SAMD9,B3GNT7,PRRG4,CMYA5,ELOVL7,HPSE,SIDT1,TRIM38,SP110,KIAA0040,IL6,NT5C3A,HLA-F,RASGRP3,CPEB3,ZNF681,UCN2,NTRK2,RORB,CPM,TPPP,DUSP1,SECTM1,ANKRD45,D…
					TF	Factor: IRF-4; motif: KRAAMNGAAANYN	TF:M07323	0.0184105	1.73494	960	205	26	19959	ANO5,PTX3,TLR3,CXCL1,IFIT1,RSAD2,GMPR,BRIP1,GBP4,CD274,SAMD9,PDE4B,HPSE,RASGRP3,DHX58,CXCL5,GCNT4,IDO1,CCL20,IRF4,CFB,BATF2,ZBP1,C15ORF48,IFIT2,AIM2
					TF	Factor: IRF3; motif: NNRRAANGGAAACCGAAACYR	TF:M04014	0.0227952	1.64216	283	205	13	19959	IFIT1,IFIH1,CD274,SAMD9,ELOVL7,KIAA0040,RORB,DHX58,CEACAM1,C3AR1,CFB,TNFSF10,IFIT2
					TF	Factor: RelA-p65; motif: GGGANTTTCCNN	TF:M03563	0.024587	1.6093	4693	205	76	19959	ETV7,SCLT1,PTX3,FOXO1,RIPK2,MASTL,CNTN2,KPNA5,DGKI,KLHL25,SMOC1,CXCL1,IFIT1,P2RX4,SERPINB9,TRAF1,IFIH1,DENND3,NKAIN1,VEGFC,CXCL2,NKX3-1,GBP4,NEURL3,DPP4,IRF7,CD274,B3GNT7,PRRG4,ELOVL7,SIDT1,IL6,NFKB2,RASGRP3,RORB,CPM,SECTM1,DHX58,OVCH1,TMEM229B,CCL5,PID1,CXCL5,ZNF678,ANO9,SLCO4A1,GCNT4,SGPP2,LONRF3,TNFAIP3,OXTR,LGMN,MAK,IRAK3,CCL20,ERICH3,EBI3,FUT4,MEFV,FRMD3,STX11,RUNX3,CFB,TNFSF13B,CYP2J2,MLKL,…
					TF	Factor: NF-kappaB; motif: NGGGANTTYCCMNNNN	TF:M00774	0.0275356	1.56011	1835	205	39	19959	PTX3,RIPK2,MASTL,CNTN2,KLHL25,SMOC1,CXCL1,TRAF1,IFIH1,CXCL2,GBP4,NEURL3,DPP4,IRF7,IL6,NFKB2,RORB,SECTM1,CCL5,PID1,CXCL5,ZNF678,ANO9,SGPP2,TNFAIP3,OXTR,MAK,CCL20,ERICH3,FUT4,TNFSF13B,MLKL,SAA1,GNA15,MT1M,AIM2,NR4A2,CXCL10,CSF3
					TF	Factor: NF-kappaB; motif: GGGAMTTYCC; match class: 1	TF:M00054_1	0.0457383	1.33972	714	205	21	19959	PTX3,CNTN2,KLHL25,SMOC1,CXCL1,TRAF1,IFIH1,CXCL2,NEURL3,DPP4,NFKB2,CXCL5,GCNT4,TNFAIP3,MAK,IRAK3,MLKL,MT1M,AIM2,CXCL10,CSF3
					MIRNA	hsa-miR-146a-5p	MIRNA:hsa-miR-146a-5p	0.0209372	1.67908	200	179	11	14830	IFIT1,MX2,RSAD2,IRAK2,IRF7,IL6,CPM,DUSP1,CCL5,OASL,PTGS2

## Sheet: C. Down Genes & Gene Ontology
Gene	log2FoldChange	pvalue	padj		source	term_name	term_id	adjusted_p_value	negative_log10_of_adjusted_p_value	term_size	query_size	intersection_size	effective_domain_size	intersections
ADAR	-2.15465	1.6e-21	2.04e-17		GO:MF	extracellular matrix structural constituent	GO:0005201	5.31e-22	21.275	173	666	42	20166	MGP,MXRA5,CTHRC1,SRPX,EFEMP1,COL1A1,COL14A1,COL1A2,MFAP5,PCOLCE,LAMA4,COL11A1,COL10A1,EDIL3,COL4A5,MFAP2,COL13A1,POSTN,SPARC,BGN,TGFBI,LAMC1,PXDN,LTBP2,ECM1,COL5A1,FBN2,THBS1,VCAN,THBS2,COL6A1,COL5A3,LAMA2,LAMA5,LAMB1,COL8A1,THSD4,FRAS1,COL4A6,FBLN1,LTBP1,FBLN2
SLC14A1	-1.80646	2.04e-18	8.67e-15		GO:MF	protein binding	GO:0005515	4.58e-19	18.3391	14799	666	588	20166	ADAR,MGP,SLC14A1,CXCL14,MXRA5,SDC1,PADI2,VWA5A,RBP1,FABP7,CLDN11,BAALC,AHNAK2,ENC1,TUBA1A,CTHRC1,ANKRD1,APOE,SCD,CCNG1,TMBIM6,THY1,KDELR3,MYLK,NSG1,FAM20C,SESN3,DPYSL3,SRPX,ITPKB,DCLK1,SFRP2,EFEMP1,SPP1,VAT1,PTPN14,TNFRSF11B,TRAPPC1,COL1A1,MAGED1,FGFBP3,SOX4,TRIM2,PMEPA1,BEX4,ADAM12,COL14A1,NEFL,SCARA3,RGS4,LRRC17,COL1A2,F2R,SLC9A7,PCOLCE,SERPINF1,SYTL5,VAT1L,METTL7A,LAMA4,CBX6,PLAU,CDH6,NAP1L3,T…
MXRA5	-1.70934	9.97e-17	3.18e-13		GO:MF	structural molecule activity	GO:0005198	9.53e-19	18.0211	980	666	95	20166	MGP,MXRA5,CLDN11,TUBA1A,CTHRC1,APOE,SRPX,EFEMP1,COL1A1,COL14A1,NEFL,COL1A2,MFAP5,PCOLCE,LAMA4,COL11A1,COL10A1,NEBL,CSRP2,EDIL3,COL4A5,DLG1,MFAP2,COL13A1,POSTN,ADD3,TPM1,SPARC,LMNB1,BGN,TGFBI,FLG,VIM,LAMC1,MYL6,PXDN,MARVELD1,LTBP2,ACTG1,ECM1,COL5A1,FBN2,THBS1,VCAN,TUBB3,THBS2,TUBA1B,COL6A1,ANK3,COL5A3,RPL7,VCL,TLN2,LAMA2,LAMA5,RPS27L,LAMB1,COL8A1,RPS3A,RPL3,MAP1A,HLA-DRB1,JUP,TPM2,TUBB,RPL7A,RPS4Y…
CXCL14	-1.74422	9.44e-16	2.41e-12		GO:MF	protein-containing complex binding	GO:0044877	1.16e-11	10.9355	1275	666	96	20166	APOE,THY1,SFRP2,SPP1,COL14A1,COLEC12,NEFL,PCOLCE,ITGB5,FSCN1,FAP,SNCA,CLU,NEBL,GMFB,EDIL3,CD44,HLA-DRA,ADD3,CXADR,TPM1,SPARC,TGFBI,TMOD1,CCND1,VIM,LRP1,ITGB4,CENPF,ITGA4,PRKCA,FZD5,NES,CD9,COL5A1,MLC1,PAFAH1B3,THBS1,HLA-DRB5,SVIL,HLA-DPA1,FLNB,COL6A1,ANK3,CAPN2,PPP3CA,COL5A3,ITGAV,PTPRF,CAV1,MYO6,VCL,TLN2,HIST1H1E,LOX,LAMA5,P3H4,LAMB1,NME1,HLA-DRB1,CBX5,JUP,TPM2,TUBB,ADAM23,GSN,MARCKSL1,SCARB1,PL…
SDC1	-1.66275	1.34e-15	2.84e-12		GO:MF	calcium ion binding	GO:0005509	1.31e-11	10.8814	724	666	67	20166	MGP,PADI2,FAM20C,EFEMP1,SULF2,CDH6,CALU,SNCA,ANXA2,S100A10,EDIL3,LPCAT2,RCN2,ESYT1,SPARC,FLG,LRP1,ADGRL3,GAS6,SPOCK1,MYL6,CDH11,PCDHGB7,LTBP2,LTBP3,CALM3,EHD3,TBC1D8B,PCDHGA10,SNED1,FBN2,THBS1,PCDHGC3,VCAN,THBS2,PCDH18,SLC25A23,S100A6,CAPN2,PPP3CA,ANXA1,PCDHGA12,PAM,MEX3B,TENM2,GSN,PLA2G12A,EHD2,CD248,PAMR1,MEGF8,CETN2,DAG1,PROS1,CDH13,FBLN1,LTBP1,VLDLR,AIF1L,EEF2K,S100A13,LPCAT1,SRI,FAT3,LRP8,AN…
MGP	-1.97938	2.66e-15	4.84e-12		GO:MF	cell adhesion molecule binding	GO:0050839	1.68e-09	8.77532	550	666	53	20166	THY1,SFRP2,SPP1,CDH6,ITGB5,FSCN1,FAP,ANXA2,TENM4,EDIL3,NLGN4X,DLG1,POSTN,CXADR,TGFBI,CDH11,ITGB4,ITGA4,PRKCA,PALLD,ITGA6,CD9,COL5A1,THBS1,CNN2,FLNB,ANK3,CNN3,ITGAV,ANXA1,PTPRF,VCL,TLN2,LAMA5,NLGN1,LAMB1,TENM2,JUP,ADAM23,RPL7A,GFAP,IDH1,ENO1,CDH13,AHNAK,FBLN1,CPE,PHLDB2,RPL34,ARHGAP1,CTNND2,EEF1G,PARK7
VWA5A	-1.5794	1.14e-14	1.81e-11		GO:MF	cytoskeletal protein binding	GO:0008092	7.11e-08	7.14826	995	666	73	20166	ENC1,ANKRD1,APOE,MYLK,DPYSL3,BEX4,FSCN1,SNCA,ANXA2,CLU,KLHL4,NEBL,ARL4C,GMFB,CSRP2,DLG1,ADD3,TPM1,TMOD1,CENPF,DLGAP5,CALM3,PALLD,MLPH,NEIL2,CNN2,SVIL,FLNB,ANK3,S100A6,CAPN2,CNN3,KIF11,LZTS1,MYO6,VCL,TLN2,DPYSL2,MAP1A,VASH1,KIFC1,KIF20A,HOMER2,TPM2,CRMP1,GSN,MARCKSL1,DSTN,TMSB4X,NEK6,PHF6,OPHN1,CETN2,DAG1,ACTB,RPS3,GABARAP,STMN3,NF2,GJA1,EVL,ANK2,BIRC5,SYNE2,STMN1,RALA,MAP4K4,AIF1L,ANTXR1,COTL1,KI…
RBP1	-1.53987	1.15e-12	1.22e-09		GO:MF	extracellular matrix structural constituent conferring tensile strength	GO:0030020	2.81375e-06	5.55071	41	666	12	20166	COL1A1,COL14A1,COL1A2,COL11A1,COL10A1,COL4A5,COL13A1,COL5A1,COL6A1,COL5A3,COL8A1,COL4A6
PADI2	-1.64663	2.04e-12	1.73e-09		GO:MF	extracellular matrix binding	GO:0050840	6.9303e-06	5.15925	53	666	13	20166	SPP1,COL11A1,OLFML2A,SPARC,BGN,TGFBI,ECM1,THBS1,ITGAV,CD248,DAG1,LGALS1,FBLN2
CLDN11	-1.49625	2.86e-12	2.28e-09		GO:MF	integrin binding	GO:0005178	9.32937e-06	5.03015	147	666	21	20166	THY1,SFRP2,SPP1,ITGB5,FAP,EDIL3,CXADR,TGFBI,ITGB4,ITGA4,PRKCA,CD9,COL5A1,THBS1,ITGAV,TLN2,LAMA5,LAMB1,ADAM23,GFAP,FBLN1
AHNAK2	-1.42102	3.16e-12	2.37e-09		GO:MF	identical protein binding	GO:0042802	2.57113e-05	4.58988	2091	666	114	20166	SDC1,PADI2,CLDN11,TUBA1A,APOE,DPYSL3,COL1A1,MAGED1,NEFL,COL1A2,TGFB2,FIBIN,OLFML2A,FAP,SNCA,ANXA2,MDFI,TENM4,GMDS,S100A10,NLGN4X,TOP2A,ESYT1,CXADR,TPM1,IGFBP6,EBP,SH3BP4,TGFBI,TYMS,VIM,NOG,CENPF,CBX3,MGST3,HTRA1,ACTG1,RRM2,SDC3,SDC2,UHRF1,GSTA4,NR2F2,MAD2L1,PDGFC,C14ORF1,MLC1,PAFAH1B3,THBS1,SLC1A1,PYGL,FLNB,CEP55,PSAP,NAPEPLD,S100A6,RPL7,WWTR1,TMEM14B,CAV1,MYO6,PAM,DNPH1,DPYSL2,NLGN1,PGRMC1,NME1,…
FABP7	-1.51542	1.01e-11	6.75e-09		GO:MF	structural constituent of cytoskeleton	GO:0005200	2.86627e-05	4.54268	104	666	17	20166	TUBA1A,NEFL,ADD3,TPM1,VIM,ACTG1,TUBB3,TUBA1B,ANK3,TLN2,HLA-DRB1,TUBB,GFAP,ACTB,SORBS2,ANK2,TUBB2A
DCLK1	-1.18847	1.13e-10	6.57e-08		GO:MF	signaling receptor binding	GO:0005102	4.90016e-05	4.30979	1546	666	90	20166	CXCL14,CTHRC1,APOE,THY1,NSG1,SFRP2,EFEMP1,SPP1,PTPN14,TNFRSF11B,F2R,SYTL5,LAMA4,TGFB2,ITGB5,FAP,CLU,TAC1,CMTM7,GMFB,EDIL3,NLGN4X,FZD1,HLA-DRA,GPRC5B,CXADR,IGFBP6,TGFBI,GALNT11,CACNG4,LRP1,GAS6,ITGB4,PXDN,ITGA4,PRKCA,ECM1,SERPINE1,CALM3,NES,SCP2,SEMA5A,CD9,PDGFC,SNED1,COL5A1,THBS1,TUBB3,PIK3R2,AR,HMGB2,PDGFD,F2RL1,CNPY4,FZD7,SYTL2,ITGAV,ANXA1,CAV1,TLN2,LAMA2,LAMA5,NLGN1,LAMB1,HLA-DRB1,TNFSF4,EFNB2…
CTHRC1	-1.32966	2.44e-10	1.3e-07		GO:MF	oxidoreductase activity	GO:0016491	0.000122859	3.91059	756	666	53	20166	SCD,SESN3,VAT1,VAT1L,PTGIS,CDO1,SNCA,FADS2,P4HA2,SOD3,NXN,PXDN,MOXD1,RSAD1,DHRS3,MGST3,RRM2,DHCR24,LOXL1,PCYOX1,VKORC1,DHCR7,PAM,TXNRD1,LOX,PRDX2,ABCC4,NDUFA12,NDUFS5,RRM1,TP53I3,AKR7A2,STEAP3,FADS1,ETFB,MSMO1,SCD5,IDH1,ALDH18A1,CYBRD1,ALDH1B1,RDH10,LDHB,TXN2,HMGCR,ALDH7A1,STEAP2,PARK7,PRDX5,P3H3,FTO,NDUFB1,NDUFA4
TUBA1A	-1.33746	2.7e-10	1.35e-07		GO:MF	collagen binding	GO:0005518	0.000195859	3.70806	69	666	13	20166	COL14A1,PCOLCE,CD44,SPARC,TGFBI,THBS1,COL6A1,COL5A3,LOX,P3H4,CRTAP,SERPINH1,ANTXR1
HKDC1	-1.3214	2.76e-10	1.35e-07		GO:MF	acyl-CoA desaturase activity	GO:0016215	0.000662533	3.17879	4	666	4	20166	SCD,FADS2,FADS1,SCD5
CCNG1	-1.29196	1.4e-09	5.99e-07		GO:MF	glycosaminoglycan binding	GO:0005539	0.00098811	3.00519	242	666	24	20166	APOE,DPYSL3,FGFBP3,SULF2,PCOLCE,COL11A1,CD44,COL13A1,POSTN,BGN,SOD3,LTBP2,SEMA5A,COL5A1,THBS1,LIPG,VCAN,THBS2,COL5A3,PTPRF,HYAL2,SFRP1,PTPRS,RPL22
SLC39A10	-1.22346	1.81e-09	7.29e-07		GO:MF	lipoprotein particle binding	GO:0071813	0.00131909	2.87973	28	666	8	20166	APOE,COLEC12,THBS1,SCARB1,PLTP,CDH13,VLDLR,LRP8
BAALC	-1.48762	4.04e-09	1.36e-06		GO:MF	protein-lipid complex binding	GO:0071814	0.00131909	2.87973	28	666	8	20166	APOE,COLEC12,THBS1,SCARB1,PLTP,CDH13,VLDLR,LRP8
FAM20C	-1.21892	3.68e-09	1.36e-06		GO:MF	actin binding	GO:0003779	0.00147105	2.83237	449	666	35	20166	ENC1,MYLK,FSCN1,SNCA,KLHL4,NEBL,GMFB,ADD3,TPM1,TMOD1,PALLD,MLPH,CNN2,SVIL,FLNB,CNN3,MYO6,VCL,TLN2,MAP1A,VASH1,HOMER2,TPM2,GSN,MARCKSL1,DSTN,TMSB4X,OPHN1,DAG1,NF2,EVL,SYNE2,AIF1L,ANTXR1,COTL1
SRPX	-1.1981	4.07e-09	1.36e-06		GO:MF	growth factor binding	GO:0019838	0.00159759	2.79654	137	666	17	20166	COL1A1,FGFBP3,COL1A2,IGFBP6,ITGB4,PXDN,LTBP2,HTRA1,LTBP3,ITGA6,COL5A1,THBS1,COL6A1,ITGAV,HYAL2,LTBP1,S100A13
ITPKB	-1.19443	3.76e-09	1.36e-06		GO:MF	ion binding	GO:0043167	0.00195118	2.7097	6060	666	254	20166	ADAR,MGP,PADI2,TUBA1A,HKDC1,APOE,SCD,MYLK,FAM20C,ITPKB,DCLK1,EFEMP1,GALNT5,VAT1,COL1A1,SULF2,TRIM2,ADAM12,COLEC12,AK5,COL1A2,SYTL5,VAT1L,ADAMTS14,CDH6,COL11A1,SMYD3,CALU,PTGIS,CDO1,SNCA,TIMP2,ANXA2,COL10A1,GMDS,ARL4C,S100A10,CSRP2,ZMAT3,EDIL3,NLGN4X,LPCAT2,STK32A,RCN2,PDK3,TOP2A,ESYT1,POSTN,MMP2,SPARC,TIMP3,SMPD1,B4GAT1,MORC4,FLG,GALNT11,TYMS,LRP1,P4HA2,SOD3,RHOJ,ADGRL3,GAS6,SPOCK1,MYL6,CDH11,PXD…
HIST1H4I	-1.34511	5.25e-09	1.72e-06		GO:MF	metal ion binding	GO:0046872	0.00392403	2.40627	4269	666	188	20166	ADAR,MGP,PADI2,APOE,SCD,MYLK,FAM20C,EFEMP1,GALNT5,VAT1,COL1A1,SULF2,TRIM2,ADAM12,COLEC12,COL1A2,SYTL5,VAT1L,ADAMTS14,CDH6,COL11A1,SMYD3,CALU,PTGIS,CDO1,SNCA,TIMP2,ANXA2,COL10A1,S100A10,CSRP2,ZMAT3,EDIL3,LPCAT2,STK32A,RCN2,TOP2A,ESYT1,POSTN,MMP2,SPARC,TIMP3,SMPD1,B4GAT1,MORC4,FLG,GALNT11,LRP1,P4HA2,SOD3,ADGRL3,GAS6,SPOCK1,MYL6,CDH11,PXDN,PCDHGB7,MOXD1,RSAD1,RNF144A,LTBP2,ITGA4,PRKCA,LTBP3,SLC1A3,G…
TMBIM6	-1.27726	5.66e-09	1.8e-06		GO:MF	cation binding	GO:0043169	0.00435466	2.36105	4358	666	191	20166	ADAR,MGP,PADI2,APOE,SCD,MYLK,FAM20C,EFEMP1,GALNT5,VAT1,COL1A1,SULF2,TRIM2,ADAM12,COLEC12,COL1A2,SYTL5,VAT1L,ADAMTS14,CDH6,COL11A1,SMYD3,CALU,PTGIS,CDO1,SNCA,TIMP2,ANXA2,COL10A1,S100A10,CSRP2,ZMAT3,EDIL3,LPCAT2,STK32A,RCN2,TOP2A,ESYT1,POSTN,MMP2,SPARC,TIMP3,SMPD1,B4GAT1,MORC4,FLG,GALNT11,LRP1,P4HA2,SOD3,ADGRL3,GAS6,SPOCK1,MYL6,CDH11,PXDN,PCDHGB7,MOXD1,RSAD1,RNF144A,LTBP2,ITGA4,PRKCA,LTBP3,SLC1A3,G…
COL14A1	-1.10303	8.76e-09	2.66e-06		GO:MF	proteoglycan binding	GO:0043394	0.0101674	1.99279	36	666	8	20166	APOE,LRP1,SEMA5A,COL5A1,THBS1,COL5A3,PTPRF,PTPRS
ANKRD1	-1.32408	9.51e-09	2.82e-06		GO:MF	binding	GO:0005488	0.0179843	1.74511	18292	666	632	20166	ADAR,MGP,SLC14A1,CXCL14,MXRA5,SDC1,PADI2,VWA5A,RBP1,FABP7,CLDN11,BAALC,AHNAK2,ENC1,TUBA1A,CTHRC1,ANKRD1,HKDC1,APOE,SCD,CCNG1,TMBIM6,THY1,KDELR3,MYLK,NSG1,FAM20C,SESN3,DPYSL3,SRPX,ITPKB,DCLK1,SFRP2,EFEMP1,GALNT5,SPP1,VAT1,PTPN14,TNFRSF11B,TRAPPC1,COL1A1,MAGED1,FGFBP3,SULF2,SOX4,TRIM2,PMEPA1,BEX4,ADAM12,COL14A1,COLEC12,AK5,NEFL,SCARA3,RGS4,LRRC17,COL1A2,F2R,SLC9A7,PCOLCE,SERPINF1,SYTL5,VAT1L,ADAMTS…
SCD	-1.31551	1.05e-08	3.03e-06		GO:MF	stearoyl-CoA 9-desaturase activity	GO:0004768	0.0201488	1.69575	3	666	3	20166	SCD,FADS2,SCD5
HIST1H1B	-1.04956	1.6e-08	4.44e-06		GO:MF	Wnt-protein binding	GO:0017147	0.0244655	1.61145	30	666	7	20166	CTHRC1,SFRP2,FZD1,FZD5,FZD7,LRP6,SFRP1
COLEC12	-1.0989	1.98e-08	5.38e-06		GO:MF	fibronectin binding	GO:0001968	0.0244655	1.61145	30	666	7	20166	SFRP2,MMP2,IGFBP6,ITGA4,THBS1,ITGAV,FBLN1
SESN3	-1.21436	2.22e-08	5.82e-06		GO:MF	heparin binding	GO:0008201	0.0281209	1.55097	170	666	17	20166	APOE,FGFBP3,PCOLCE,COL11A1,COL13A1,POSTN,SOD3,LTBP2,COL5A1,THBS1,LIPG,THBS2,COL5A3,PTPRF,SFRP1,PTPRS,RPL22
SFRP2	-1.18583	2.42e-08	6.1e-06		GO:MF	catalytic activity	GO:0003824	0.0350032	1.45589	5716	666	234	20166	ADAR,PADI2,TUBA1A,HKDC1,SCD,MYLK,FAM20C,SESN3,DPYSL3,ITPKB,DCLK1,EFEMP1,GALNT5,VAT1,PTPN14,SULF2,GXYLT2,TRIM2,ADAM12,AK5,RGS4,VAT1L,ADAMTS14,METTL7A,PLAU,SMYD3,FAP,PTGIS,CDO1,SNCA,CMBL,FADS2,GMDS,TMTC4,ARL4C,ST3GAL5,DLG1,LPCAT2,STK32A,PDK3,TOP2A,FAM111B,MMP2,SMPD1,ATG4A,EBP,B4GAT1,GALNT11,CCND1,TYMS,P4HA2,SOD3,RHOJ,NXN,PXDN,MOXD1,RSAD1,DHRS3,RNF144A,MGST3,HTRA1,PRKCA,EPHA3,AIG1,GALNT10,PIK3R3,RRM…
APOE	-1.31617	2.99e-08	7.34e-06		GO:MF	oxidoreductase activity, acting on paired donors, with oxidation of a pair of donors resulting in the reduction of molecular oxygen to two molecules of water	GO:0016717	0.0417005	1.37986	8	666	4	20166	SCD,FADS2,FADS1,SCD5
THY1	-1.23133	3.07e-08	7.39e-06		GO:MF	amyloid-beta binding	GO:0001540	0.0438672	1.35786	82	666	11	20166	APOE,TGFB2,CLU,LRP1,FZD5,NLGN1,GRIA1,PGRMC1,SCARB1,BACE1,LRP8
MYLK	-1.22144	4.11e-08	9.51e-06		GO:MF	neurexin family protein binding	GO:0042043	0.0495683	1.3048	15	666	5	20166	SYTL5,NLGN4X,SYTL2,NLGN1,CPE
PTPN14	-1.15503	4.03e-08	9.51e-06		GO:BP	system development	GO:0048731	8.68e-28	27.0615	4784	657	281	21029	ADAR,MGP,CXCL14,SDC1,PADI2,RBP1,FABP7,CLDN11,ENC1,CTHRC1,ANKRD1,APOE,CCNG1,THY1,MYLK,FAM20C,DPYSL3,ITPKB,DCLK1,SFRP2,EFEMP1,SPP1,PTPN14,TNFRSF11B,COL1A1,MAGED1,SULF2,IL17RD,SOX4,TMEM178A,ADAM12,NEFL,RGS4,LRRC17,COL1A2,MFAP5,SERPINF1,LAMA4,TGFB2,PMP22,COL11A1,AMOT,GPM6B,FAP,PTGIS,CDO1,SNCA,ANXA2,CLU,COL10A1,MDFI,CMTM7,NEBL,HOXB3,TENM4,CD24,GPC4,NREP,GMFB,NLGN4X,FZD1,CD44,DLG1,MFAP2,COL13A1,TOP2A,H…
TRIM2	-1.12111	4.97e-08	1.11e-05		GO:BP	multicellular organism development	GO:0007275	1.44e-27	26.8413	5114	657	293	21029	ADAR,MGP,CXCL14,SDC1,PADI2,RBP1,FABP7,CLDN11,ENC1,CTHRC1,ANKRD1,APOE,CCNG1,THY1,MYLK,FAM20C,DPYSL3,ITPKB,DCLK1,SFRP2,EFEMP1,SPP1,PTPN14,TNFRSF11B,COL1A1,MAGED1,SULF2,IL17RD,SOX4,TMEM178A,ADAM12,NEFL,RGS4,LRRC17,COL1A2,MFAP5,PCOLCE,SERPINF1,LAMA4,TGFB2,PMP22,COL11A1,ITGB5,AMOT,GPM6B,FAP,PTGIS,CDO1,SNCA,ANXA2,CLU,COL10A1,MDFI,CMTM7,NEBL,HOXB3,TENM4,CD24,GPC4,NREP,GMFB,NLGN4X,FZD1,CD44,DLG1,MFAP2,CO…
EFEMP1	-1.18348	5.68e-08	1.23e-05		GO:BP	anatomical structure development	GO:0048856	4.99e-25	24.3019	5718	657	309	21029	ADAR,MGP,CXCL14,SDC1,PADI2,RBP1,FABP7,CLDN11,ENC1,CTHRC1,ANKRD1,APOE,CCNG1,THY1,MYLK,FAM20C,DPYSL3,ITPKB,DCLK1,SFRP2,EFEMP1,SPP1,VAT1,PTPN14,TNFRSF11B,COL1A1,MAGED1,SULF2,IL17RD,SOX4,TMEM178A,ADAM12,NEFL,RGS4,LRRC17,COL1A2,F2R,MFAP5,PCOLCE,SERPINF1,LAMA4,CDH6,TGFB2,PMP22,COL11A1,SMYD3,ITGB5,AMOT,OLFM2,GPM6B,FAP,PTGIS,CDO1,SNCA,ANXA2,CLU,COL10A1,MDFI,CMTM7,NEBL,HOXB3,TENM4,S100A10,CD24,GPC4,NREP,G…
KDELR3	-1.22781	6.98e-08	1.46e-05		GO:BP	biological adhesion	GO:0022610	1.16e-23	22.9368	1487	657	129	21029	CLDN11,THY1,SRPX,ITPKB,SFRP2,SPP1,COL1A1,SOX4,ADAM12,COL14A1,LAMA4,PLAU,CDH6,TGFB2,ITGB5,GPM6B,FAP,ANXA2,TENM4,S100A10,CD24,GPC4,EDIL3,NLGN4X,CD44,DLG1,COL13A1,HLA-DRA,POSTN,MMP2,CXADR,TPM1,TGFBI,LAMC1,ADGRL3,TNFRSF21,GAS6,SPOCK1,CDH11,ITGB4,PCDHGB7,ITGA4,PRKCA,ACTG1,EPHA3,SERPINE1,PALLD,PCDHGA10,ITGA6,SEMA5A,CD9,SNED1,COL5A1,THBS1,HLA-DRB5,NTM,PCDHGC3,VCAN,HLA-DPA1,THBS2,PCDH18,COL6A1,ANK3,PPP3C…
GALNT5	-1.17035	7.13e-08	1.47e-05		GO:BP	cell adhesion	GO:0007155	2.55e-23	22.5938	1480	657	128	21029	CLDN11,THY1,SRPX,ITPKB,SFRP2,SPP1,COL1A1,SOX4,ADAM12,COL14A1,LAMA4,PLAU,CDH6,TGFB2,ITGB5,GPM6B,FAP,ANXA2,TENM4,S100A10,CD24,GPC4,EDIL3,NLGN4X,CD44,DLG1,COL13A1,HLA-DRA,POSTN,MMP2,CXADR,TPM1,TGFBI,LAMC1,ADGRL3,TNFRSF21,GAS6,SPOCK1,CDH11,ITGB4,PCDHGB7,ITGA4,PRKCA,ACTG1,EPHA3,SERPINE1,PALLD,PCDHGA10,ITGA6,SEMA5A,CD9,SNED1,COL5A1,THBS1,HLA-DRB5,NTM,PCDHGC3,VCAN,HLA-DPA1,THBS2,PCDH18,COL6A1,ANK3,PPP3C…
ENC1	-1.3863	7.5e-08	1.52e-05		GO:BP	anatomical structure morphogenesis	GO:0009653	1.28e-21	20.8922	2685	657	181	21029	MGP,SDC1,CTHRC1,ANKRD1,APOE,CCNG1,THY1,MYLK,FAM20C,DCLK1,SFRP2,EFEMP1,SPP1,VAT1,PTPN14,TNFRSF11B,COL1A1,MAGED1,SULF2,SOX4,ADAM12,NEFL,COL1A2,F2R,MFAP5,SERPINF1,CDH6,TGFB2,PMP22,COL11A1,ITGB5,AMOT,FAP,PTGIS,ANXA2,CLU,MDFI,NEBL,HOXB3,TENM4,S100A10,GPC4,CSRP2,FZD1,CD44,DLG1,MFAP2,COL13A1,MMP2,TPM1,SPARC,CALCRL,TGFBI,TMOD1,LAMC1,PBX1,LRP1,RHOJ,NOG,CDH11,ITGB4,DHRS3,HTRA1,ITGA4,PRKCA,LTBP3,ACTG1,ECM1,…
ADAMTS14	-1.07185	7.94e-08	1.58e-05		GO:BP	developmental process	GO:0032502	2.16e-21	20.6658	6326	657	321	21029	ADAR,MGP,CXCL14,SDC1,PADI2,RBP1,FABP7,CLDN11,ENC1,CTHRC1,ANKRD1,APOE,CCNG1,THY1,MYLK,FAM20C,DPYSL3,ITPKB,DCLK1,SFRP2,EFEMP1,SPP1,VAT1,PTPN14,TNFRSF11B,COL1A1,MAGED1,SULF2,IL17RD,SOX4,TMEM178A,ADAM12,NEFL,RGS4,LRRC17,COL1A2,F2R,MFAP5,PCOLCE,SERPINF1,LAMA4,CDH6,TGFB2,PMP22,COL11A1,SMYD3,ITGB5,AMOT,OLFM2,GPM6B,FAP,PTGIS,CDO1,SNCA,ANXA2,CLU,COL10A1,MDFI,CMTM7,NEBL,HOXB3,TENM4,S100A10,CD24,GPC4,NREP,G…
TENM4	-0.972535	9.78e-08	1.89e-05		GO:BP	cell migration	GO:0016477	7.53e-18	17.1234	1454	657	116	21029	CXCL14,SDC1,PADI2,CTHRC1,APOE,THY1,MYLK,DPYSL3,DCLK1,SFRP2,COL1A1,BEX4,F2R,SERPINF1,LAMA4,PLAU,TGFB2,ITGB5,FSCN1,AMOT,FAP,CD24,GPC4,CD44,MMP2,CXADR,TPM1,SPARC,IGFBP6,LAMC1,LRP1,RHOJ,ADGRL3,NOG,GAS6,SPOCK1,ITGB4,ITGA4,PRKCA,ACTG1,ECM1,EPHA3,PIK3R3,SERPINE1,SDC3,PALLD,SDC2,NR2F2,NET1,ITGA6,SEMA5A,CD9,PDGFC,NDRG4,COL5A1,THBS1,CNN2,VCAN,HMGB2,PDGFD,PPP3CA,F2RL1,ITGAV,ANXA1,PTPRF,CAV1,TPBG,VCL,LAMA2,L…
IL17RD	-1.13112	1.3e-07	2.44e-05		GO:BP	extracellular matrix organization	GO:0030198	1.2e-17	16.9203	323	657	50	21029	SFRP2,TNFRSF11B,COL1A1,SULF2,COL14A1,COL1A2,ADAMTS14,TGFB2,COL11A1,OLFML2A,ITGB5,FSCN1,GPM6B,FAP,COL10A1,COL4A5,COL13A1,POSTN,MMP2,TGFBI,LAMC1,LRP1,GAS6,PXDN,ITGA4,LTBP3,ITGA6,LOXL1,COL5A1,COL5A3,ITGAV,CAV1,LOX,P3H4,LAMB1,COL8A1,MMP16,CRTAP,PDPN,SERPINH1,SLC2A10,GFAP,THSD4,DAG1,COL4A6,FBLN1,SOX9,PHLDB2,ANTXR1,FBLN2
NSG1	-1.21942	1.62e-07	2.91e-05		GO:BP	extracellular structure organization	GO:0043062	1.38e-17	16.8601	324	657	50	21029	SFRP2,TNFRSF11B,COL1A1,SULF2,COL14A1,COL1A2,ADAMTS14,TGFB2,COL11A1,OLFML2A,ITGB5,FSCN1,GPM6B,FAP,COL10A1,COL4A5,COL13A1,POSTN,MMP2,TGFBI,LAMC1,LRP1,GAS6,PXDN,ITGA4,LTBP3,ITGA6,LOXL1,COL5A1,COL5A3,ITGAV,CAV1,LOX,P3H4,LAMB1,COL8A1,MMP16,CRTAP,PDPN,SERPINH1,SLC2A10,GFAP,THSD4,DAG1,COL4A6,FBLN1,SOX9,PHLDB2,ANTXR1,FBLN2
RGS4	-1.08902	1.65e-07	2.91e-05		GO:BP	external encapsulating structure organization	GO:0045229	1.82e-17	16.7404	326	657	50	21029	SFRP2,TNFRSF11B,COL1A1,SULF2,COL14A1,COL1A2,ADAMTS14,TGFB2,COL11A1,OLFML2A,ITGB5,FSCN1,GPM6B,FAP,COL10A1,COL4A5,COL13A1,POSTN,MMP2,TGFBI,LAMC1,LRP1,GAS6,PXDN,ITGA4,LTBP3,ITGA6,LOXL1,COL5A1,COL5A3,ITGAV,CAV1,LOX,P3H4,LAMB1,COL8A1,MMP16,CRTAP,PDPN,SERPINH1,SLC2A10,GFAP,THSD4,DAG1,COL4A6,FBLN1,SOX9,PHLDB2,ANTXR1,FBLN2
SERPINF1	-1.07783	1.62e-07	2.91e-05		GO:BP	locomotion	GO:0040011	1.11e-16	15.9543	1821	657	131	21029	CXCL14,SDC1,PADI2,CTHRC1,APOE,THY1,MYLK,DPYSL3,DCLK1,SFRP2,COL1A1,BEX4,NEFL,F2R,SERPINF1,LAMA4,PLAU,TGFB2,ITGB5,FSCN1,AMOT,FAP,SNCA,CMTM7,CD24,GPC4,CD44,MMP2,CXADR,TPM1,SPARC,IGFBP6,LAMC1,LRP1,RHOJ,ADGRL3,NOG,GAS6,SPOCK1,ITGB4,ITGA4,PRKCA,ACTG1,ECM1,EPHA3,PIK3R3,SERPINE1,SDC3,PALLD,SDC2,NR2F2,NET1,GAP43,ITGA6,SEMA5A,CD9,PDGFC,NDRG4,COL5A1,THBS1,CNN2,VCAN,TUBB3,HMGB2,PDGFD,PPP3CA,F2RL1,ITGAV,ANXA1…
BEX4	-1.11212	1.94e-07	3.38e-05		GO:BP	movement of cell or subcellular component	GO:0006928	1.85e-16	15.7321	2074	657	142	21029	CXCL14,SDC1,PADI2,CTHRC1,APOE,THY1,MYLK,DPYSL3,DCLK1,SFRP2,COL1A1,BEX4,NEFL,F2R,SERPINF1,LAMA4,PLAU,TGFB2,ITGB5,FSCN1,AMOT,FAP,CD24,GPC4,CD44,DLG1,MMP2,CXADR,TPM1,SPARC,IGFBP6,LAMC1,LRP1,RHOJ,ADGRL3,NOG,GAS6,SPOCK1,MYL6,ITGB4,ITGA4,PRKCA,ACTG1,ECM1,EPHA3,PIK3R3,SERPINE1,DLGAP5,SDC3,PALLD,SDC2,NR2F2,NET1,GAP43,ITGA6,SEMA5A,CD9,PDGFC,NDRG4,COL5A1,THBS1,CNN2,VCAN,TUBB3,HMGB2,PDGFD,PPP3CA,KIF11,F2RL1…
DPYSL3	-1.20626	2.13e-07	3.58e-05		GO:BP	animal organ development	GO:0048513	3.29e-16	15.4829	3494	657	201	21029	ADAR,MGP,CXCL14,SDC1,PADI2,RBP1,CTHRC1,ANKRD1,CCNG1,THY1,MYLK,FAM20C,ITPKB,DCLK1,SFRP2,EFEMP1,SPP1,TNFRSF11B,COL1A1,MAGED1,SULF2,IL17RD,SOX4,TMEM178A,NEFL,RGS4,LRRC17,COL1A2,MFAP5,SERPINF1,TGFB2,COL11A1,GPM6B,CDO1,ANXA2,MDFI,CMTM7,NEBL,HOXB3,TENM4,CD24,GPC4,NLGN4X,FZD1,CD44,DLG1,MFAP2,COL13A1,TOP2A,HLA-DRA,MMP2,CXADR,TPM1,CALCRL,BGN,TGFBI,TMOD1,FLG,GALNT11,CCND1,TYMS,VIM,LAMC1,PBX1,RHOJ,ADGRL3,NO…
SOX4	-1.13016	2.14e-07	3.58e-05		GO:BP	localization	GO:0051179	3.83e-16	15.4169	6425	657	309	21029	ADAR,SLC14A1,CXCL14,SDC1,PADI2,TUBA1A,CTHRC1,ANKRD1,APOE,TMBIM6,THY1,KDELR3,SLC39A10,MYLK,NSG1,DPYSL3,SRPX,DCLK1,SFRP2,SPP1,PTPN14,TRAPPC1,COL1A1,MAGED1,SOX4,BEX4,COLEC12,NEFL,SCARA3,RGS4,F2R,SLC9A7,SERPINF1,SYTL5,LAMA4,PLAU,TGFB2,SMYD3,ITGB5,FSCN1,AMOT,OLFM2,GPM6B,FAP,CDO1,SNCA,ANXA2,CLU,MDFI,SFXN3,ARL4C,S100A10,CD24,GPC4,ZMAT3,NLGN4X,CD44,DLG1,SLC22A17,ESYT1,MMP2,CXADR,TPM1,SPARC,SMPD1,CALCRL,A…
CDH6	-1.05294	2.09e-07	3.58e-05		GO:BP	multicellular organismal process	GO:0032501	5.96e-16	15.225	7474	657	344	21029	ADAR,MGP,CXCL14,SDC1,PADI2,RBP1,FABP7,CLDN11,ENC1,CTHRC1,ANKRD1,APOE,SCD,CCNG1,THY1,MYLK,FAM20C,DPYSL3,ITPKB,DCLK1,SFRP2,EFEMP1,SPP1,PTPN14,TNFRSF11B,COL1A1,MAGED1,FGFBP3,SULF2,IL17RD,SOX4,TMEM178A,ADAM12,NEFL,RGS4,LRRC17,COL1A2,F2R,MFAP5,PCOLCE,SERPINF1,LAMA4,PLAU,TGFB2,PMP22,COL11A1,ITGB5,AMOT,GPM6B,FAP,PTGIS,CDO1,SNCA,ANXA2,CLU,COL10A1,MDFI,TAC1,CMTM7,NEBL,HOXB3,TENM4,TMTC4,CD24,GPC4,NREP,GMFB…
MFAP5	-1.08228	2.18e-07	3.61e-05		GO:BP	localization of cell	GO:0051674	5.43e-15	14.2653	1645	657	119	21029	CXCL14,SDC1,PADI2,CTHRC1,APOE,THY1,MYLK,DPYSL3,DCLK1,SFRP2,COL1A1,BEX4,F2R,SERPINF1,LAMA4,PLAU,TGFB2,ITGB5,FSCN1,AMOT,FAP,CD24,GPC4,CD44,MMP2,CXADR,TPM1,SPARC,IGFBP6,LAMC1,LRP1,RHOJ,ADGRL3,NOG,GAS6,SPOCK1,ITGB4,ITGA4,PRKCA,ACTG1,ECM1,EPHA3,PIK3R3,SERPINE1,SDC3,PALLD,SDC2,NR2F2,NET1,ITGA6,SEMA5A,CD9,PDGFC,NDRG4,COL5A1,THBS1,CNN2,VCAN,HMGB2,PDGFD,PPP3CA,F2RL1,ITGAV,ANXA1,PTPRF,CAV1,TPBG,VCL,LAMA2,L…
SULF2	-1.13441	2.5e-07	4.08e-05		GO:BP	cell motility	GO:0048870	5.43e-15	14.2653	1645	657	119	21029	CXCL14,SDC1,PADI2,CTHRC1,APOE,THY1,MYLK,DPYSL3,DCLK1,SFRP2,COL1A1,BEX4,F2R,SERPINF1,LAMA4,PLAU,TGFB2,ITGB5,FSCN1,AMOT,FAP,CD24,GPC4,CD44,MMP2,CXADR,TPM1,SPARC,IGFBP6,LAMC1,LRP1,RHOJ,ADGRL3,NOG,GAS6,SPOCK1,ITGB4,ITGA4,PRKCA,ACTG1,ECM1,EPHA3,PIK3R3,SERPINE1,SDC3,PALLD,SDC2,NR2F2,NET1,ITGA6,SEMA5A,CD9,PDGFC,NDRG4,COL5A1,THBS1,CNN2,VCAN,HMGB2,PDGFD,PPP3CA,F2RL1,ITGAV,ANXA1,PTPRF,CAV1,TPBG,VCL,LAMA2,L…
SLC9A7	-1.08298	2.86e-07	4.62e-05		GO:BP	cellular developmental process	GO:0048869	6.85e-15	14.1644	4210	657	225	21029	ADAR,MGP,CXCL14,SDC1,RBP1,ENC1,CTHRC1,ANKRD1,APOE,THY1,FAM20C,DPYSL3,ITPKB,DCLK1,SFRP2,EFEMP1,SPP1,COL1A1,SULF2,IL17RD,SOX4,TMEM178A,ADAM12,NEFL,RGS4,LRRC17,SERPINF1,LAMA4,TGFB2,PMP22,COL11A1,SMYD3,ITGB5,AMOT,OLFM2,GPM6B,ANXA2,CLU,MDFI,CMTM7,NEBL,HOXB3,TENM4,S100A10,CD24,NREP,CSRP2,NLGN4X,FZD1,CD44,COL13A1,TOP2A,HLA-DRA,GPRC5B,MMP2,CXADR,TPM1,TGFBI,TMOD1,FLG,CCND1,TYMS,VIM,LAMC1,PBX1,LRP1,ADGRL3,…
TRAPPC1	-1.14388	3.06e-07	4.87e-05		GO:BP	tissue development	GO:0009888	1.79e-14	13.7475	1912	657	130	21029	MGP,SDC1,CTHRC1,ANKRD1,MYLK,FAM20C,SFRP2,EFEMP1,SPP1,COL1A1,MAGED1,SULF2,IL17RD,SOX4,RGS4,LRRC17,COL1A2,TGFB2,COL11A1,ITGB5,GPM6B,NEBL,HOXB3,TENM4,CD24,GPC4,CSRP2,FZD1,CD44,DLG1,POSTN,MMP2,CXADR,TPM1,BGN,TGFBI,TMOD1,FLG,CCND1,TYMS,VIM,LAMC1,PBX1,NOG,GAS6,MYL6,ITGB4,CENPF,ITGA4,LTBP3,ACTG1,ECM1,EPHA3,FZD5,SERPINE1,DHCR24,PALLD,NR2F2,ITGA6,SEMA5A,NDRG4,COL5A1,FBN2,SVIL,TUBB3,AR,KCNK2,PDCD4,DUSP4,FL…
LAMA4	-1.06348	3.75e-07	5.89e-05		GO:BP	cell differentiation	GO:0030154	6.16e-14	13.2105	4128	657	219	21029	ADAR,MGP,CXCL14,SDC1,RBP1,ENC1,CTHRC1,ANKRD1,APOE,THY1,FAM20C,DPYSL3,ITPKB,DCLK1,SFRP2,EFEMP1,SPP1,COL1A1,SULF2,IL17RD,SOX4,TMEM178A,ADAM12,NEFL,RGS4,LRRC17,SERPINF1,LAMA4,TGFB2,PMP22,COL11A1,SMYD3,ITGB5,AMOT,OLFM2,GPM6B,ANXA2,CLU,MDFI,CMTM7,NEBL,HOXB3,TENM4,S100A10,CD24,NREP,CSRP2,NLGN4X,FZD1,COL13A1,TOP2A,HLA-DRA,GPRC5B,MMP2,CXADR,TPM1,TGFBI,TMOD1,FLG,CCND1,TYMS,VIM,LAMC1,PBX1,LRP1,ADGRL3,TNFRS…
VAT1	-1.15504	3.91e-07	6.01e-05		GO:BP	anatomical structure formation involved in morphogenesis	GO:0048646	1e-13	12.9992	1123	657	91	21029	CTHRC1,ANKRD1,CCNG1,THY1,FAM20C,SFRP2,PTPN14,COL1A1,SOX4,ADAM12,SERPINF1,TGFB2,PMP22,COL11A1,ITGB5,AMOT,FAP,PTGIS,ANXA2,NEBL,HOXB3,TENM4,CSRP2,FZD1,MMP2,TPM1,SPARC,CALCRL,TGFBI,TMOD1,RHOJ,NOG,ITGB4,HTRA1,ITGA4,PRKCA,ACTG1,ECM1,FZD5,PIK3R3,SERPINE1,SEMA5A,CD9,COL5A1,FBN2,THBS1,HS6ST1,SLC1A1,AR,DUSP4,THBS2,COL6A1,CAPN2,FZD7,ITGAV,ANXA1,CAV1,TXNRD1,ADGRA2,LAMB1,COL8A1,VASH1,ATP8B1,EFNB2,JUP,EHD2,PDP…
VAT1L	-1.0727	3.99e-07	6.05e-05		GO:BP	circulatory system development	GO:0072359	4.18e-13	12.3784	1089	657	88	21029	ANKRD1,APOE,THY1,MYLK,SFRP2,PTPN14,COL1A1,SOX4,ADAM12,RGS4,COL1A2,SERPINF1,LAMA4,TGFB2,COL11A1,AMOT,FAP,PTGIS,ANXA2,NEBL,HOXB3,TENM4,FZD1,MMP2,CXADR,TPM1,SPARC,CALCRL,TGFBI,GALNT11,LRP1,RHOJ,NOG,NXN,DHRS3,PRKCA,ACTG1,ECM1,FZD5,PIK3R3,SERPINE1,NR2F2,SEMA5A,NDRG4,LOXL1,COL5A1,THBS1,HS6ST1,SLC1A1,KCNK2,PDCD4,PDGFD,THBS2,SGCB,FZD7,ITGAV,ANXA1,CAV1,PAM,LOX,ADGRA2,COL8A1,VASH1,EFNB2,JUP,CALCA,PDPN,SLC2…
SCARA3	-1.09515	4.2e-07	6.23e-05		GO:BP	regulation of cellular component organization	GO:0051128	4.89e-13	12.3105	2246	657	141	21029	SDC1,PADI2,ENC1,TUBA1A,APOE,THY1,DPYSL3,SFRP2,SPP1,VAT1,PMEPA1,NEFL,RGS4,SERPINF1,TGFB2,PMP22,FSCN1,AMOT,GPM6B,FAP,SNCA,ANXA2,CLU,S100A10,GPC4,GMFB,FZD1,CD44,DLG1,TOP2A,ADD3,TPM1,SMPD1,SH3BP4,TMOD1,VIM,TAF9B,LRP1,ANAPC5,SPOCK1,CENPF,ACTG1,EPHA3,FZD5,SERPINE1,DLGAP5,MKI67,CALM3,EHD3,SDC2,NET1,MAD2L1,DCBLD2,GAP43,ITGA6,NES,SEMA5A,NDRG4,COL5A1,THBS1,FAM162A,SVIL,AR,THBS2,CAPN2,PPP3CA,F2RL1,LZTS1,ITG…
TMTC4	-0.967257	5.08e-07	7.35e-05		GO:BP	response to wounding	GO:0009611	5.79e-13	12.2374	543	657	58	21029	SDC1,APOE,MYLK,DPYSL3,SPP1,COL1A1,SULF2,NEFL,F2R,PLAU,TGFB2,FAP,NREP,CD44,MMP2,TPM1,SMPD1,NOG,GAS6,ITGB4,PRKCA,ACTG1,SLC1A3,SERPINE1,DCBLD2,GAP43,CD9,COL5A1,THBS1,CNN2,SLC1A1,KCNK2,VKORC1,PPP3CA,F2RL1,FZD7,ANXA1,PTPRF,CAV1,VCL,LOX,PRDX2,VASH1,SCARB1,PDPN,GFAP,DAG1,ACTB,UBASH3B,KLF4,PROS1,FBLN1,MCAM,TXN2,CDK1,PHLDB2,PTPRS,ABHD2
NEBL	-0.974012	5.5e-07	7.87e-05		GO:BP	cell population proliferation	GO:0008283	9.29e-13	12.0322	1940	657	127	21029	FABP7,CTHRC1,APOE,SLC39A10,SRPX,ITPKB,SFRP2,PTPN14,MAGED1,SULF2,SOX4,BEX4,F2R,SERPINF1,PLAU,TGFB2,PMP22,FAP,CLU,TENM4,CD24,DLG1,MMP2,TPM1,SPARC,CALCRL,IGFBP6,SH3BP4,TGFBI,CCND1,LAMC1,PBX1,TNFRSF21,NOG,GAS6,HTRA1,ITGA4,PRKCA,LDOC1,LTBP3,ECM1,FZD5,MKI67,DHCR24,UHRF1,NR2F2,NES,SEMA5A,CD9,PDGFC,NDRG4,THBS1,CNN2,LIPG,AR,KCNK2,PDCD4,HLA-DPA1,HMGB2,PDGFD,S100A6,F2RL1,FZD7,WWTR1,GPAM,ITGAV,ANXA1,TMEM14B,…
FIBIN	-1.03266	6.42e-07	8.9e-05		GO:BP	nervous system development	GO:0007399	2.1e-12	11.6785	2428	657	147	21029	PADI2,FABP7,CLDN11,ENC1,CTHRC1,APOE,CCNG1,THY1,DPYSL3,DCLK1,SFRP2,SPP1,SULF2,SOX4,NEFL,RGS4,SERPINF1,TGFB2,PMP22,GPM6B,SNCA,CLU,HOXB3,TENM4,GPC4,NREP,GMFB,NLGN4X,FZD1,DLG1,GPRC5B,MMP2,SMPD1,VIM,PBX1,LRP1,ADGRL3,TNFRSF21,NOG,GAS6,SPOCK1,CDH11,ITGB4,MARVELD1,CENPF,ITGA4,EPHA3,SLC1A3,FZD5,CALM3,PALLD,SDC2,NR2F2,SERINC5,GAP43,ITGA6,NES,SEMA5A,CD9,PDGFC,NDRG4,PAFAH1B3,NTM,VCAN,HS6ST1,TUBB3,SLC1A1,HMGB…
COL11A1	-1.03477	1.08e-06	0.00014535		GO:BP	cell development	GO:0048468	2.4e-12	11.6204	2079	657	132	21029	SDC1,ENC1,CTHRC1,ANKRD1,APOE,THY1,FAM20C,DPYSL3,DCLK1,SFRP2,SPP1,SULF2,SOX4,NEFL,RGS4,SERPINF1,TGFB2,PMP22,COL11A1,SMYD3,GPM6B,ANXA2,CLU,NEBL,HOXB3,TENM4,S100A10,NREP,CSRP2,FZD1,MMP2,CXADR,TPM1,TMOD1,TYMS,VIM,LAMC1,PBX1,LRP1,TNFRSF21,NOG,SPOCK1,CDH11,ITGB4,ITGA4,ACTG1,ECM1,EPHA3,SLC1A3,FZD5,PALLD,SDC2,REC8,GAP43,ITGA6,SEMA5A,NDRG4,NTM,HS6ST1,TUBB3,AR,PDCD4,FLNB,HMGB2,ANK3,S100A6,SGCB,PPP3CA,F2RL1…
TNFRSF11B	-1.14765	1.1e-06	0.000146622		GO:BP	supramolecular fiber organization	GO:0097435	2.49e-12	11.6035	755	657	69	21029	ANKRD1,APOE,DPYSL3,SFRP2,COL1A1,COL14A1,NEFL,RGS4,COL1A2,MFAP5,ADAMTS14,TGFB2,COL11A1,ITGB5,FSCN1,AMOT,SNCA,CLU,NEBL,S100A10,GMFB,CSRP2,COL4A5,DLG1,COL13A1,ADD3,TPM1,TMOD1,VIM,PXDN,LTBP2,LTBP3,ACTG1,SEMA5A,LOXL1,COL5A1,SVIL,COL5A3,F2RL1,MYO6,LOX,P3H4,MAP1A,RHOBTB1,TPM2,GSN,MARCKSL1,DSTN,CRTAP,TMSB4X,SERPINH1,GFAP,THSD4,RPS3,NEDD9,COL4A6,MYADM,STMN3,NF2,SFRP1,SORBS2,EVL,STMN1,AIF1L,PHLDB2,IFT172,C…
GXYLT2	-1.13422	1.2e-06	0.000154909		GO:BP	regulation of cell migration	GO:0030334	4.05e-12	11.3921	894	657	76	21029	CXCL14,PADI2,APOE,THY1,MYLK,DPYSL3,SFRP2,COL1A1,BEX4,F2R,SERPINF1,LAMA4,PLAU,TGFB2,AMOT,MMP2,TPM1,SPARC,LRP1,RHOJ,NOG,GAS6,ITGA4,PRKCA,ACTG1,ECM1,PIK3R3,SERPINE1,NR2F2,ITGA6,SEMA5A,CD9,PDGFC,NDRG4,THBS1,CNN2,PDGFD,PPP3CA,F2RL1,ITGAV,ANXA1,CAV1,VCL,LAMA2,LAMA5,ADGRA2,LAMB1,TIAM1,VASH1,JUP,TP53INP1,SCARB1,MGAT5,TMSB4X,HYAL2,PDPN,DAG1,NEDD9,ROBO1,KLF4,KITLG,MYADM,CDH13,FBLN1,NF2,SFRP1,PRKX,GJA1,MCAM…
COL13A1	-0.920433	1.2e-06	0.000154909		GO:BP	regulation of cell adhesion	GO:0030155	6.64e-12	11.1781	733	657	67	21029	THY1,ITPKB,SFRP2,COL1A1,SOX4,LAMA4,PLAU,TGFB2,GPM6B,S100A10,CD24,EDIL3,CD44,DLG1,HLA-DRA,MMP2,TPM1,TGFBI,TNFRSF21,SPOCK1,ITGA4,PRKCA,ACTG1,EPHA3,SERPINE1,SEMA5A,CD9,THBS1,HLA-DRB5,HLA-DPA1,ANK3,PPP3CA,FZD7,GPAM,ITGAV,ANXA1,CAV1,VCL,LAMA2,LAMA5,COL8A1,PRDX2,HLA-DRB1,TNFSF4,EFNB2,JUP,PDPN,DAG1,RPS3,NEDD9,UBASH3B,KLF4,MYADM,HLA-DPB1,NUAK1,CDH13,FBLN1,NF2,SFRP1,PRKX,SOX9,MAP4K4,PHLDB2,ANGPT1,MEGF10,L…
NEFL	-1.09674	1.3e-06	0.000165151		GO:BP	cell-substrate adhesion	GO:0031589	1.5e-11	10.8239	356	657	44	21029	THY1,COL1A1,PLAU,ITGB5,GPM6B,S100A10,EDIL3,CD44,COL13A1,LAMC1,GAS6,SPOCK1,ITGB4,ITGA4,ACTG1,EPHA3,SERPINE1,ITGA6,SNED1,THBS1,COL5A3,FZD7,ITGAV,VCL,LAMA5,LAMB1,COL8A1,TIAM1,JUP,PDPN,DAG1,NEDD9,MYADM,CDH13,FBLN1,NF2,SFRP1,PRKX,CD63,MAP4K4,PHLDB2,ANTXR1,ANGPT1,FBLN2
SPP1	-1.16288	1.33e-06	0.000168443		GO:BP	regulation of locomotion	GO:0040012	1.69e-11	10.771	997	657	80	21029	CXCL14,PADI2,APOE,THY1,MYLK,DPYSL3,SFRP2,COL1A1,BEX4,F2R,SERPINF1,LAMA4,PLAU,TGFB2,AMOT,SNCA,MMP2,TPM1,SPARC,LRP1,RHOJ,NOG,GAS6,ITGA4,PRKCA,ACTG1,ECM1,PIK3R3,SERPINE1,NR2F2,ITGA6,SEMA5A,CD9,PDGFC,NDRG4,THBS1,CNN2,PDGFD,PPP3CA,F2RL1,ITGAV,ANXA1,CAV1,TPBG,VCL,LAMA2,LAMA5,ADGRA2,LAMB1,TIAM1,VASH1,EFNB2,JUP,TP53INP1,SCARB1,MGAT5,TMSB4X,HYAL2,PDPN,MEGF8,DAG1,NEDD9,ROBO1,KLF4,KITLG,MYADM,CDH13,FBLN1,NF…
ADAM12	-1.10546	1.46e-06	0.000179198		GO:BP	neurogenesis	GO:0022008	2.5e-11	10.6026	1639	657	110	21029	ENC1,CTHRC1,APOE,THY1,DPYSL3,DCLK1,SFRP2,SPP1,SOX4,NEFL,SERPINF1,TGFB2,PMP22,GPM6B,CLU,HOXB3,TENM4,NREP,NLGN4X,FZD1,GPRC5B,MMP2,VIM,PBX1,LRP1,ADGRL3,TNFRSF21,NOG,GAS6,SPOCK1,CDH11,ITGB4,ITGA4,EPHA3,SLC1A3,FZD5,PALLD,SDC2,NR2F2,GAP43,ITGA6,SEMA5A,CD9,NDRG4,NTM,VCAN,HS6ST1,TUBB3,SLC1A1,HMGB2,ANK3,S100A6,PPP3CA,LZTS1,FZD7,ANXA1,PTPRF,MYO6,TPBG,VCL,LAMA2,LAMA5,DPYSL2,NLGN1,LAMB1,ADAMTSL1,TIAM1,PGRMC1…
SNCA	-0.997657	1.5e-06	0.000181585		GO:BP	negative regulation of cellular process	GO:0048523	2.7e-11	10.5684	4818	657	236	21029	ADAR,CXCL14,PADI2,FABP7,ENC1,CTHRC1,ANKRD1,APOE,CCNG1,TMBIM6,THY1,SLC39A10,SESN3,DPYSL3,SRPX,ITPKB,DCLK1,SFRP2,EFEMP1,SPP1,VAT1,PTPN14,COL1A1,MAGED1,SULF2,IL17RD,SOX4,TMEM178A,PMEPA1,BEX4,NEFL,RGS4,LRRC17,F2R,SERPINF1,CBX6,TGFB2,PMP22,SMYD3,GPM6B,FAP,PTGIS,SNCA,TIMP2,ANXA2,CLU,MDFI,MXD4,HOXB3,GMFB,NLGN4X,FZD1,CD44,DLG1,MAGEH1,TOP2A,MMP2,ADD3,TPM1,SPARC,TIMP3,SMPD1,IGFBP6,SH3BP4,TGFBI,TMOD1,CCND1,…
CMBL	-0.976427	1.51e-06	0.000181585		GO:BP	regulation of cell population proliferation	GO:0042127	3.61e-11	10.442	1648	657	110	21029	FABP7,CTHRC1,APOE,SLC39A10,SRPX,SFRP2,PTPN14,MAGED1,SULF2,SOX4,BEX4,F2R,SERPINF1,PLAU,TGFB2,PMP22,FAP,CLU,CD24,DLG1,MMP2,TPM1,SPARC,CALCRL,IGFBP6,SH3BP4,CCND1,LAMC1,PBX1,TNFRSF21,NOG,GAS6,HTRA1,ITGA4,PRKCA,LDOC1,LTBP3,ECM1,FZD5,DHCR24,UHRF1,NR2F2,NES,SEMA5A,CD9,PDGFC,NDRG4,THBS1,CNN2,AR,KCNK2,PDCD4,HLA-DPA1,HMGB2,PDGFD,S100A6,FZD7,WWTR1,GPAM,ITGAV,ANXA1,CAV1,TPBG,CDCA7,LAMA5,LAMB1,TIAM1,CCPG1,NME…
SMYD3	-1.03253	1.53e-06	0.0001828		GO:BP	response to organic substance	GO:0010033	3.85e-11	10.4142	3009	657	167	21029	ADAR,MXRA5,SDC1,PADI2,RBP1,ANKRD1,APOE,SCD,CCNG1,TMBIM6,NSG1,FAM20C,SESN3,DPYSL3,SFRP2,SPP1,TNFRSF11B,COL1A1,FGFBP3,SULF2,IL17RD,SOX4,PMEPA1,COLEC12,NEFL,RGS4,COL1A2,F2R,SERPINF1,TGFB2,FIBIN,SMYD3,ITGB5,PTGIS,CDO1,SNCA,TIMP2,CLU,TAC1,TMTC4,CD24,NREP,FZD1,CD44,PDK3,POSTN,MMP2,TIMP3,SMPD1,CALCRL,SH3BP4,CCND1,TYMS,VIM,CACNG4,LRP1,TNFRSF21,NOG,GAS6,PXDN,CBX3,LTBP2,HTRA1,ITGA4,PRKCA,LDOC1,LTBP3,ACTG1,…
CLU	-0.991232	1.58e-06	0.000186033		GO:BP	vasculature development	GO:0001944	4.15e-11	10.3815	724	657	65	21029	APOE,THY1,MYLK,SFRP2,PTPN14,COL1A1,SOX4,ADAM12,COL1A2,SERPINF1,LAMA4,TGFB2,AMOT,FAP,PTGIS,ANXA2,HOXB3,MMP2,SPARC,CALCRL,TGFBI,LRP1,RHOJ,NOG,PRKCA,ACTG1,ECM1,FZD5,PIK3R3,SERPINE1,NR2F2,SEMA5A,LOXL1,COL5A1,THBS1,HS6ST1,SLC1A1,PDCD4,PDGFD,THBS2,SGCB,ITGAV,ANXA1,CAV1,LOX,ADGRA2,COL8A1,VASH1,EFNB2,JUP,CALCA,PDPN,SLC2A10,MEGF8,DAG1,ROBO1,KLF4,CDH13,SFRP1,PRKX,GJA1,MCAM,ANTXR1,AGGF1,ANGPT1
PMP22	-1.03786	1.84e-06	0.000211407		GO:BP	regulation of cellular component movement	GO:0051270	9.4e-11	10.0267	1029	657	80	21029	CXCL14,PADI2,APOE,THY1,MYLK,DPYSL3,SFRP2,COL1A1,BEX4,F2R,SERPINF1,LAMA4,PLAU,TGFB2,AMOT,DLG1,MMP2,TPM1,SPARC,LRP1,RHOJ,NOG,GAS6,ITGA4,PRKCA,ACTG1,ECM1,PIK3R3,SERPINE1,NR2F2,ITGA6,SEMA5A,CD9,PDGFC,NDRG4,THBS1,CNN2,PDGFD,PPP3CA,F2RL1,ITGAV,ANXA1,CAV1,VCL,LAMA2,LAMA5,ADGRA2,LAMB1,TIAM1,VASH1,JUP,TP53INP1,SCARB1,MGAT5,TMSB4X,HYAL2,PDPN,DAG1,NEDD9,ROBO1,KLF4,KITLG,MYADM,CDH13,FBLN1,NF2,SFRP1,PRKX,GJA1…
PTGIS	-0.998357	2.05e-06	0.000233626		GO:BP	regulation of cell motility	GO:2000145	1.18e-10	9.92826	953	657	76	21029	CXCL14,PADI2,APOE,THY1,MYLK,DPYSL3,SFRP2,COL1A1,BEX4,F2R,SERPINF1,LAMA4,PLAU,TGFB2,AMOT,MMP2,TPM1,SPARC,LRP1,RHOJ,NOG,GAS6,ITGA4,PRKCA,ACTG1,ECM1,PIK3R3,SERPINE1,NR2F2,ITGA6,SEMA5A,CD9,PDGFC,NDRG4,THBS1,CNN2,PDGFD,PPP3CA,F2RL1,ITGAV,ANXA1,CAV1,VCL,LAMA2,LAMA5,ADGRA2,LAMB1,TIAM1,VASH1,JUP,TP53INP1,SCARB1,MGAT5,TMSB4X,HYAL2,PDPN,DAG1,NEDD9,ROBO1,KLF4,KITLG,MYADM,CDH13,FBLN1,NF2,SFRP1,PRKX,GJA1,MCAM…
ANXA2	-0.993169	2.25e-06	0.000247274		GO:BP	regulation of localization	GO:0032879	1.36e-10	9.86653	2701	657	153	21029	CXCL14,SDC1,PADI2,ANKRD1,APOE,TMBIM6,THY1,MYLK,DPYSL3,DCLK1,SFRP2,SPP1,PTPN14,COL1A1,MAGED1,SOX4,BEX4,RGS4,F2R,SERPINF1,LAMA4,PLAU,TGFB2,AMOT,GPM6B,SNCA,ANXA2,CLU,GPC4,DLG1,MMP2,TPM1,SPARC,SMPD1,CACNG4,ADORA2B,LRP1,RHOJ,NOG,GAS6,KCNN4,ITGA4,PRKCA,ACTG1,ECM1,EPHA3,FZD5,PIK3R3,SERPINE1,CALM3,EHD3,NR2F2,ITGA6,SCP2,SEMA5A,CD9,PDGFC,NDRG4,NCBP2,MLC1,THBS1,CNN2,LIPG,CNIH3,SLC1A1,PIK3R2,AR,PDGFD,ARL6IP5…
KLHL4	-0.989136	2.27e-06	0.000247274		GO:BP	regulation of cell communication	GO:0010646	3.25e-10	9.48824	3313	657	176	21029	ADAR,PADI2,CTHRC1,ANKRD1,APOE,TMBIM6,THY1,SLC39A10,NSG1,FAM20C,SESN3,SRPX,ITPKB,SFRP2,SPP1,COL1A1,MAGED1,FGFBP3,SULF2,IL17RD,SOX4,PMEPA1,RGS4,F2R,PLAU,TGFB2,AMOT,PTGIS,SNCA,CLU,MDFI,CD24,GPC4,NREP,NLGN4X,FZD1,CD44,DLG1,GPRC5B,POSTN,CXADR,TIMP3,SMPD1,IGFBP6,SH3BP4,GALNT11,TAF9B,CACNG4,ADORA2B,LRP1,NOG,NXN,GAS6,KCNN4,CDH11,PXDN,DHRS3,HTRA1,PRKCA,LDOC1,ECM1,SLC1A3,FZD5,SERPINE1,G0S2,CALM3,NET1,MAD2L…
LPCAT2	-0.925226	2.27e-06	0.000247274		GO:BP	regulation of signaling	GO:0023051	4.76e-10	9.32235	3327	657	176	21029	ADAR,PADI2,CTHRC1,ANKRD1,APOE,TMBIM6,THY1,SLC39A10,NSG1,FAM20C,SESN3,SRPX,ITPKB,SFRP2,SPP1,COL1A1,MAGED1,FGFBP3,SULF2,IL17RD,SOX4,PMEPA1,RGS4,F2R,PLAU,TGFB2,AMOT,PTGIS,SNCA,ANXA2,CLU,MDFI,CD24,GPC4,NREP,NLGN4X,FZD1,CD44,DLG1,GPRC5B,POSTN,TIMP3,SMPD1,IGFBP6,SH3BP4,GALNT11,TAF9B,CACNG4,ADORA2B,LRP1,NOG,NXN,GAS6,KCNN4,CDH11,PXDN,DHRS3,HTRA1,PRKCA,LDOC1,ECM1,SLC1A3,FZD5,SERPINE1,G0S2,CALM3,EHD3,NET1,…
SYTL5	-1.07333	2.43e-06	0.000262159		GO:BP	regulation of multicellular organismal process	GO:0051239	5.53e-10	9.25748	2623	657	148	21029	MGP,RBP1,APOE,SCD,THY1,FAM20C,ITPKB,SFRP2,EFEMP1,SPP1,TNFRSF11B,COL1A1,MAGED1,SULF2,IL17RD,SOX4,TMEM178A,ADAM12,NEFL,RGS4,LRRC17,F2R,SERPINF1,LAMA4,PLAU,TGFB2,AMOT,GPM6B,FAP,PTGIS,ANXA2,CLU,HOXB3,TENM4,CD24,NLGN4X,DLG1,MFAP2,HLA-DRA,GPRC5B,MMP2,CXADR,TPM1,SPARC,CALCRL,CCND1,CACNG4,ADORA2B,PBX1,LRP1,RHOJ,TNFRSF21,NOG,GAS6,DHRS3,PRKCA,LTBP3,ECM1,FZD5,SERPINE1,G0S2,CALM3,EHD3,NR2F2,SEMA5A,CD9,PDGFC,…
SFXN3	-0.981993	2.45e-06	0.000262352		GO:BP	response to chemical	GO:0042221	5.76e-10	9.23993	4316	657	213	21029	ADAR,CXCL14,MXRA5,SDC1,PADI2,RBP1,ANKRD1,APOE,SCD,CCNG1,TMBIM6,MYLK,NSG1,FAM20C,SESN3,DPYSL3,ITPKB,SFRP2,SPP1,TNFRSF11B,COL1A1,FGFBP3,SULF2,IL17RD,SOX4,PMEPA1,COLEC12,NEFL,RGS4,COL1A2,F2R,SERPINF1,PLAU,TGFB2,FIBIN,SMYD3,ITGB5,AMOT,PTGIS,CDO1,SNCA,TIMP2,CLU,TAC1,CMTM7,CMBL,TMTC4,CD24,NREP,FZD1,CD44,PDK3,POSTN,MMP2,CXADR,TPM1,TIMP3,SMPD1,CALCRL,SH3BP4,CCND1,TYMS,VIM,CACNG4,LRP1,SOD3,TNFRSF21,NOG,NX…
S100A10	-0.962432	2.57e-06	0.000272861		GO:BP	response to oxygen-containing compound	GO:1901700	6.58e-10	9.18153	1631	657	106	21029	SDC1,ANKRD1,APOE,SCD,TMBIM6,NSG1,SESN3,SPP1,COL1A1,SOX4,COLEC12,NEFL,RGS4,COL1A2,F2R,SERPINF1,TGFB2,FIBIN,SMYD3,CDO1,SNCA,CLU,PDK3,POSTN,MMP2,TPM1,SMPD1,CALCRL,SH3BP4,CCND1,TYMS,VIM,CACNG4,LRP1,SOD3,GAS6,CBX3,ITGA4,PRKCA,LDOC1,EPHA3,SLC1A3,PIK3R3,SERPINE1,CALM3,NR2F2,NET1,PDGFC,LOXL1,MLC1,THBS1,SLC1A1,PIK3R2,AR,PDCD4,HMGB2,PDGFD,COL6A1,CAPN2,PPP3CA,FZD7,GPAM,ANXA1,CAV1,PAM,PRDX2,HLA-DRB1,TNFSF4,E…
PLAU	-1.05579	3.44e-06	0.000350918		GO:BP	cell-cell adhesion	GO:0098609	7.62e-10	9.11809	888	657	71	21029	CLDN11,THY1,ITPKB,SOX4,COL14A1,CDH6,TGFB2,ITGB5,ANXA2,TENM4,CD24,GPC4,NLGN4X,CD44,DLG1,COL13A1,HLA-DRA,CXADR,ADGRL3,TNFRSF21,CDH11,PCDHGB7,ITGA4,PRKCA,ACTG1,PALLD,PCDHGA10,CD9,HLA-DRB5,PCDHGC3,HLA-DPA1,PCDH18,ANK3,CNN3,GPAM,ITGAV,ANXA1,PCDHGA12,PTPRF,CAV1,VCL,TLN2,LAMA5,NLGN1,LAMB1,PRDX2,HLA-DRB1,TNFSF4,TENM2,EFNB2,JUP,CALCA,TRO,PDPN,ACTB,RPS3,LRP6,ROBO1,UBASH3B,KLF4,MYADM,HLA-DPB1,CDH13,ASTN1,NF…
OLFML2A	-1.0242	3.44e-06	0.000350918		GO:BP	cell junction organization	GO:0034330	1.48e-09	8.83058	687	657	60	21029	CLDN11,TUBA1A,APOE,THY1,NEFL,F2R,CDH6,TGFB2,FSCN1,AMOT,GPM6B,SNCA,S100A10,GPC4,NLGN4X,FZD1,COL4A5,DLG1,CXADR,LAMC1,ADGRL3,CDH11,ITGB4,PRKCA,ACTG1,EPHA3,FZD5,GAP43,ITGA6,CD9,THBS1,PCDHGC3,SLC1A1,THBS2,ANK3,F2RL1,PTPRF,CAV1,TPBG,VCL,TLN2,NLGN1,PGRMC1,EFNB2,JUP,TUBB,OPHN1,DAG1,ACTB,NF2,SFRP1,GJA1,ANK2,MAP4K4,PHLDB2,PTPRS,EEF2K,CTNND2,LRP8,ST8SIA2
MXD4	-0.984944	3.42e-06	0.000350918		GO:BP	organonitrogen compound metabolic process	GO:1901564	1.57e-09	8.80545	6338	657	283	21029	ADAR,PADI2,ENC1,HKDC1,APOE,CCNG1,THY1,SLC39A10,MYLK,NSG1,FAM20C,ITPKB,DCLK1,SFRP2,EFEMP1,GALNT5,PTPN14,MAGED1,SULF2,GXYLT2,SOX4,TRIM2,PMEPA1,BEX4,ADAM12,AK5,F2R,PCOLCE,SERPINF1,ADAMTS14,PLAU,TGFB2,COL11A1,SMYD3,FAP,PTGIS,CDO1,SNCA,TIMP2,ANXA2,CLU,TMTC4,CD24,GMFB,ST3GAL5,FZD1,CD44,DLG1,LPCAT2,STK32A,PDK3,FAM111B,GPRC5B,MMP2,TIMP3,SMPD1,ATG4A,BGN,B4GAT1,FLG,GALNT11,CCND1,TYMS,VIM,ADORA2B,LRP1,P4HA2…
MAGED1	-1.13816	3.49e-06	0.000353036		GO:BP	generation of neurons	GO:0048699	1.62e-09	8.79111	1519	657	100	21029	ENC1,CTHRC1,APOE,THY1,DPYSL3,DCLK1,SFRP2,SPP1,SOX4,NEFL,SERPINF1,TGFB2,PMP22,GPM6B,HOXB3,TENM4,NREP,NLGN4X,FZD1,GPRC5B,MMP2,VIM,PBX1,ADGRL3,TNFRSF21,NOG,GAS6,SPOCK1,CDH11,ITGA4,EPHA3,SLC1A3,FZD5,PALLD,SDC2,NR2F2,GAP43,ITGA6,SEMA5A,NDRG4,NTM,HS6ST1,TUBB3,HMGB2,ANK3,S100A6,PPP3CA,LZTS1,FZD7,PTPRF,MYO6,TPBG,VCL,LAMA2,LAMA5,DPYSL2,NLGN1,LAMB1,ADAMTSL1,TIAM1,PGRMC1,MAP1A,TENM2,ATP8B1,EFNB2,TOX,CRMP1,O…
CALU	-1.0307	3.55e-06	0.000356462		GO:BP	cell projection organization	GO:0030030	1.75e-09	8.75673	1521	657	100	21029	ENC1,CTHRC1,APOE,THY1,MYLK,DPYSL3,DCLK1,SFRP2,SPP1,NEFL,SERPINF1,PMP22,FSCN1,GPM6B,NREP,FZD1,CD44,MMP2,TPM1,GALNT11,VIM,RHOJ,TNFRSF21,NOG,SPOCK1,CDH11,ITGB4,ITGA4,EPHA3,EHD3,PALLD,SDC2,GAP43,ITGA6,NES,SEMA5A,NDRG4,TUBB3,ANK3,S100A6,PPP3CA,F2RL1,LZTS1,WWTR1,PTPRF,CAV1,TPBG,VCL,LAMA2,CEP78,LAMA5,DPYSL2,NLGN1,LAMB1,ADAMTSL1,TIAM1,PGRMC1,MAP1A,TENM2,ATP8B1,ABCC4,EFNB2,TOX,CRMP1,GSN,TMEM237,RAB23,EHD2…
ITGB5	-1.02345	3.58e-06	0.000356943		GO:BP	plasma membrane bounded cell projection organization	GO:0120036	1.95e-09	8.7105	1479	657	98	21029	ENC1,CTHRC1,APOE,THY1,MYLK,DPYSL3,DCLK1,SFRP2,SPP1,NEFL,SERPINF1,PMP22,FSCN1,GPM6B,NREP,FZD1,CD44,MMP2,TPM1,GALNT11,VIM,TNFRSF21,NOG,SPOCK1,CDH11,ITGB4,ITGA4,EPHA3,EHD3,PALLD,SDC2,GAP43,ITGA6,SEMA5A,NDRG4,TUBB3,ANK3,S100A6,PPP3CA,F2RL1,LZTS1,WWTR1,PTPRF,CAV1,TPBG,VCL,LAMA2,CEP78,LAMA5,DPYSL2,NLGN1,LAMB1,ADAMTSL1,TIAM1,PGRMC1,MAP1A,TENM2,ATP8B1,ABCC4,EFNB2,TOX,CRMP1,GSN,TMEM237,RAB23,EHD2,PDPN,OPH…
METTL7A	-1.07116	3.74e-06	0.000369194		GO:BP	blood vessel development	GO:0001568	2.14e-09	8.66944	693	657	60	21029	APOE,THY1,MYLK,SFRP2,COL1A1,SOX4,ADAM12,COL1A2,SERPINF1,LAMA4,TGFB2,AMOT,FAP,PTGIS,ANXA2,HOXB3,MMP2,SPARC,CALCRL,TGFBI,LRP1,RHOJ,NOG,PRKCA,ACTG1,ECM1,FZD5,PIK3R3,SERPINE1,NR2F2,SEMA5A,LOXL1,COL5A1,THBS1,HS6ST1,SLC1A1,PDGFD,THBS2,ITGAV,ANXA1,CAV1,LOX,ADGRA2,COL8A1,VASH1,EFNB2,JUP,SLC2A10,MEGF8,DAG1,ROBO1,KLF4,CDH13,SFRP1,PRKX,GJA1,MCAM,ANTXR1,AGGF1,ANGPT1
FGFBP3	-1.13609	3.93e-06	0.00038207		GO:BP	response to stimulus	GO:0050896	4.25e-09	8.37124	8815	657	363	21029	ADAR,CXCL14,MXRA5,SDC1,PADI2,RBP1,CTHRC1,ANKRD1,APOE,SCD,CCNG1,TMBIM6,THY1,SLC39A10,MYLK,NSG1,FAM20C,SESN3,DPYSL3,SRPX,ITPKB,DCLK1,SFRP2,EFEMP1,SPP1,TNFRSF11B,COL1A1,MAGED1,FGFBP3,SULF2,IL17RD,SOX4,PMEPA1,ADAM12,COLEC12,NEFL,SCARA3,RGS4,COL1A2,F2R,SERPINF1,PLAU,CDH6,TGFB2,COL11A1,FIBIN,SMYD3,ITGB5,AMOT,FAP,PTGIS,CDO1,SNCA,TIMP2,CLU,MDFI,TAC1,CMTM7,CMBL,TENM4,GMDS,TMTC4,CD24,GPC4,NREP,GMFB,ZMAT3,N…
GPM6B	-0.999514	4.55e-06	0.000436431		GO:BP	animal organ morphogenesis	GO:0009887	4.54e-09	8.34259	1066	657	78	21029	MGP,SDC1,CTHRC1,ANKRD1,THY1,MYLK,FAM20C,SFRP2,EFEMP1,TNFRSF11B,COL1A1,MAGED1,SULF2,SOX4,COL1A2,MFAP5,TGFB2,COL11A1,MDFI,HOXB3,GPC4,FZD1,DLG1,MFAP2,COL13A1,MMP2,TPM1,LAMC1,PBX1,NOG,ITGB4,DHRS3,HTRA1,LTBP3,FZD5,SERPINE1,ITGA6,PDGFC,NDRG4,COL5A1,FBN2,SLC1A1,AR,PDCD4,HOXB2,FZD7,WWTR1,CAV1,MYO6,LAMA2,PAM,LAMA5,HOXB5,LAMB1,COL8A1,TIAM1,EFNB2,MMP16,RAB23,HYAL2,SERPINH1,MEGF8,DAG1,FRAS1,TSHZ1,ROBO1,CDON,…
CDCA4	-1.00665	4.98e-06	0.000463658		GO:BP	positive regulation of cellular process	GO:0048522	5.49e-09	8.26076	5561	657	254	21029	CXCL14,SDC1,ENC1,CTHRC1,ANKRD1,APOE,THY1,SLC39A10,MYLK,NSG1,FAM20C,SESN3,DPYSL3,SRPX,ITPKB,SFRP2,SPP1,COL1A1,MAGED1,FGFBP3,SULF2,SOX4,COLEC12,NEFL,RGS4,F2R,PCOLCE,SERPINF1,PLAU,TGFB2,SMYD3,FSCN1,AMOT,OLFM2,FAP,PTGIS,SNCA,ANXA2,CLU,HOXB3,TENM4,S100A10,CD24,EDIL3,FZD1,CD44,DLG1,TOP2A,HLA-DRA,GPRC5B,MMP2,TPM1,SPARC,TIMP3,SMPD1,CALCRL,IGFBP6,SH3BP4,CCND1,VIM,TAF9B,CACNG4,LAMC1,ADORA2B,PBX1,LRP1,RHOJ,…
AK5	-1.09733	5.06e-06	0.000463736		GO:BP	cellular response to chemical stimulus	GO:0070887	5.91e-09	8.22822	3008	657	160	21029	ADAR,CXCL14,PADI2,ANKRD1,APOE,TMBIM6,MYLK,NSG1,FAM20C,SESN3,DPYSL3,ITPKB,SFRP2,SPP1,COL1A1,FGFBP3,SULF2,IL17RD,SOX4,PMEPA1,COLEC12,RGS4,COL1A2,SERPINF1,TGFB2,SMYD3,ITGB5,PTGIS,SNCA,CLU,TAC1,CMBL,TMTC4,CD24,NREP,FZD1,CD44,PDK3,POSTN,MMP2,CXADR,TPM1,TIMP3,SMPD1,CALCRL,SH3BP4,CCND1,VIM,LRP1,SOD3,TNFRSF21,NOG,NXN,GAS6,PXDN,CBX3,LTBP2,MGST3,HTRA1,ITGA4,PRKCA,LDOC1,LTBP3,ACTG1,ECM1,EPHA3,SLC1A3,PIK3R3,…
PCOLCE	-1.07819	5.03e-06	0.000463736		GO:BP	regulation of biological quality	GO:0065008	6.07e-09	8.21671	3741	657	188	21029	ADAR,RBP1,TUBA1A,HKDC1,APOE,SCD,TMBIM6,THY1,SLC39A10,NSG1,SESN3,ITPKB,SPP1,TNFRSF11B,FGFBP3,SOX4,TMEM178A,NEFL,RGS4,COL1A2,F2R,SLC9A7,SERPINF1,LAMA4,PLAU,AMOT,GPM6B,FAP,CDO1,SNCA,CLU,TAC1,TMTC4,CD24,GPC4,NLGN4X,FZD1,DLG1,MFAP2,SLC22A17,PDK3,MMP2,ADD3,CXADR,TPM1,TMOD1,FLG,CCND1,VIM,TAF9B,CACNG4,LAMC1,ADORA2B,SOD3,RHOJ,GAS6,KCNN4,TMEM14C,MOXD1,DHRS3,PRKCA,LTBP3,ACTG1,SLC1A3,SERPINE1,G0S2,CALM3,EHD3…
HIST1H1D	-1.01721	5.16e-06	0.000469347		GO:BP	skeletal system development	GO:0001501	6.68e-09	8.17525	527	657	50	21029	MGP,FAM20C,SFRP2,EFEMP1,TNFRSF11B,COL1A1,SULF2,SOX4,LRRC17,COL1A2,TGFB2,COL11A1,ANXA2,COL10A1,MDFI,HOXB3,CD44,DLG1,COL13A1,MMP2,EBP,BGN,TGFBI,TYMS,PBX1,NOG,CDH11,DHRS3,LTBP3,ECM1,PDGFC,FBN2,VCAN,VKORC1,HOXB2,LOX,HOXB5,MMP16,XYLT1,RAB23,HYAL2,SERPINH1,SLC2A10,MEGF8,SFRP1,RDH10,GJA1,SOX9,IFT80,IFT172
AMOT	-1.01144	5.8e-06	0.000510059		GO:BP	phosphorus metabolic process	GO:0006793	7.67e-09	8.11525	2763	657	150	21029	ADAR,HKDC1,APOE,CCNG1,THY1,SLC39A10,MYLK,FAM20C,ITPKB,DCLK1,SFRP2,EFEMP1,PTPN14,MAGED1,PMEPA1,AK5,TGFB2,SMYD3,PTGIS,SNCA,CLU,GMDS,CD24,GMFB,FZD1,CD44,DLG1,LPCAT2,STK32A,PDK3,GPRC5B,SMPD1,CCND1,TYMS,ADORA2B,LRP1,NOG,GAS6,PRKCA,EPHA3,FZD5,PIK3R3,RRM2,CALM3,NR2F2,SERINC5,ITGA6,SCP2,NEIL2,PDGFC,NT5DC2,THBS1,LIPG,SLC1A1,PIK3R2,PBK,AR,SUCLG2,PDCD4,PYGL,DUSP4,PDGFD,NAPEPLD,CAPN2,PPP3CA,AGPAT5,FDPS,FZD7,…
CD44	-0.937531	5.89e-06	0.000510729		GO:BP	phosphate-containing compound metabolic process	GO:0006796	8.64e-09	8.0634	2742	657	149	21029	ADAR,HKDC1,APOE,CCNG1,THY1,SLC39A10,MYLK,FAM20C,ITPKB,DCLK1,SFRP2,EFEMP1,PTPN14,MAGED1,PMEPA1,AK5,TGFB2,SMYD3,PTGIS,SNCA,CLU,CD24,GMFB,FZD1,CD44,DLG1,LPCAT2,STK32A,PDK3,GPRC5B,SMPD1,CCND1,TYMS,ADORA2B,LRP1,NOG,GAS6,PRKCA,EPHA3,FZD5,PIK3R3,RRM2,CALM3,NR2F2,SERINC5,ITGA6,SCP2,NEIL2,PDGFC,NT5DC2,THBS1,LIPG,SLC1A1,PIK3R2,PBK,AR,SUCLG2,PDCD4,PYGL,DUSP4,PDGFD,NAPEPLD,CAPN2,PPP3CA,AGPAT5,FDPS,FZD7,WWTR1…
PMEPA1	-1.11315	6.32e-06	0.000544494		GO:BP	collagen fibril organization	GO:0030199	9.2e-09	8.03599	71	657	18	21029	SFRP2,COL1A1,COL14A1,COL1A2,ADAMTS14,TGFB2,COL11A1,COL4A5,COL13A1,PXDN,LOXL1,COL5A1,COL5A3,LOX,P3H4,CRTAP,SERPINH1,COL4A6
CSRP2	-0.945656	7.13e-06	0.000610048		GO:BP	embryo development	GO:0009790	1.26e-08	7.90002	1088	657	78	21029	CTHRC1,SFRP2,EFEMP1,COL1A1,SULF2,SOX4,MFAP5,LAMA4,TGFB2,COL11A1,ITGB5,AMOT,MDFI,HOXB3,TENM4,FZD1,DLG1,MFAP2,COL13A1,TOP2A,MMP2,PBX1,NOG,NXN,ITGB4,ITGA4,FZD5,RRM2,NR2F2,NES,PDGFC,NDRG4,COL5A1,FBN2,HS6ST1,AR,DUSP4,TBL1XR1,COL6A1,CAPN2,HOXB2,FZD7,ITGAV,MYO6,LAMA2,TXNRD1,LAMA5,HOXB5,LAMB1,COL8A1,VASH1,MMP16,XYLT1,SLC35E2B,PHF6,SLC2A10,MEGF8,RPL10,DAG1,FRAS1,LRP6,TSHZ1,CDON,KLF4,KITLG,MYADM,STMN3,NF2,…
TAC1	-0.981695	9.75e-06	0.000812021		GO:BP	cell junction assembly	GO:0034329	1.98e-08	7.70391	420	657	43	21029	CLDN11,THY1,CDH6,FSCN1,AMOT,GPM6B,SNCA,S100A10,GPC4,NLGN4X,FZD1,DLG1,LAMC1,ADGRL3,CDH11,ITGB4,PRKCA,ACTG1,EPHA3,FZD5,GAP43,ITGA6,CD9,THBS1,THBS2,CAV1,TPBG,VCL,TLN2,NLGN1,EFNB2,JUP,OPHN1,ACTB,SFRP1,GJA1,ANK2,MAP4K4,PHLDB2,PTPRS,EEF2K,CTNND2,ST8SIA2
CD24	-0.954557	9.93e-06	0.000822138		GO:BP	neuron development	GO:0048666	2.58e-08	7.58769	1104	657	78	21029	ENC1,CTHRC1,APOE,THY1,DPYSL3,DCLK1,SFRP2,SPP1,NEFL,SERPINF1,TGFB2,PMP22,GPM6B,TENM4,NREP,FZD1,MMP2,VIM,PBX1,TNFRSF21,NOG,SPOCK1,CDH11,ITGA4,EPHA3,SLC1A3,PALLD,SDC2,GAP43,ITGA6,SEMA5A,NDRG4,NTM,HS6ST1,TUBB3,ANK3,S100A6,PPP3CA,LZTS1,PTPRF,TPBG,VCL,LAMA2,LAMA5,DPYSL2,NLGN1,LAMB1,ADAMTSL1,TIAM1,PGRMC1,MAP1A,TENM2,ATP8B1,EFNB2,TOX,CRMP1,OPHN1,PAQR3,MEGF8,GFAP,DAG1,ACTB,ROBO1,KLF4,STMN3,SFRP1,STMN1,ETV…
STK32A	-0.920481	1.03e-05	0.000850734		GO:BP	response to endogenous stimulus	GO:0009719	3.08e-08	7.51169	1551	657	98	21029	MXRA5,SDC1,PADI2,ANKRD1,APOE,NSG1,FAM20C,SESN3,SFRP2,SPP1,TNFRSF11B,COL1A1,FGFBP3,SULF2,IL17RD,PMEPA1,NEFL,RGS4,COL1A2,SERPINF1,TGFB2,FIBIN,SMYD3,ITGB5,CDO1,SNCA,TIMP2,TAC1,CD24,NREP,FZD1,CD44,MMP2,TIMP3,SH3BP4,CCND1,TYMS,VIM,LRP1,NOG,CBX3,LTBP2,HTRA1,ITGA4,LDOC1,LTBP3,SLC1A3,PIK3R3,CALM3,DHCR24,CD9,PDGFC,FBN2,THBS1,SLC1A1,PIK3R2,AR,PDCD4,HMGB2,PDGFD,COL6A1,CAPN2,ANXA1,CAV1,PAM,LOX,TNFSF4,JUP,CCN…
CBX6	-1.05934	1.09e-05	0.000894197		GO:BP	embryonic morphogenesis	GO:0048598	3.77e-08	7.424	608	657	53	21029	CTHRC1,SFRP2,EFEMP1,SOX4,MFAP5,TGFB2,COL11A1,ITGB5,AMOT,MDFI,HOXB3,TENM4,FZD1,DLG1,MFAP2,MMP2,PBX1,NOG,ITGB4,ITGA4,FZD5,NDRG4,COL5A1,FBN2,AR,DUSP4,COL6A1,HOXB2,FZD7,ITGAV,MYO6,TXNRD1,LAMA5,HOXB5,LAMB1,COL8A1,MMP16,MEGF8,DAG1,FRAS1,TSHZ1,CDON,KLF4,MYADM,NF2,SFRP1,RDH10,GJA1,RALA,SOX9,PHLDB2,IFT172,RPS7
NREP	-0.95222	1.14e-05	0.000918772		GO:BP	regulation of signal transduction	GO:0009966	4.36e-08	7.36009	2929	657	154	21029	ADAR,PADI2,CTHRC1,ANKRD1,APOE,TMBIM6,THY1,SLC39A10,FAM20C,SESN3,SRPX,ITPKB,SFRP2,COL1A1,MAGED1,FGFBP3,SULF2,IL17RD,SOX4,PMEPA1,RGS4,F2R,PLAU,TGFB2,AMOT,PTGIS,SNCA,CLU,MDFI,CD24,GPC4,NREP,NLGN4X,FZD1,CD44,DLG1,GPRC5B,POSTN,TIMP3,SMPD1,IGFBP6,SH3BP4,GALNT11,TAF9B,CACNG4,ADORA2B,LRP1,NOG,NXN,GAS6,KCNN4,PXDN,DHRS3,HTRA1,PRKCA,LDOC1,ECM1,FZD5,SERPINE1,G0S2,CALM3,NET1,MAD2L1,ITGA6,SEMA5A,PDGFC,NDRG4,FB…
SOX2-OT	-0.978998	1.17e-05	0.000935846		GO:BP	cell surface receptor signaling pathway	GO:0007166	5.34e-08	7.2725	2783	657	148	21029	ADAR,SDC1,PADI2,CTHRC1,APOE,THY1,SLC39A10,FAM20C,SESN3,SRPX,ITPKB,SFRP2,EFEMP1,COL1A1,FGFBP3,SULF2,IL17RD,SOX4,PMEPA1,ADAM12,RGS4,COL1A2,F2R,CDH6,TGFB2,ITGB5,SNCA,MDFI,GMDS,CD24,GPC4,NREP,NLGN4X,FZD1,CD44,COL4A5,GPRC5B,ADGRA3,POSTN,MMP2,TIMP3,CALCRL,IGFBP6,GALNT11,CCND1,VIM,ADORA2B,LRP1,ADGRL3,TNFRSF21,NOG,NXN,GAS6,KCNN4,ITGB4,PXDN,LTBP2,HTRA1,ITGA4,PRKCA,LTBP3,ECM1,EPHA3,FZD5,PIK3R3,SERPINE1,G0S…
MFAP2	-0.925044	1.19e-05	0.000945854		GO:BP	tube morphogenesis	GO:0035239	5.43e-08	7.26495	849	657	65	21029	CTHRC1,APOE,THY1,MYLK,SFRP2,MAGED1,SOX4,ADAM12,SERPINF1,TGFB2,AMOT,FAP,PTGIS,ANXA2,HOXB3,FZD1,DLG1,MMP2,SPARC,CALCRL,TGFBI,PBX1,LRP1,RHOJ,NOG,PRKCA,ACTG1,ECM1,FZD5,PIK3R3,SERPINE1,NR2F2,SEMA5A,NDRG4,THBS1,HS6ST1,SLC1A1,AR,THBS2,ITGAV,ANXA1,CAV1,LOX,LAMA5,ADGRA2,COL8A1,VASH1,EFNB2,JUP,MEGF8,DAG1,ROBO1,KLF4,CDH13,SFRP1,PRKX,RDH10,GJA1,MCAM,RALA,SOX9,IFT172,RPS7,AGGF1,ANGPT1
PDK3	-0.913629	1.19e-05	0.000945854		GO:BP	cellular component morphogenesis	GO:0032989	5.44e-08	7.26427	749	657	60	21029	ANKRD1,APOE,THY1,DCLK1,SPP1,NEFL,PMP22,NEBL,TENM4,CSRP2,CD44,TPM1,TMOD1,NOG,CDH11,ITGB4,ITGA4,ACTG1,EPHA3,PALLD,SDC2,GAP43,NES,SEMA5A,CD9,TUBB3,ANK3,S100A6,PPP3CA,LZTS1,TPBG,VCL,LAMA2,LAMA5,DPYSL2,NLGN1,ADAMTSL1,TIAM1,PGRMC1,MAP1A,EFNB2,CRMP1,PDPN,OPHN1,MEGF8,DAG1,ACTB,ROBO1,ANK2,STMN1,ETV1,VLDLR,MAP4K4,PHLDB2,PTPRS,EEF2K,CTNND2,LRP8,ST8SIA2,FIG4
DLG1	-0.927928	1.22e-05	0.000957193		GO:BP	neuron differentiation	GO:0030182	5.76e-08	7.23922	1364	657	89	21029	ENC1,CTHRC1,APOE,THY1,DPYSL3,DCLK1,SFRP2,SPP1,SOX4,NEFL,SERPINF1,TGFB2,PMP22,GPM6B,TENM4,NREP,NLGN4X,FZD1,GPRC5B,MMP2,VIM,PBX1,TNFRSF21,NOG,SPOCK1,CDH11,ITGA4,EPHA3,SLC1A3,FZD5,PALLD,SDC2,GAP43,ITGA6,SEMA5A,NDRG4,NTM,HS6ST1,TUBB3,ANK3,S100A6,PPP3CA,LZTS1,FZD7,PTPRF,MYO6,TPBG,VCL,LAMA2,LAMA5,DPYSL2,NLGN1,LAMB1,ADAMTSL1,TIAM1,PGRMC1,MAP1A,TENM2,ATP8B1,EFNB2,TOX,CRMP1,OPHN1,PAQR3,MEGF8,GFAP,DAG1,ACT…
F2R	-1.08312	1.25e-05	0.000981294		GO:BP	epithelial cell proliferation	GO:0050673	5.88e-08	7.23076	400	657	41	21029	FABP7,APOE,SFRP2,MAGED1,SULF2,SERPINF1,TGFB2,FAP,DLG1,SPARC,CCND1,LAMC1,NOG,HTRA1,ITGA4,PRKCA,ECM1,UHRF1,NR2F2,SEMA5A,THBS1,AR,HMGB2,FZD7,CAV1,LAMB1,COL8A1,NME1,VASH1,EFNB2,SCARB1,CALCA,ROBO1,CDH13,SFRP1,PRKX,BIRC5,SOX9,IFT80,IFT172,AGGF1
EDIL3	-0.942222	1.26e-05	0.000982551		GO:BP	regulation of cellular process	GO:0050794	6.28e-08	7.20197	11067	657	428	21029	ADAR,CXCL14,SDC1,PADI2,RBP1,FABP7,AHNAK2,ENC1,TUBA1A,CTHRC1,ANKRD1,APOE,CCNG1,TMBIM6,THY1,SLC39A10,MYLK,NSG1,FAM20C,SESN3,DPYSL3,SRPX,ITPKB,DCLK1,SFRP2,EFEMP1,SPP1,VAT1,PTPN14,TNFRSF11B,COL1A1,MAGED1,FGFBP3,SULF2,IL17RD,SOX4,TRIM2,TMEM178A,PMEPA1,BEX4,ADAM12,COLEC12,NEFL,RGS4,LRRC17,COL1A2,F2R,SLC9A7,PCOLCE,SERPINF1,LAMA4,CBX6,PLAU,CDH6,TGFB2,PMP22,FIBIN,SMYD3,ITGB5,FSCN1,AMOT,OLFM2,GPM6B,FAP,PTG…
GALNT11	-0.865133	1.28e-05	0.000991692		GO:BP	endocytosis	GO:0006897	7.38e-08	7.13196	638	657	54	21029	APOE,COLEC12,SCARA3,SNCA,ANXA2,CLU,NLGN4X,SMPD1,CALCRL,SH3BP4,CACNG4,LRP1,RHOJ,ITGA4,ACTG1,EPHA3,SERPINE1,CALM3,EHD3,CD9,CFI,MLC1,THBS1,ATP9A,PPP3CA,F2RL1,ITGAV,CAV1,MYO6,DPYSL2,NLGN1,GRIA1,NME1,GULP1,RHOBTB1,EFNB2,GSN,SCARB1,CALCA,EHD2,OPHN1,ACTB,LRP6,FCHO2,CDH13,CD63,ANK2,VLDLR,STEAP2,EEF2K,OCIAD2,ANGPT1,LRP8,MEGF10
FAP	-0.99896	1.34e-05	0.00101644		GO:BP	cell death	GO:0008219	9.72e-08	7.01233	2057	657	118	21029	ADAR,ANKRD1,APOE,CCNG1,TMBIM6,SLC39A10,NSG1,SRPX,ITPKB,SFRP2,TNFRSF11B,MAGED1,SOX4,TRIM2,NEFL,F2R,SERPINF1,TGFB2,PMP22,FAP,PTGIS,SNCA,CLU,TMTC4,CD24,ZMAT3,FZD1,CD44,MAGEH1,TOP2A,MMP2,TIMP3,SMPD1,TAF9B,LRP1,TNFRSF21,NOG,GAS6,ITGA4,PRKCA,FZD5,SERPINE1,G0S2,DHCR24,NET1,MAD2L1,ITGA6,NES,SEMA5A,THBS1,FAM162A,SLC1A1,AR,KCNK2,PDCD4,PYGL,HMGB2,ARL6IP5,CAPN2,GPAM,ITGAV,ANXA1,CAV1,CDCA7,LOX,RPS27L,RPS3A,PR…
FZD1	-0.937874	1.33e-05	0.00101644		GO:BP	positive regulation of biological process	GO:0048518	1.2e-07	6.91968	6094	657	267	21029	ADAR,CXCL14,SDC1,ENC1,CTHRC1,ANKRD1,APOE,SCD,THY1,SLC39A10,MYLK,NSG1,FAM20C,SESN3,DPYSL3,SRPX,ITPKB,SFRP2,SPP1,COL1A1,MAGED1,FGFBP3,SULF2,SOX4,ADAM12,COLEC12,NEFL,RGS4,F2R,PCOLCE,SERPINF1,PLAU,TGFB2,SMYD3,FSCN1,AMOT,OLFM2,GPM6B,FAP,PTGIS,SNCA,ANXA2,CLU,HOXB3,TENM4,S100A10,CD24,EDIL3,FZD1,CD44,DLG1,MFAP2,TOP2A,HLA-DRA,GPRC5B,MMP2,TPM1,SPARC,TIMP3,SMPD1,CALCRL,IGFBP6,SH3BP4,CCND1,VIM,TAF9B,CACNG4,L…
RCN2	-0.91992	1.34e-05	0.00101644		GO:BP	cellular response to stimulus	GO:0051716	1.29e-07	6.89085	7346	657	309	21029	ADAR,CXCL14,SDC1,PADI2,CTHRC1,ANKRD1,APOE,CCNG1,TMBIM6,THY1,SLC39A10,MYLK,NSG1,FAM20C,SESN3,DPYSL3,SRPX,ITPKB,DCLK1,SFRP2,EFEMP1,SPP1,TNFRSF11B,COL1A1,MAGED1,FGFBP3,SULF2,IL17RD,SOX4,PMEPA1,ADAM12,COLEC12,NEFL,RGS4,COL1A2,F2R,SERPINF1,PLAU,CDH6,TGFB2,FIBIN,SMYD3,ITGB5,AMOT,PTGIS,SNCA,CLU,MDFI,TAC1,CMTM7,CMBL,TENM4,GMDS,TMTC4,CD24,GPC4,NREP,GMFB,ZMAT3,NLGN4X,FZD1,CD44,COL4A5,DLG1,STK32A,PDK3,TOP2A…
TGFB2	-1.03862	1.47e-05	0.00110591		GO:BP	cellular response to oxygen-containing compound	GO:1901701	1.34e-07	6.87266	1164	657	79	21029	ANKRD1,NSG1,SESN3,SPP1,COL1A1,SOX4,COLEC12,RGS4,COL1A2,SERPINF1,SMYD3,SNCA,CLU,PDK3,POSTN,MMP2,TPM1,CALCRL,SH3BP4,VIM,LRP1,SOD3,GAS6,CBX3,ITGA4,PRKCA,LDOC1,EPHA3,SLC1A3,PIK3R3,SERPINE1,NET1,PDGFC,MLC1,SLC1A1,PIK3R2,AR,PDCD4,HMGB2,PDGFD,COL6A1,CAPN2,PPP3CA,FZD7,ANXA1,CAV1,PRDX2,HLA-DRB1,TNFSF4,EFNB2,JUP,CCNA2,TP53INP1,SCARB1,PARP1,GNG2,DAG1,ACTB,RPS3,LRP6,COL4A6,SFRP1,SIGMAR1,RPS6KA2,GJA1,SLC27A1,…
HOXB3	-0.973937	1.48e-05	0.00110591		GO:BP	neuron projection development	GO:0031175	1.53e-07	6.81471	953	657	69	21029	ENC1,CTHRC1,APOE,THY1,DPYSL3,DCLK1,SFRP2,SPP1,NEFL,SERPINF1,PMP22,GPM6B,NREP,FZD1,MMP2,VIM,TNFRSF21,NOG,SPOCK1,CDH11,ITGA4,EPHA3,PALLD,SDC2,GAP43,ITGA6,SEMA5A,NDRG4,TUBB3,ANK3,S100A6,PPP3CA,LZTS1,PTPRF,TPBG,VCL,LAMA2,LAMA5,DPYSL2,NLGN1,LAMB1,ADAMTSL1,TIAM1,PGRMC1,MAP1A,EFNB2,TOX,CRMP1,OPHN1,PAQR3,MEGF8,GFAP,DAG1,ACTB,ROBO1,KLF4,STMN3,SFRP1,STMN1,ETV1,VLDLR,MAP4K4,PTPRS,EEF2K,CTNND2,FAT3,LRP8,ST8S…
GPRC5B	-0.904665	1.48e-05	0.00110591		GO:BP	apoptotic process	GO:0006915	1.64e-07	6.78636	1857	657	109	21029	ADAR,ANKRD1,APOE,CCNG1,TMBIM6,SLC39A10,NSG1,SRPX,ITPKB,SFRP2,TNFRSF11B,MAGED1,SOX4,TRIM2,NEFL,F2R,TGFB2,FAP,PTGIS,SNCA,CLU,TMTC4,CD24,ZMAT3,CD44,MAGEH1,TOP2A,MMP2,TIMP3,SMPD1,TAF9B,TNFRSF21,NOG,GAS6,ITGA4,PRKCA,FZD5,SERPINE1,G0S2,DHCR24,NET1,MAD2L1,ITGA6,NES,SEMA5A,THBS1,FAM162A,SLC1A1,AR,PDCD4,HMGB2,ARL6IP5,CAPN2,GPAM,ITGAV,ANXA1,CAV1,CDCA7,LOX,RPS27L,RPS3A,PRDX2,NME1,GULP1,UACA,HELLS,GSN,TP53IN…
GMDS	-0.9707	1.54e-05	0.00114348		GO:BP	tube development	GO:0035295	2.31e-07	6.63712	1047	657	73	21029	SDC1,CTHRC1,APOE,THY1,MYLK,SFRP2,MAGED1,SOX4,ADAM12,SERPINF1,TGFB2,AMOT,FAP,PTGIS,ANXA2,HOXB3,CD24,FZD1,DLG1,MMP2,SPARC,CALCRL,TGFBI,TYMS,PBX1,LRP1,RHOJ,NOG,PRKCA,LTBP3,ACTG1,ECM1,FZD5,PIK3R3,SERPINE1,NR2F2,REC8,SEMA5A,PDGFC,NDRG4,THBS1,HS6ST1,SLC1A1,AR,THBS2,WWTR1,ITGAV,ANXA1,CAV1,LOX,LAMA5,ADGRA2,COL8A1,VASH1,EFNB2,JUP,PDPN,MEGF8,DAG1,ROBO1,KLF4,CDH13,SFRP1,PRKX,RDH10,GJA1,MCAM,RALA,SOX9,IFT172…
FADS2	-0.97575	1.74e-05	0.00127532		GO:BP	cellular response to organic substance	GO:0071310	2.5e-07	6.6015	2385	657	130	21029	ADAR,PADI2,ANKRD1,TMBIM6,NSG1,FAM20C,SESN3,DPYSL3,SFRP2,SPP1,COL1A1,FGFBP3,SULF2,IL17RD,SOX4,PMEPA1,COLEC12,RGS4,COL1A2,SERPINF1,TGFB2,SMYD3,ITGB5,PTGIS,SNCA,CLU,TAC1,TMTC4,CD24,NREP,FZD1,CD44,PDK3,MMP2,TIMP3,CALCRL,SH3BP4,CCND1,VIM,LRP1,TNFRSF21,NOG,GAS6,PXDN,CBX3,LTBP2,HTRA1,ITGA4,PRKCA,LDOC1,LTBP3,ACTG1,ECM1,EPHA3,SLC1A3,PIK3R3,SERPINE1,PDGFC,FBN2,MLC1,THBS1,SLC1A1,PIK3R2,AR,PDCD4,HLA-DPA1,FLN…
CXADR	-0.888342	1.8e-05	0.00130263		GO:BP	regulation of developmental process	GO:0050793	3.39e-07	6.47019	2421	657	131	21029	MGP,CXCL14,RBP1,CTHRC1,APOE,THY1,FAM20C,ITPKB,SFRP2,EFEMP1,SPP1,VAT1,TNFRSF11B,COL1A1,MAGED1,IL17RD,SOX4,TMEM178A,ADAM12,NEFL,RGS4,LRRC17,SERPINF1,LAMA4,TGFB2,AMOT,OLFM2,GPM6B,PTGIS,HOXB3,TENM4,S100A10,CD24,GPC4,NREP,FZD1,CD44,DLG1,HLA-DRA,GPRC5B,TPM1,SPARC,CCND1,PBX1,RHOJ,TNFRSF21,NOG,GAS6,CENPF,PRKCA,LTBP3,ECM1,EPHA3,SERPINE1,SDC2,SEMA5A,COL5A1,FBN2,THBS1,AR,KCNK2,PDCD4,HMGB2,THBS2,NAPEPLD,CAPN…
ADGRA3	-0.904424	1.91e-05	0.00137258		GO:BP	cytoskeleton organization	GO:0007010	3.51e-07	6.45494	1435	657	90	21029	TUBA1A,ANKRD1,APOE,THY1,DPYSL3,NEFL,RGS4,ITGB5,FSCN1,AMOT,GPM6B,SNCA,NEBL,S100A10,GMFB,CSRP2,DLG1,ADD3,CXADR,TPM1,TMOD1,VIM,LRP1,RHOJ,ACTG1,EPHA3,DLGAP5,PALLD,MAD2L1,NES,SEMA5A,CNN2,SVIL,TUBB3,FLNB,TUBA1B,ANK3,CAPN2,CNN3,KIF11,F2RL1,ANXA1,MYO6,TLN2,PAM,DPYSL2,NLGN1,MAP1A,KIFC1,HLA-DRB1,RHOBTB1,KIF20A,TPM2,TUBB,CRMP1,GSN,MARCKSL1,DSTN,TMSB4X,EHD2,NEK6,OPHN1,GFAP,CETN2,DAG1,ACTB,RPS3,NEDD9,MYADM,GA…
TIMP2	-0.994538	1.93e-05	0.00138524		GO:BP	blood vessel morphogenesis	GO:0048514	3.66e-07	6.43598	608	657	51	21029	APOE,THY1,MYLK,SFRP2,SOX4,ADAM12,SERPINF1,TGFB2,AMOT,FAP,PTGIS,ANXA2,HOXB3,MMP2,SPARC,CALCRL,TGFBI,LRP1,RHOJ,NOG,PRKCA,ACTG1,ECM1,FZD5,PIK3R3,SERPINE1,NR2F2,SEMA5A,THBS1,HS6ST1,SLC1A1,THBS2,ITGAV,ANXA1,CAV1,LOX,ADGRA2,COL8A1,VASH1,EFNB2,JUP,DAG1,ROBO1,KLF4,CDH13,SFRP1,PRKX,GJA1,MCAM,AGGF1,ANGPT1
RHOJ	-0.837372	2.01e-05	0.0014244		GO:BP	programmed cell death	GO:0012501	3.82e-07	6.41766	1908	657	110	21029	ADAR,ANKRD1,APOE,CCNG1,TMBIM6,SLC39A10,NSG1,SRPX,ITPKB,SFRP2,TNFRSF11B,MAGED1,SOX4,TRIM2,NEFL,F2R,TGFB2,FAP,PTGIS,SNCA,CLU,TMTC4,CD24,ZMAT3,CD44,MAGEH1,TOP2A,MMP2,TIMP3,SMPD1,TAF9B,TNFRSF21,NOG,GAS6,ITGA4,PRKCA,FZD5,SERPINE1,G0S2,DHCR24,NET1,MAD2L1,ITGA6,NES,SEMA5A,THBS1,FAM162A,SLC1A1,AR,PDCD4,PYGL,HMGB2,ARL6IP5,CAPN2,GPAM,ITGAV,ANXA1,CAV1,CDCA7,LOX,RPS27L,RPS3A,PRDX2,NME1,GULP1,UACA,HELLS,GSN,T…
GMFB	-0.951241	2.08e-05	0.00146421		GO:BP	regulation of response to stimulus	GO:0048583	3.98e-07	6.40054	3841	657	185	21029	ADAR,CXCL14,PADI2,CTHRC1,ANKRD1,APOE,TMBIM6,THY1,SLC39A10,MYLK,FAM20C,SESN3,SRPX,ITPKB,SFRP2,SPP1,COL1A1,MAGED1,FGFBP3,SULF2,IL17RD,SOX4,PMEPA1,COLEC12,RGS4,F2R,SERPINF1,PLAU,TGFB2,AMOT,FAP,PTGIS,SNCA,CLU,MDFI,CD24,GPC4,NREP,NLGN4X,FZD1,CD44,DLG1,HLA-DRA,GPRC5B,POSTN,TIMP3,SMPD1,CALCRL,IGFBP6,SH3BP4,GALNT11,TAF9B,CACNG4,ADORA2B,LRP1,TNFRSF21,NOG,NXN,GAS6,KCNN4,PXDN,DHRS3,HTRA1,PRKCA,LDOC1,ACTG1,E…
ATG4A	-0.880196	2.12e-05	0.00148329		GO:BP	cell morphogenesis involved in differentiation	GO:0000904	7.13e-07	6.14666	718	657	56	21029	APOE,THY1,DCLK1,SPP1,NEFL,S100A10,LAMC1,NOG,CDH11,ITGA4,EPHA3,SLC1A3,PALLD,SDC2,GAP43,SEMA5A,TUBB3,AR,FLNB,ANK3,S100A6,PPP3CA,LZTS1,FZD7,ITGAV,TPBG,VCL,LAMA2,LAMA5,DPYSL2,NLGN1,LAMB1,ADAMTSL1,TIAM1,PGRMC1,MAP1A,EFNB2,CRMP1,PDPN,OPHN1,MEGF8,DAG1,ACTB,NEDD9,ROBO1,MYADM,FBLN1,STMN1,ETV1,VLDLR,PTPRS,ANTXR1,EEF2K,CTNND2,FAT3,LRP8
HIST1H3B	-1.04119	2.13e-05	0.00148631		GO:BP	macromolecule localization	GO:0033036	7.46e-07	6.12724	3147	657	158	21029	ADAR,ANKRD1,APOE,THY1,KDELR3,NSG1,DCLK1,SPP1,PTPN14,COL1A1,MAGED1,SOX4,F2R,SYTL5,TGFB2,SMYD3,AMOT,OLFM2,GPM6B,ANXA2,CLU,MDFI,ARL4C,S100A10,CD24,GPC4,ZMAT3,DLG1,ESYT1,CALCRL,ATG4A,SH3BP4,CACNG4,LRP1,GAS6,KCNN4,CENPF,LTBP2,ITGA4,ACTG1,EPHA3,FZD5,CALM3,DHCR24,EHD3,MLPH,TBC1D8B,SCP2,FBN2,NCBP2,MLC1,THBS1,OSBPL3,LIPG,SLC1A1,PIK3R2,AR,CEP55,ARL6IP5,PSAP,ANK3,ATP9A,GM2A,PPP3CA,PDZD11,F2RL1,CNPY4,TIMM21,…
PBX1	-0.847968	2.32e-05	0.00160583		GO:BP	protein metabolic process	GO:0019538	8.67e-07	6.06212	5389	657	239	21029	ADAR,PADI2,ENC1,APOE,CCNG1,THY1,SLC39A10,MYLK,NSG1,FAM20C,ITPKB,DCLK1,SFRP2,EFEMP1,GALNT5,PTPN14,MAGED1,SULF2,GXYLT2,SOX4,TRIM2,PMEPA1,BEX4,ADAM12,F2R,PCOLCE,SERPINF1,ADAMTS14,PLAU,TGFB2,COL11A1,SMYD3,FAP,SNCA,TIMP2,ANXA2,CLU,TMTC4,CD24,GMFB,ST3GAL5,FZD1,CD44,DLG1,STK32A,PDK3,FAM111B,GPRC5B,MMP2,TIMP3,SMPD1,ATG4A,BGN,B4GAT1,FLG,GALNT11,CCND1,TYMS,VIM,LRP1,P4HA2,NOG,NXN,ANAPC5,GAS6,SPOCK1,RNF144A,…
IGFBP6	-0.875878	2.39e-05	0.00164379		GO:BP	negative regulation of response to stimulus	GO:0048585	9.78e-07	6.00947	1604	657	96	21029	ADAR,PADI2,CTHRC1,APOE,TMBIM6,THY1,SESN3,SFRP2,SPP1,SULF2,IL17RD,PMEPA1,RGS4,SERPINF1,PLAU,TGFB2,FAP,PTGIS,SNCA,CLU,MDFI,NLGN4X,FZD1,CD44,DLG1,TIMP3,SMPD1,CALCRL,IGFBP6,SH3BP4,TAF9B,LRP1,NOG,NXN,GAS6,PXDN,DHRS3,HTRA1,ECM1,SERPINE1,ITGA6,SEMA5A,CD9,NDRG4,FBN2,THBS1,PIK3R2,PBK,AR,PDCD4,DUSP4,HMGB2,F2RL1,WWTR1,ITGAV,ANXA1,CAV1,TPBG,ADGRA2,PRDX2,HLA-DRB1,TNFSF4,UACA,HOMER2,HELLS,CALCA,TMSB4X,HYAL2,PA…
LRRC17	-1.08887	2.44e-05	0.00167189		GO:BP	negative regulation of signal transduction	GO:0009968	1.2148e-06	5.91549	1242	657	80	21029	ADAR,PADI2,CTHRC1,APOE,TMBIM6,THY1,SESN3,SFRP2,SULF2,IL17RD,PMEPA1,RGS4,TGFB2,SNCA,CLU,MDFI,NLGN4X,FZD1,CD44,DLG1,TIMP3,SMPD1,IGFBP6,SH3BP4,TAF9B,LRP1,NOG,NXN,GAS6,PXDN,DHRS3,HTRA1,ECM1,SERPINE1,ITGA6,NDRG4,FBN2,THBS1,PIK3R2,PBK,AR,PDCD4,DUSP4,HMGB2,F2RL1,WWTR1,ITGAV,CAV1,TPBG,ADGRA2,PRDX2,UACA,HOMER2,HELLS,CALCA,TMSB4X,HYAL2,PAQR3,SLC2A10,MEGF8,PSMD10,DAG1,ROBO1,UBASH3B,ENO1,MYADM,STMN3,FBLN1,NF…
COL1A1	-1.14133	2.48e-05	0.00168344		GO:BP	regulation of epithelial cell proliferation	GO:0050678	1.30018e-06	5.886	338	657	35	21029	APOE,SFRP2,MAGED1,SULF2,SERPINF1,TGFB2,DLG1,SPARC,CCND1,LAMC1,NOG,HTRA1,ITGA4,PRKCA,ECM1,UHRF1,NR2F2,SEMA5A,THBS1,AR,HMGB2,FZD7,CAV1,LAMB1,NME1,VASH1,EFNB2,ROBO1,CDH13,SFRP1,BIRC5,SOX9,IFT80,IFT172,AGGF1
ITGB4	-0.820165	2.48e-05	0.00168344		GO:BP	regulation of molecular function	GO:0065009	1.43434e-06	5.84335	3017	657	152	21029	ADAR,CTHRC1,APOE,CCNG1,TMBIM6,THY1,SLC39A10,SFRP2,MAGED1,RGS4,F2R,PCOLCE,SERPINF1,PLAU,TGFB2,SMYD3,AMOT,PTGIS,SNCA,TIMP2,ANXA2,CLU,MDFI,S100A10,CD24,GMFB,FZD1,CD44,DLG1,GPRC5B,TPM1,TIMP3,SMPD1,SH3BP4,CCND1,CACNG4,ADORA2B,PBX1,LRP1,NOG,GAS6,SPOCK1,ITGA4,LDOC1,ECM1,EPHA3,FZD5,PIK3R3,SERPINE1,CALM3,DHCR24,EHD3,TBC1D8B,UHRF1,NR2F2,NET1,MAD2L1,SERINC5,ITGA6,NES,PDGFC,THBS1,FAM162A,CNIH3,SLC1A1,PIK3R2,…
ST3GAL5	-0.944637	2.58e-05	0.00174179		GO:BP	gastrulation	GO:0007369	1.67097e-06	5.77703	185	657	25	21029	SFRP2,COL11A1,ITGB5,AMOT,TENM4,MMP2,NOG,ITGB4,ITGA4,COL5A1,DUSP4,COL6A1,FZD7,ITGAV,TXNRD1,LAMB1,COL8A1,MEGF8,DAG1,KLF4,MYADM,NF2,SFRP1,GJA1,PHLDB2
ZMAT3	-0.943182	2.63e-05	0.00176733		GO:BP	regulation of apoptotic process	GO:0042981	1.71887e-06	5.76476	1411	657	87	21029	ADAR,ANKRD1,APOE,CCNG1,TMBIM6,SLC39A10,SRPX,ITPKB,SFRP2,MAGED1,SOX4,TRIM2,NEFL,F2R,TGFB2,FAP,PTGIS,SNCA,CLU,CD44,TOP2A,MMP2,TIMP3,SMPD1,TAF9B,NOG,GAS6,ITGA4,PRKCA,SERPINE1,G0S2,DHCR24,NET1,MAD2L1,ITGA6,NES,SEMA5A,THBS1,FAM162A,SLC1A1,AR,PDCD4,HMGB2,ARL6IP5,CAPN2,GPAM,ITGAV,ANXA1,CAV1,LOX,RPS3A,PRDX2,NME1,HELLS,GSN,TP53INP1,PARP1,HYAL2,PDPN,CD248,RPL10,PSMD10,RPS3,LRP6,KLF4,ENO1,KITLG,GBE1,NF2,SFR…
MYL6	-0.822837	3e-05	0.00200036		GO:BP	regulation of cell death	GO:0010941	1.77084e-06	5.75182	1575	657	94	21029	ADAR,ANKRD1,APOE,CCNG1,TMBIM6,SLC39A10,SRPX,ITPKB,SFRP2,MAGED1,SOX4,TRIM2,NEFL,F2R,SERPINF1,TGFB2,FAP,PTGIS,SNCA,CLU,FZD1,CD44,TOP2A,MMP2,TIMP3,SMPD1,TAF9B,LRP1,NOG,GAS6,ITGA4,PRKCA,SERPINE1,G0S2,DHCR24,NET1,MAD2L1,ITGA6,NES,SEMA5A,THBS1,FAM162A,SLC1A1,AR,KCNK2,PDCD4,HMGB2,ARL6IP5,CAPN2,GPAM,ITGAV,ANXA1,CAV1,LOX,RPS3A,PRDX2,NME1,EFNB2,HELLS,GSN,TP53INP1,PARP1,HYAL2,PDPN,CD248,ATP13A2,RPL10,PSMD10…
ANK3	-0.721433	3.2e-05	0.00212539		GO:BP	cell morphogenesis	GO:0000902	1.86339e-06	5.7297	1010	657	69	21029	APOE,THY1,DCLK1,SPP1,NEFL,CDH6,TGFB2,CLU,S100A10,CD44,DLG1,TPM1,SPARC,LAMC1,RHOJ,NOG,CDH11,ITGA4,EPHA3,SLC1A3,PALLD,SDC2,GAP43,NES,SEMA5A,TUBB3,AR,FLNB,ANK3,S100A6,PPP3CA,LZTS1,FZD7,ITGAV,ANXA1,TPBG,VCL,LAMA2,LAMA5,DPYSL2,NLGN1,LAMB1,ADAMTSL1,TIAM1,PGRMC1,MAP1A,RHOBTB1,EFNB2,CRMP1,PDPN,OPHN1,MEGF8,DAG1,ACTB,NEDD9,ROBO1,MYADM,FBLN1,STMN1,ETV1,VLDLR,MAP4K4,PTPRS,ANTXR1,EEF2K,CTNND2,FAT3,LRP8,ST8SIA2
S100A6	-0.72055	3.3e-05	0.00218216		GO:BP	actin filament-based process	GO:0030029	2.01941e-06	5.69477	800	657	59	21029	ANKRD1,DPYSL3,RGS4,ITGB5,FSCN1,AMOT,GPM6B,NEBL,S100A10,GMFB,CSRP2,DLG1,ADD3,CXADR,TPM1,TMOD1,LRP1,RHOJ,MYL6,ACTG1,EPHA3,PALLD,SEMA5A,CNN2,SVIL,FLNB,CNN3,F2RL1,ANXA1,CAV1,MYO6,PAM,RHOBTB1,JUP,TPM2,GSN,MARCKSL1,DSTN,TMSB4X,EHD2,PDPN,OPHN1,ACTB,NEDD9,MYADM,NF2,SFRP1,SORBS2,GJA1,EVL,ANK2,SYNE2,STMN1,RALA,AIF1L,PHLDB2,ANTXR1,SRI,COTL1
TIMP3	-0.883098	3.63e-05	0.00237388		GO:BP	organonitrogen compound biosynthetic process	GO:1901566	2.04464e-06	5.68938	1698	657	99	21029	ENC1,APOE,GALNT5,GXYLT2,SOX4,AK5,TGFB2,PTGIS,CDO1,SNCA,TMTC4,ST3GAL5,LPCAT2,PDK3,SMPD1,B4GAT1,GALNT11,TYMS,VIM,ADORA2B,TMEM14C,MOXD1,RSAD1,SLC1A3,GALNT10,SERINC5,NCBP2,THBS1,VCAN,HS6ST1,SLC1A1,CAPN2,RPL7,TMTC3,PAM,RPS27L,RPS3A,RPL3,PGRMC1,PIGK,NME1,DCAKD,NFS1,RPL7A,XYLT1,MGAT5,PARP1,TMSB4X,SARNP,ABCE1,SLC2A10,RPS4Y1,NME4,RPL10,DUT,GOT2,DPY19L3,SPTLC3,HS2ST1,RPS3,KLF4,ENO1,ALDH18A1,ATP5G1,EIF4B,PI…
OLFM2	-1.00342	3.71e-05	0.00241286		GO:BP	wound healing	GO:0042060	2.31174e-06	5.63606	415	657	39	21029	SDC1,APOE,MYLK,COL1A1,F2R,PLAU,TGFB2,FAP,CD44,TPM1,SMPD1,NOG,GAS6,PRKCA,ACTG1,SERPINE1,DCBLD2,CD9,COL5A1,THBS1,CNN2,VKORC1,PPP3CA,F2RL1,FZD7,ANXA1,CAV1,VCL,LOX,PRDX2,SCARB1,PDPN,DAG1,ACTB,UBASH3B,PROS1,FBLN1,MCAM,PHLDB2
TNFRSF21	-0.832448	3.95e-05	0.00254221		GO:BP	cellular macromolecule metabolic process	GO:0044260	2.96428e-06	5.52808	5746	657	249	21029	ADAR,PADI2,ENC1,ANKRD1,APOE,CCNG1,THY1,SLC39A10,MYLK,NSG1,FAM20C,ITPKB,DCLK1,SFRP2,EFEMP1,GALNT5,PTPN14,MAGED1,SULF2,GXYLT2,SOX4,TRIM2,PMEPA1,BEX4,F2R,PCOLCE,SERPINF1,TGFB2,COL11A1,SMYD3,FAP,SNCA,TIMP2,ANXA2,CLU,TMTC4,CD24,GMFB,ST3GAL5,FZD1,CD44,DLG1,STK32A,PDK3,TOP2A,FAM111B,GPRC5B,MMP2,TIMP3,SMPD1,CALCRL,BGN,B4GAT1,FLG,GALNT11,CCND1,TYMS,VIM,CACNG4,LRP1,P4HA2,NOG,NXN,ANAPC5,GAS6,SPOCK1,RNF144A,…
ESYT1	-0.909499	4.36e-05	0.00277804		GO:BP	cellular component organization or biogenesis	GO:0071840	3.06155e-06	5.51406	7994	657	324	21029	ADAR,SDC1,PADI2,CLDN11,ENC1,TUBA1A,CTHRC1,ANKRD1,APOE,THY1,MYLK,NSG1,DPYSL3,SRPX,DCLK1,SFRP2,SPP1,VAT1,TNFRSF11B,COL1A1,SULF2,PMEPA1,COL14A1,NEFL,RGS4,COL1A2,F2R,MFAP5,SERPINF1,ADAMTS14,CBX6,CDH6,NAP1L3,TGFB2,PMP22,COL11A1,SMYD3,OLFML2A,ITGB5,FSCN1,AMOT,GPM6B,FAP,SNCA,ANXA2,CLU,COL10A1,NEBL,TENM4,S100A10,CD24,GPC4,NREP,GMFB,CSRP2,NLGN4X,FZD1,CD44,COL4A5,DLG1,LPCAT2,COL13A1,TOP2A,HLA-DRA,ESYT1,POS…
COL1A2	-1.08602	4.4e-05	0.00278843		GO:BP	positive regulation of cell adhesion	GO:0045785	3.47141e-06	5.45949	439	657	40	21029	THY1,ITPKB,SFRP2,SOX4,TGFB2,S100A10,CD24,EDIL3,CD44,HLA-DRA,TPM1,ITGA4,PRKCA,HLA-DRB5,HLA-DPA1,ANK3,PPP3CA,GPAM,ITGAV,ANXA1,CAV1,COL8A1,HLA-DRB1,TNFSF4,EFNB2,JUP,PDPN,DAG1,RPS3,NEDD9,MYADM,HLA-DPB1,CDH13,FBLN1,SFRP1,MAP4K4,ANGPT1,MEGF10,LGALS1,FBLN2
LINC00461	-0.870591	4.48e-05	0.00281587		GO:BP	cellular component organization	GO:0016043	3.81723e-06	5.41825	7793	657	317	21029	ADAR,SDC1,PADI2,CLDN11,ENC1,TUBA1A,CTHRC1,ANKRD1,APOE,THY1,MYLK,NSG1,DPYSL3,SRPX,DCLK1,SFRP2,SPP1,VAT1,TNFRSF11B,COL1A1,SULF2,PMEPA1,COL14A1,NEFL,RGS4,COL1A2,F2R,MFAP5,SERPINF1,ADAMTS14,CBX6,CDH6,NAP1L3,TGFB2,PMP22,COL11A1,SMYD3,OLFML2A,ITGB5,FSCN1,AMOT,GPM6B,FAP,SNCA,ANXA2,CLU,COL10A1,NEBL,TENM4,S100A10,CD24,GPC4,NREP,GMFB,CSRP2,NLGN4X,FZD1,CD44,COL4A5,DLG1,LPCAT2,COL13A1,TOP2A,HLA-DRA,ESYT1,POS…
MMP2	-0.893191	4.53e-05	0.00283013		GO:BP	signaling	GO:0023052	4.1021e-06	5.38699	6411	657	271	21029	ADAR,CXCL14,SDC1,PADI2,CTHRC1,ANKRD1,APOE,CCNG1,TMBIM6,THY1,SLC39A10,NSG1,FAM20C,SESN3,SRPX,ITPKB,DCLK1,SFRP2,EFEMP1,SPP1,TNFRSF11B,COL1A1,MAGED1,FGFBP3,SULF2,IL17RD,SOX4,PMEPA1,ADAM12,COLEC12,RGS4,COL1A2,F2R,PLAU,CDH6,TGFB2,PMP22,FIBIN,ITGB5,AMOT,PTGIS,SNCA,ANXA2,CLU,MDFI,TAC1,CMTM7,TENM4,GMDS,TMTC4,CD24,GPC4,NREP,GMFB,NLGN4X,FZD1,CD44,COL4A5,DLG1,STK32A,PDK3,GPRC5B,ADGRA3,POSTN,MMP2,CXADR,TIMP3…
HTRA1	-0.808539	4.72e-05	0.00293383		GO:BP	regulation of programmed cell death	GO:0043067	4.46746e-06	5.34994	1439	657	87	21029	ADAR,ANKRD1,APOE,CCNG1,TMBIM6,SLC39A10,SRPX,ITPKB,SFRP2,MAGED1,SOX4,TRIM2,NEFL,F2R,TGFB2,FAP,PTGIS,SNCA,CLU,CD44,TOP2A,MMP2,TIMP3,SMPD1,TAF9B,NOG,GAS6,ITGA4,PRKCA,SERPINE1,G0S2,DHCR24,NET1,MAD2L1,ITGA6,NES,SEMA5A,THBS1,FAM162A,SLC1A1,AR,PDCD4,HMGB2,ARL6IP5,CAPN2,GPAM,ITGAV,ANXA1,CAV1,LOX,RPS3A,PRDX2,NME1,HELLS,GSN,TP53INP1,PARP1,HYAL2,PDPN,CD248,RPL10,PSMD10,RPS3,LRP6,KLF4,ENO1,KITLG,GBE1,NF2,SFR…
TMEM178A	-1.11386	4.77e-05	0.00295048		GO:BP	negative regulation of cell communication	GO:0010648	4.57549e-06	5.33956	1347	657	83	21029	ADAR,PADI2,CTHRC1,APOE,TMBIM6,THY1,SESN3,SFRP2,SULF2,IL17RD,PMEPA1,RGS4,TGFB2,SNCA,CLU,MDFI,NLGN4X,FZD1,CD44,DLG1,TIMP3,SMPD1,IGFBP6,SH3BP4,TAF9B,LRP1,NOG,NXN,GAS6,PXDN,DHRS3,HTRA1,ECM1,SERPINE1,ITGA6,NDRG4,FBN2,THBS1,PIK3R2,PBK,AR,PDCD4,DUSP4,HMGB2,PPP3CA,F2RL1,WWTR1,ITGAV,CAV1,TPBG,ADGRA2,GRIA1,PRDX2,UACA,HOMER2,HELLS,CALCA,TMSB4X,HYAL2,PAQR3,SLC2A10,MEGF8,PSMD10,DAG1,ROBO1,UBASH3B,ENO1,MYADM,S…
CDO1	-0.997672	4.9e-05	0.00300543		GO:BP	negative regulation of signaling	GO:0023057	5.07553e-06	5.29452	1350	657	83	21029	ADAR,PADI2,CTHRC1,APOE,TMBIM6,THY1,SESN3,SFRP2,SULF2,IL17RD,PMEPA1,RGS4,TGFB2,SNCA,CLU,MDFI,NLGN4X,FZD1,CD44,DLG1,TIMP3,SMPD1,IGFBP6,SH3BP4,TAF9B,LRP1,NOG,NXN,GAS6,PXDN,DHRS3,HTRA1,ECM1,SERPINE1,ITGA6,NDRG4,FBN2,THBS1,PIK3R2,PBK,AR,PDCD4,DUSP4,HMGB2,PPP3CA,F2RL1,WWTR1,ITGAV,CAV1,TPBG,ADGRA2,GRIA1,PRDX2,UACA,HOMER2,HELLS,CALCA,TMSB4X,HYAL2,PAQR3,SLC2A10,MEGF8,PSMD10,DAG1,ROBO1,UBASH3B,ENO1,MYADM,S…
ADD3	-0.891935	5.44e-05	0.00326907		GO:BP	regulation of plasma membrane bounded cell projection organization	GO:0120035	5.58965e-06	5.25262	618	657	49	21029	ENC1,APOE,THY1,DPYSL3,SFRP2,SPP1,NEFL,SERPINF1,PMP22,FSCN1,FZD1,CD44,VIM,SPOCK1,EPHA3,SDC2,GAP43,ITGA6,SEMA5A,NDRG4,PPP3CA,F2RL1,LZTS1,PTPRF,CAV1,DPYSL2,NLGN1,TIAM1,TENM2,ATP8B1,EFNB2,TOX,CRMP1,PDPN,PAQR3,MEGF8,GFAP,ROBO1,KLF4,SFRP1,EVL,SYNE2,RALA,VLDLR,PTPRS,EEF2K,FAT3,LRP8,FIG4
P4HA2	-0.841429	5.6e-05	0.00333637		GO:BP	regulation of cell-substrate adhesion	GO:0010810	6.35986e-06	5.19655	212	657	26	21029	THY1,COL1A1,PLAU,GPM6B,S100A10,EDIL3,SPOCK1,ACTG1,EPHA3,SERPINE1,THBS1,FZD7,VCL,COL8A1,JUP,PDPN,DAG1,NEDD9,MYADM,CDH13,FBLN1,NF2,SFRP1,MAP4K4,PHLDB2,FBLN2
FSCN1	-1.01348	5.76e-05	0.00340028		GO:BP	positive regulation of cell migration	GO:0030335	6.65331e-06	5.17696	524	657	44	21029	CXCL14,THY1,MYLK,COL1A1,F2R,PLAU,TGFB2,AMOT,MMP2,SPARC,RHOJ,GAS6,ITGA4,PRKCA,ACTG1,PIK3R3,SERPINE1,ITGA6,SEMA5A,PDGFC,THBS1,PDGFD,PPP3CA,F2RL1,ITGAV,ANXA1,CAV1,ADGRA2,LAMB1,TIAM1,SCARB1,MGAT5,TMSB4X,PDPN,NEDD9,KITLG,MYADM,CDH13,FBLN1,MCAM,SYNE2,SOX9,MAP4K4,ANGPT1
SPARC	-0.883373	5.94e-05	0.00349115		GO:BP	positive regulation of locomotion	GO:0040017	7.24729e-06	5.13982	564	657	46	21029	CXCL14,THY1,MYLK,COL1A1,F2R,PLAU,TGFB2,AMOT,MMP2,SPARC,RHOJ,GAS6,ITGA4,PRKCA,ACTG1,PIK3R3,SERPINE1,ITGA6,SEMA5A,PDGFC,THBS1,PDGFD,PPP3CA,F2RL1,ITGAV,ANXA1,CAV1,TPBG,ADGRA2,LAMB1,TIAM1,SCARB1,MGAT5,TMSB4X,PDPN,MEGF8,NEDD9,KITLG,MYADM,CDH13,FBLN1,MCAM,SYNE2,SOX9,MAP4K4,ANGPT1
CBX3	-0.810509	6.22e-05	0.00363516		GO:BP	regulation of multicellular organismal development	GO:2000026	7.44523e-06	5.12812	1315	657	81	21029	MGP,RBP1,THY1,FAM20C,ITPKB,SFRP2,EFEMP1,SPP1,SOX4,TMEM178A,ADAM12,NEFL,RGS4,LRRC17,SERPINF1,LAMA4,TGFB2,AMOT,GPM6B,PTGIS,HOXB3,TENM4,CD24,DLG1,HLA-DRA,SPARC,CCND1,RHOJ,TNFRSF21,NOG,GAS6,PRKCA,LTBP3,ECM1,SERPINE1,SEMA5A,FBN2,THBS1,KCNK2,HMGB2,THBS2,PPP3CA,WWTR1,ANXA1,CAV1,TPBG,VCL,LAMA2,LOX,LAMA5,NLGN1,ADGRA2,TIAM1,PRDX2,VASH1,HLA-DRB1,TNFSF4,TOX,JUP,CALCA,MEGF8,GFAP,DAG1,ROBO1,UBASH3B,KLF4,KITLG,…
LMNB1	-0.878777	6.31e-05	0.0036699		GO:BP	cell-cell junction organization	GO:0045216	8.63409e-06	5.06378	200	657	25	21029	CLDN11,F2R,CDH6,TGFB2,FSCN1,AMOT,NLGN4X,DLG1,CXADR,CDH11,PRKCA,ACTG1,FZD5,CD9,F2RL1,CAV1,VCL,TLN2,EFNB2,JUP,ACTB,NF2,GJA1,ANK2,CTNND2
ADGRL3	-0.833016	6.41e-05	0.00368605		GO:BP	signal transduction	GO:0007165	8.66496e-06	5.06223	5925	657	253	21029	ADAR,CXCL14,SDC1,PADI2,CTHRC1,ANKRD1,APOE,CCNG1,TMBIM6,THY1,SLC39A10,NSG1,FAM20C,SESN3,SRPX,ITPKB,DCLK1,SFRP2,EFEMP1,SPP1,TNFRSF11B,COL1A1,MAGED1,FGFBP3,SULF2,IL17RD,SOX4,PMEPA1,ADAM12,COLEC12,RGS4,COL1A2,F2R,PLAU,CDH6,TGFB2,FIBIN,ITGB5,AMOT,PTGIS,SNCA,CLU,MDFI,TAC1,CMTM7,TENM4,GMDS,TMTC4,CD24,GPC4,NREP,GMFB,NLGN4X,FZD1,CD44,COL4A5,DLG1,STK32A,PDK3,GPRC5B,ADGRA3,POSTN,MMP2,TIMP3,SMPD1,CALCRL,IGFB…
NXN	-0.828667	6.4e-05	0.00368605		GO:BP	negative regulation of biological process	GO:0048519	9.72422e-06	5.01215	5844	657	250	21029	ADAR,CXCL14,PADI2,FABP7,ENC1,CTHRC1,ANKRD1,APOE,CCNG1,TMBIM6,THY1,SLC39A10,SESN3,DPYSL3,SRPX,ITPKB,DCLK1,SFRP2,EFEMP1,SPP1,VAT1,PTPN14,TNFRSF11B,COL1A1,MAGED1,SULF2,IL17RD,SOX4,TMEM178A,PMEPA1,BEX4,NEFL,RGS4,LRRC17,F2R,SERPINF1,LAMA4,CBX6,PLAU,TGFB2,PMP22,SMYD3,AMOT,GPM6B,FAP,PTGIS,SNCA,TIMP2,ANXA2,CLU,MDFI,MXD4,HOXB3,CD24,GMFB,NLGN4X,FZD1,CD44,DLG1,MAGEH1,TOP2A,MMP2,ADD3,TPM1,SPARC,TIMP3,SMPD1,C…
SLC35D1	-0.779351	6.42e-05	0.00368605		GO:BP	cell communication	GO:0007154	1.00249e-05	4.99892	6465	657	271	21029	ADAR,CXCL14,SDC1,PADI2,CTHRC1,ANKRD1,APOE,CCNG1,TMBIM6,THY1,SLC39A10,NSG1,FAM20C,SESN3,SRPX,ITPKB,DCLK1,SFRP2,EFEMP1,SPP1,TNFRSF11B,COL1A1,MAGED1,FGFBP3,SULF2,IL17RD,SOX4,PMEPA1,ADAM12,COLEC12,RGS4,COL1A2,F2R,PLAU,CDH6,TGFB2,PMP22,FIBIN,ITGB5,AMOT,PTGIS,SNCA,CLU,MDFI,TAC1,CMTM7,TENM4,GMDS,TMTC4,CD24,GPC4,NREP,GMFB,NLGN4X,FZD1,CD44,COL4A5,DLG1,STK32A,PDK3,GPRC5B,ADGRA3,POSTN,MMP2,CXADR,TIMP3,SMPD1…
NCAPD2	-0.831726	6.65e-05	0.00379831		GO:BP	regulation of cell projection organization	GO:0031344	1.2873e-05	4.89032	634	657	49	21029	ENC1,APOE,THY1,DPYSL3,SFRP2,SPP1,NEFL,SERPINF1,PMP22,FSCN1,FZD1,CD44,VIM,SPOCK1,EPHA3,SDC2,GAP43,ITGA6,SEMA5A,NDRG4,PPP3CA,F2RL1,LZTS1,PTPRF,CAV1,DPYSL2,NLGN1,TIAM1,TENM2,ATP8B1,EFNB2,TOX,CRMP1,PDPN,PAQR3,MEGF8,GFAP,ROBO1,KLF4,SFRP1,EVL,SYNE2,RALA,VLDLR,PTPRS,EEF2K,FAT3,LRP8,FIG4
ITGA4	-0.808469	7.12e-05	0.00401547		GO:BP	positive regulation of cellular component organization	GO:0051130	1.68241e-05	4.77407	1021	657	67	21029	SDC1,ENC1,APOE,THY1,DPYSL3,NEFL,SERPINF1,TGFB2,FSCN1,AMOT,SNCA,ANXA2,CLU,S100A10,FZD1,DLG1,TPM1,SMPD1,LRP1,ANAPC5,EPHA3,SERPINE1,DLGAP5,ITGA6,NES,SEMA5A,NDRG4,FAM162A,AR,THBS2,CAPN2,PPP3CA,F2RL1,ANXA1,CAV1,TPBG,NLGN1,TIAM1,TENM2,HNRNPA1,TOX,GSN,SMC5,DSTN,EHD2,PDPN,MEGF8,DAG1,RPS3,ROBO1,NF2,SFRP1,CD63,MLLT11,EVL,RALA,SOX9,VLDLR,MAP4K4,PHLDB2,YWHAQ,EEF2K,ANGPT1,LRP8,PARK7,ST8SIA2,FIG4
MDFI	-0.985231	7.4e-05	0.00409703		GO:BP	positive regulation of cellular component movement	GO:0051272	1.7948e-05	4.74598	561	657	45	21029	CXCL14,THY1,MYLK,COL1A1,F2R,PLAU,TGFB2,AMOT,MMP2,SPARC,RHOJ,GAS6,ITGA4,PRKCA,ACTG1,PIK3R3,SERPINE1,ITGA6,SEMA5A,PDGFC,THBS1,PDGFD,PPP3CA,F2RL1,ITGAV,ANXA1,CAV1,ADGRA2,LAMB1,TIAM1,SCARB1,MGAT5,TMSB4X,PDPN,NEDD9,KITLG,MYADM,CDH13,FBLN1,MCAM,SYNE2,STMN1,SOX9,MAP4K4,ANGPT1
NLGN4X	-0.938326	7.37e-05	0.00409703		GO:BP	extracellular matrix assembly	GO:0085029	1.90337e-05	4.72048	45	657	12	21029	COL1A2,GPM6B,GAS6,PXDN,LTBP3,LOX,LAMB1,THSD4,DAG1,SOX9,PHLDB2,ANTXR1
HIST1H3C	-0.926515	7.31e-05	0.00409703		GO:BP	regulation of phosphorus metabolic process	GO:0051174	2.09913e-05	4.67796	1369	657	82	21029	ADAR,APOE,CCNG1,THY1,SLC39A10,FAM20C,ITPKB,SFRP2,MAGED1,PMEPA1,TGFB2,SMYD3,SNCA,CLU,CD24,FZD1,CD44,DLG1,PDK3,GPRC5B,SMPD1,CCND1,ADORA2B,LRP1,NOG,GAS6,EPHA3,FZD5,PIK3R3,CALM3,NR2F2,ITGA6,SCP2,PDGFC,THBS1,SLC1A1,PIK3R2,PBK,AR,PDCD4,PDGFD,CAPN2,FZD7,WWTR1,CAV1,LOX,HLA-DRB1,CCNA2,SCARB1,MGAT5,CALCA,PARP1,TMSB4X,HYAL2,PAQR3,PSMD10,DAG1,ACTB,RPS3,IDH1,NEDD9,LRP6,ROBO1,CDON,UBASH3B,KLF4,ENO1,KITLG,MYADM…
MORC4	-0.865598	7.4e-05	0.00409703		GO:BP	regulation of neuron projection development	GO:0010975	2.34191e-05	4.63043	432	657	38	21029	ENC1,APOE,THY1,DPYSL3,SFRP2,SPP1,NEFL,SERPINF1,PMP22,FZD1,VIM,SPOCK1,EPHA3,SDC2,ITGA6,SEMA5A,NDRG4,PPP3CA,LZTS1,PTPRF,DPYSL2,NLGN1,TIAM1,EFNB2,TOX,CRMP1,PAQR3,MEGF8,GFAP,ROBO1,KLF4,SFRP1,VLDLR,PTPRS,EEF2K,FAT3,LRP8,FIG4
GAS6	-0.826436	7.7e-05	0.00420959		GO:BP	negative regulation of cellular component movement	GO:0051271	2.45458e-05	4.61002	291	657	30	21029	PADI2,APOE,THY1,DPYSL3,SFRP2,SERPINF1,TPM1,LRP1,NOG,SERPINE1,NR2F2,CD9,NDRG4,THBS1,CNN2,VCL,VASH1,JUP,TP53INP1,HYAL2,DAG1,ROBO1,KLF4,FBLN1,NF2,SFRP1,GJA1,EVL,PHLDB2,ABHD2
CDH11	-0.821033	7.76e-05	0.00421333		GO:BP	cell-matrix adhesion	GO:0007160	2.46595e-05	4.60802	226	657	26	21029	THY1,PLAU,ITGB5,GPM6B,S100A10,CD44,COL13A1,ITGB4,ITGA4,ACTG1,EPHA3,SERPINE1,SNED1,THBS1,COL5A3,ITGAV,VCL,TIAM1,JUP,DAG1,CDH13,NF2,SFRP1,CD63,MAP4K4,PHLDB2
TLN2	-0.698534	7.93e-05	0.00428142		GO:BP	positive regulation of multicellular organismal process	GO:0051240	2.47166e-05	4.60701	1421	657	84	21029	APOE,SCD,FAM20C,ITPKB,SFRP2,COL1A1,MAGED1,SULF2,SOX4,ADAM12,NEFL,RGS4,F2R,SERPINF1,TGFB2,AMOT,GPM6B,PTGIS,ANXA2,CLU,TENM4,MFAP2,HLA-DRA,GPRC5B,TPM1,CCND1,ADORA2B,LRP1,NOG,GAS6,PRKCA,ECM1,FZD5,SERPINE1,G0S2,SEMA5A,PDGFC,FBN2,THBS1,LIPG,SLC1A1,AR,HLA-DPA1,HMGB2,THBS2,PPP3CA,F2RL1,WWTR1,GPAM,ANXA1,CAV1,TPBG,NLGN1,TIAM1,PRDX2,HLA-DRB1,TNFSF4,EFNB2,TOX,JUP,CALCA,PARP1,HYAL2,PDPN,MEGF8,GFAP,DAG1,RPS3,R…
NIPAL3	-0.75039	7.99e-05	0.0042965		GO:BP	positive regulation of cell motility	GO:2000147	2.56597e-05	4.59075	548	657	44	21029	CXCL14,THY1,MYLK,COL1A1,F2R,PLAU,TGFB2,AMOT,MMP2,SPARC,RHOJ,GAS6,ITGA4,PRKCA,ACTG1,PIK3R3,SERPINE1,ITGA6,SEMA5A,PDGFC,THBS1,PDGFD,PPP3CA,F2RL1,ITGAV,ANXA1,CAV1,ADGRA2,LAMB1,TIAM1,SCARB1,MGAT5,TMSB4X,PDPN,NEDD9,KITLG,MYADM,CDH13,FBLN1,MCAM,SYNE2,SOX9,MAP4K4,ANGPT1
HLA-DRA	-0.909836	8.14e-05	0.00436157		GO:BP	regulation of cell differentiation	GO:0045595	2.57616e-05	4.58903	1541	657	89	21029	CXCL14,RBP1,CTHRC1,THY1,FAM20C,ITPKB,SFRP2,EFEMP1,SPP1,COL1A1,IL17RD,SOX4,TMEM178A,NEFL,RGS4,LRRC17,SERPINF1,TGFB2,OLFM2,HOXB3,TENM4,S100A10,CD24,NREP,HLA-DRA,GPRC5B,CCND1,PBX1,TNFRSF21,NOG,GAS6,PRKCA,LTBP3,EPHA3,SERPINE1,SEMA5A,COL5A1,FBN2,AR,PDCD4,HMGB2,NAPEPLD,PPP3CA,FZD7,WWTR1,ITGAV,ANXA1,CAV1,VCL,LOX,DPYSL2,NLGN1,ADGRA2,TIAM1,PRDX2,HLA-DRB1,TNFSF4,EFNB2,TOX,TP53INP1,CALCA,PARP1,PDPN,FADS1,ME…
CCND1	-0.863425	8.56e-05	0.00454689		GO:BP	establishment of localization	GO:0051234	2.67699e-05	4.57235	4920	657	216	21029	ADAR,SLC14A1,SDC1,TUBA1A,ANKRD1,APOE,TMBIM6,THY1,KDELR3,SLC39A10,MYLK,NSG1,SRPX,DCLK1,SPP1,PTPN14,TRAPPC1,COL1A1,SOX4,COLEC12,NEFL,SCARA3,RGS4,F2R,SLC9A7,SYTL5,TGFB2,SMYD3,OLFM2,GPM6B,CDO1,SNCA,ANXA2,CLU,SFXN3,ARL4C,S100A10,CD24,ZMAT3,NLGN4X,DLG1,SLC22A17,ESYT1,CXADR,SMPD1,CALCRL,ATG4A,EBP,SH3BP4,CCND1,CACNG4,ADORA2B,LRP1,RHOJ,GAS6,KCNN4,TMEM14C,CENPF,LTBP2,ITGA4,ACTG1,EPHA3,SLC1A3,FZD5,SERPINE1,…
COL4A5	-0.932889	8.89e-05	0.00468331		GO:BP	ameboidal-type cell migration	GO:0001667	2.73593e-05	4.56289	416	657	37	21029	APOE,SERPINF1,TGFB2,AMOT,FAP,SPARC,RHOJ,ITGB4,ITGA4,PRKCA,PIK3R3,NR2F2,SEMA5A,THBS1,ANXA1,TPBG,LAMA5,ADGRA2,CENPV,VASH1,EFNB2,JUP,SCARB1,CALCA,TMSB4X,HYAL2,MEGF8,ROBO1,KLF4,KITLG,CDH13,PRKX,GJA1,EVL,SOX9,MAP4K4,ANGPT1
NAP1L3	-1.04929	8.98e-05	0.00470802		GO:BP	positive regulation of cell population proliferation	GO:0008284	2.91187e-05	4.53583	925	657	62	21029	CTHRC1,SLC39A10,SFRP2,SOX4,F2R,TGFB2,CD24,DLG1,MMP2,CALCRL,CCND1,LAMC1,PBX1,NOG,GAS6,HTRA1,ITGA4,PRKCA,LTBP3,ECM1,NES,SEMA5A,PDGFC,THBS1,AR,HLA-DPA1,HMGB2,PDGFD,S100A6,FZD7,WWTR1,GPAM,ITGAV,ANXA1,LAMB1,TIAM1,CCPG1,NME1,TNFSF4,EFNB2,TOX,CCNA2,MARCKSL1,CD248,GFAP,RPS3,CDON,KITLG,HLA-DPB1,CDH13,FBLN1,SFRP1,GJA1,BIRC5,CDK1,RNF187,SOX9,CDCA7L,S100A13,RPS4X,AGGF1,MEGF10
ARL4C	-0.96535	9.18e-05	0.00479695		GO:BP	regulation of catalytic activity	GO:0050790	2.96102e-05	4.52856	2314	657	120	21029	ADAR,APOE,CCNG1,TMBIM6,THY1,SLC39A10,SFRP2,MAGED1,RGS4,F2R,PCOLCE,SERPINF1,TGFB2,SMYD3,AMOT,SNCA,TIMP2,ANXA2,CLU,S100A10,CD24,GMFB,CD44,DLG1,GPRC5B,TIMP3,SMPD1,SH3BP4,CCND1,ADORA2B,LRP1,GAS6,SPOCK1,ECM1,EPHA3,FZD5,PIK3R3,SERPINE1,CALM3,DHCR24,TBC1D8B,UHRF1,NR2F2,NET1,MAD2L1,SERINC5,ITGA6,NES,PDGFC,THBS1,FAM162A,SLC1A1,PIK3R2,PDCD4,HMGB2,PDGFD,ARL6IP5,PSAP,GM2A,F2RL1,WWTR1,ANXA1,CAV1,ARHGAP29,RPS2…
TOP2A	-0.910281	9.31e-05	0.0048436		GO:BP	angiogenesis	GO:0001525	3.56329e-05	4.44815	515	657	42	21029	THY1,SFRP2,ADAM12,SERPINF1,TGFB2,AMOT,FAP,PTGIS,ANXA2,HOXB3,MMP2,SPARC,CALCRL,TGFBI,RHOJ,PRKCA,ACTG1,ECM1,FZD5,PIK3R3,SERPINE1,SEMA5A,THBS1,HS6ST1,THBS2,ITGAV,ANXA1,CAV1,ADGRA2,COL8A1,VASH1,EFNB2,JUP,DAG1,ROBO1,KLF4,CDH13,SFRP1,PRKX,MCAM,AGGF1,ANGPT1
GPC4	-0.95382	9.4e-05	0.00486905		GO:BP	negative regulation of molecular function	GO:0044092	3.59795e-05	4.44394	1041	657	67	21029	ADAR,APOE,TMBIM6,THY1,SFRP2,SERPINF1,TGFB2,SMYD3,AMOT,PTGIS,SNCA,TIMP2,ANXA2,MDFI,CD44,TIMP3,SMPD1,SH3BP4,PBX1,LRP1,NOG,GAS6,SPOCK1,ITGA4,ECM1,SERPINE1,CALM3,DHCR24,NR2F2,MAD2L1,NES,THBS1,PDCD4,ANK3,PPP3CA,WWTR1,ITGAV,ANXA1,PTPRF,CAV1,PRDX2,TNFSF4,CRMP1,MGAT5,TMSB4X,HYAL2,SERPINH1,ABCE1,PAQR3,PSMD10,ACTB,LRP6,UBASH3B,KLF4,PROS1,NF2,SFRP1,BIRC5,HMGCR,STMN1,NUCKS1,RPS7,SRI,DKK3,PARK7,PRDX5,RPL5
SMPD1	-0.882592	0.000107773	0.00551678		GO:BP	regulation of hydrolase activity	GO:0051336	3.84237e-05	4.4154	976	657	64	21029	TMBIM6,THY1,SLC39A10,SFRP2,RGS4,F2R,PCOLCE,SERPINF1,TGFB2,AMOT,SNCA,TIMP2,ANXA2,S100A10,CD44,TIMP3,SH3BP4,LRP1,GAS6,SPOCK1,ECM1,EPHA3,SERPINE1,CALM3,DHCR24,TBC1D8B,NET1,ITGA6,THBS1,FAM162A,SLC1A1,HMGB2,ARL6IP5,PSAP,F2RL1,ANXA1,CAV1,ARHGAP29,RPS27L,TIAM1,CCPG1,UACA,GSN,MGAT5,SERPINH1,ABCE1,ATP13A2,RPS3,NEDD9,ROBO1,KLF4,PROS1,NUAK1,STMN3,ELMOD2,FBLN1,SFRP1,GRAMD4,BIRC5,STMN1,MAP4K4,ANTXR1,PARK7,PRD…
HIST1H2AB	-1.10108	0.000111055	0.00566202		GO:BP	muscle structure development	GO:0061061	3.95871e-05	4.40245	616	657	47	21029	CXCL14,SDC1,ANKRD1,MYLK,ADAM12,RGS4,TGFB2,COL11A1,SMYD3,OLFM2,NEBL,CSRP2,FZD1,CXADR,TPM1,TMOD1,NOG,MYL6,CENPF,ACTG1,NR2F2,CD9,SVIL,PDCD4,FLNB,SGCB,CAPN2,PPP3CA,FZD7,CAV1,LAMA2,LOX,LAMA5,EFNB2,EHD2,DAG1,CDON,SORBS2,GJA1,ANK2,CDK1,BHLHE41,ETV1,SOX9,SRI,MEGF10,LGALS1
VIM	-0.857721	0.000116785	0.00590691		GO:BP	regulation of response to wounding	GO:1903034	4.07143e-05	4.39025	156	657	21	21029	APOE,MYLK,SPP1,F2R,PLAU,FAP,ACTG1,SERPINE1,CD9,THBS1,VKORC1,F2RL1,ANXA1,PTPRF,CAV1,PRDX2,UBASH3B,KLF4,PROS1,PHLDB2,PTPRS
HIST1H1C	-0.781676	0.000118868	0.00598852		GO:BP	regulation of phosphate metabolic process	GO:0019220	4.20534e-05	4.3762	1367	657	81	21029	ADAR,APOE,CCNG1,THY1,SLC39A10,ITPKB,SFRP2,MAGED1,PMEPA1,TGFB2,SMYD3,SNCA,CLU,CD24,FZD1,CD44,DLG1,PDK3,GPRC5B,SMPD1,CCND1,ADORA2B,LRP1,NOG,GAS6,EPHA3,FZD5,PIK3R3,CALM3,NR2F2,ITGA6,SCP2,PDGFC,THBS1,SLC1A1,PIK3R2,PBK,AR,PDCD4,PDGFD,CAPN2,FZD7,WWTR1,CAV1,LOX,HLA-DRB1,CCNA2,SCARB1,MGAT5,CALCA,PARP1,TMSB4X,HYAL2,PAQR3,PSMD10,DAG1,ACTB,RPS3,IDH1,NEDD9,LRP6,ROBO1,CDON,UBASH3B,KLF4,ENO1,KITLG,MYADM,NUAK1,…
PIK3R3	-0.785488	0.000123541	0.00617513		GO:BP	regulation of cellular localization	GO:0060341	4.32552e-05	4.36396	805	657	56	21029	SDC1,TMBIM6,THY1,DCLK1,PTPN14,MAGED1,F2R,GPM6B,SNCA,ANXA2,GPC4,DLG1,ADORA2B,LRP1,GAS6,EPHA3,FZD5,CALM3,SCP2,NDRG4,NCBP2,MLC1,SLC1A1,PIK3R2,AR,ANK3,ATP9A,CNPY4,WWTR1,CAV1,NLGN1,PGRMC1,MAP1A,HLA-DRB1,CENPQ,JUP,GSN,RAB23,CALCA,PARP1,HYAL2,EHD2,ATP13A2,DAG1,ACTB,UBASH3B,NF2,ANK2,BIRC5,CDK1,YWHAQ,B3GAT3,SRI,ARHGAP1,ANGPT1,PARK7
LAMC1	-0.853096	0.000126353	0.00629101		GO:BP	negative regulation of cell motility	GO:2000146	4.92736e-05	4.30739	283	657	29	21029	PADI2,APOE,THY1,DPYSL3,SFRP2,SERPINF1,TPM1,LRP1,NOG,SERPINE1,NR2F2,NDRG4,THBS1,CNN2,VCL,VASH1,JUP,TP53INP1,HYAL2,DAG1,ROBO1,KLF4,FBLN1,NF2,SFRP1,GJA1,EVL,PHLDB2,ABHD2
LONRF2	-0.765068	0.000128328	0.00636445		GO:BP	carbohydrate derivative metabolic process	GO:1901135	5.102e-05	4.29226	1028	657	66	21029	HKDC1,GALNT5,SULF2,GXYLT2,AK5,COL11A1,SNCA,GMDS,TMTC4,ST3GAL5,CD44,DLG1,PDK3,SMPD1,BGN,B4GAT1,GALNT11,TYMS,GALNT10,RRM2,NEIL2,VCAN,HS6ST1,SUCLG2,PYGL,GM2A,GPAM,TMTC3,DNPH1,PIGK,NME1,HMGCS1,DCAKD,XYLT1,MGAT5,PMVK,RRM1,RAB23,PARP1,TMSB4X,HYAL2,TPST2,HINT1,AKR7A2,SLC2A10,NME4,CERK,DUT,DPY19L3,WSCD1,HS2ST1,ENO1,ATP5G1,PIGM,G6PC3,B3GLCT,APOBEC3C,HMGCR,GALNT7,ACACA,SLC35B2,GALNT1,B3GAT3,ANGPT1,PARK7,ST…
FLG	-0.865202	0.000129507	0.00639805		GO:BP	negative regulation of cell migration	GO:0030336	5.22815e-05	4.28165	267	657	28	21029	PADI2,APOE,THY1,DPYSL3,SFRP2,SERPINF1,TPM1,LRP1,NOG,SERPINE1,NR2F2,NDRG4,THBS1,CNN2,VCL,VASH1,JUP,TP53INP1,HYAL2,DAG1,ROBO1,KLF4,NF2,SFRP1,GJA1,EVL,PHLDB2,ABHD2
EBP	-0.87323	0.00013157	0.00644999		GO:BP	transport	GO:0006810	5.35414e-05	4.27131	4760	657	209	21029	ADAR,SLC14A1,SDC1,TUBA1A,ANKRD1,APOE,TMBIM6,THY1,KDELR3,SLC39A10,MYLK,NSG1,SRPX,DCLK1,SPP1,PTPN14,TRAPPC1,COL1A1,SOX4,COLEC12,NEFL,SCARA3,RGS4,F2R,SLC9A7,SYTL5,TGFB2,OLFM2,GPM6B,CDO1,SNCA,ANXA2,CLU,SFXN3,ARL4C,S100A10,CD24,ZMAT3,NLGN4X,DLG1,SLC22A17,ESYT1,CXADR,SMPD1,CALCRL,ATG4A,EBP,SH3BP4,CCND1,CACNG4,ADORA2B,LRP1,RHOJ,GAS6,KCNN4,TMEM14C,CENPF,LTBP2,ITGA4,ACTG1,EPHA3,SLC1A3,FZD5,SERPINE1,SLC35D…
ANAPC5	-0.828157	0.000131485	0.00644999		GO:BP	vesicle-mediated transport	GO:0016192	6.67254e-05	4.17571	1597	657	90	21029	SDC1,APOE,KDELR3,NSG1,SRPX,DCLK1,TRAPPC1,COLEC12,SCARA3,SYTL5,SNCA,ANXA2,CLU,ARL4C,S100A10,NLGN4X,SMPD1,CALCRL,SH3BP4,CACNG4,ADORA2B,LRP1,RHOJ,GAS6,ITGA4,ACTG1,EPHA3,SERPINE1,CALM3,EHD3,TBC1D8B,CD9,NDRG4,CFI,MLC1,THBS1,CNN2,CNIH3,SLC1A1,ANK3,ATP9A,PPP3CA,F2RL1,SYTL2,ITGAV,ANXA1,CAV1,MYO6,DPYSL2,NLGN1,GRIA1,NME1,TMEM50B,ARF5,GULP1,RHOBTB1,CMTM6,ABCC4,EFNB2,SFT2D2,PREPL,GSN,SCARB1,CALCA,EHD2,OPHN1,…
SYTL2	-0.706583	0.000134374	0.00653713		GO:BP	regulation of kinase activity	GO:0043549	6.88848e-05	4.16188	752	657	53	21029	ADAR,APOE,CCNG1,THY1,SFRP2,MAGED1,TGFB2,SMYD3,SNCA,CLU,CD24,CD44,DLG1,GPRC5B,SMPD1,CCND1,GAS6,EPHA3,FZD5,PIK3R3,CALM3,NR2F2,PDGFC,THBS1,SLC1A1,PIK3R2,PDCD4,PDGFD,WWTR1,CAV1,HLA-DRB1,CCNA2,CALCA,HYAL2,PAQR3,PSMD10,DAG1,ACTB,RPS3,NEDD9,LRP6,ROBO1,UBASH3B,KLF4,KITLG,NF2,SFRP1,SLC27A1,HMGCR,VLDLR,ANGPT1,LRP8,PARK7
PRSS23	-0.736563	0.000134995	0.00654236		GO:BP	actin cytoskeleton organization	GO:0030036	7.23455e-05	4.14059	711	657	51	21029	ANKRD1,DPYSL3,RGS4,ITGB5,FSCN1,AMOT,GPM6B,NEBL,S100A10,GMFB,CSRP2,DLG1,ADD3,CXADR,TPM1,TMOD1,LRP1,RHOJ,ACTG1,EPHA3,PALLD,SEMA5A,CNN2,SVIL,FLNB,CNN3,F2RL1,ANXA1,MYO6,PAM,RHOBTB1,TPM2,GSN,MARCKSL1,DSTN,TMSB4X,EHD2,OPHN1,ACTB,NEDD9,MYADM,NF2,SFRP1,SORBS2,EVL,STMN1,RALA,AIF1L,PHLDB2,ANTXR1,COTL1
PDE1C	-0.731105	0.000136627	0.00659637		GO:BP	homeostatic process	GO:0042592	7.8766e-05	4.10366	1774	657	97	21029	ADAR,RBP1,HKDC1,APOE,SCD,TMBIM6,THY1,SLC39A10,SESN3,ITPKB,SPP1,TNFRSF11B,SOX4,TMEM178A,F2R,SLC9A7,SERPINF1,LAMA4,SNCA,TAC1,TMTC4,CD24,MFAP2,SLC22A17,PDK3,CXADR,FLG,LAMC1,GAS6,KCNN4,TMEM14C,PRKCA,LTBP3,ACTG1,SLC1A3,G0S2,CALM3,PDGFC,LIPG,SLC1A1,PIK3R2,PYGL,HMGB2,SLC25A23,NAPEPLD,ANK3,PPP3CA,F2RL1,WWTR1,GPAM,ITGAV,ANXA1,CAV1,VCL,LAMA2,TXNRD1,LOX,GRIA1,MAP1A,PRDX2,HLA-DRB1,HOMER2,ATP6V0E2,SCARB1,CALC…
B4GAT1	-0.872486	0.000138602	0.00664146		GO:BP	alcohol biosynthetic process	GO:0046165	8.24764e-05	4.08367	134	657	19	21029	APOE,ITPKB,SNCA,EBP,MOXD1,DHCR24,SCP2,FDPS,DHCR7,FDFT1,HMGCS1,PMVK,PPIP5K1,SPTLC3,MSMO1,IDI1,HMGCR,DKK3,PARK7
CMTM7	-0.981007	0.000139555	0.00666205		GO:BP	formation of primary germ layer	GO:0001704	8.81521e-05	4.05477	121	657	18	21029	SFRP2,COL11A1,ITGB5,MMP2,NOG,ITGB4,ITGA4,COL5A1,DUSP4,COL6A1,FZD7,ITGAV,TXNRD1,LAMB1,COL8A1,KLF4,NF2,GJA1
KDELC1	-0.811012	0.000143326	0.00681655		GO:BP	protein localization	GO:0008104	9.23437e-05	4.03459	2700	657	133	21029	ADAR,ANKRD1,APOE,THY1,KDELR3,NSG1,DCLK1,PTPN14,COL1A1,MAGED1,SOX4,F2R,SYTL5,TGFB2,SMYD3,AMOT,OLFM2,GPM6B,CLU,MDFI,ARL4C,S100A10,CD24,GPC4,ZMAT3,DLG1,CALCRL,ATG4A,SH3BP4,CACNG4,LRP1,GAS6,KCNN4,CENPF,LTBP2,ITGA4,ACTG1,EPHA3,FZD5,CALM3,DHCR24,EHD3,MLPH,TBC1D8B,SCP2,FBN2,MLC1,SLC1A1,PIK3R2,AR,CEP55,ARL6IP5,ANK3,PPP3CA,PDZD11,F2RL1,CNPY4,TIMM21,WWTR1,SYTL2,RPA1,ANXA1,CAV1,MYO6,TPBG,VCL,PAM,LAMA5,NLGN1…
CALCRL	-0.881433	0.000145584	0.00689821		GO:BP	response to stress	GO:0006950	9.2524e-05	4.03375	3780	657	173	21029	ADAR,SDC1,ANKRD1,APOE,CCNG1,TMBIM6,THY1,MYLK,SESN3,DPYSL3,SRPX,SFRP2,SPP1,COL1A1,SULF2,SOX4,COLEC12,NEFL,SCARA3,F2R,SERPINF1,PLAU,TGFB2,FAP,PTGIS,CDO1,SNCA,CLU,TAC1,TMTC4,CD24,NREP,ZMAT3,FZD1,CD44,DLG1,PDK3,TOP2A,GPRC5B,MMP2,CXADR,TPM1,SMPD1,CALCRL,IGFBP6,CCND1,VIM,TAF9B,ADORA2B,SOD3,NOG,GAS6,KCNN4,ITGB4,PXDN,CBX3,HTRA1,PRKCA,ACTG1,ECM1,SLC1A3,SERPINE1,DHCR24,UHRF1,NET1,REC8,SERINC5,DCBLD2,GAP43,…
LINC00707	-0.903711	0.000148871	0.00701148		GO:BP	regulation of protein kinase activity	GO:0045859	9.5248e-05	4.02114	634	657	47	21029	ADAR,APOE,CCNG1,THY1,SFRP2,MAGED1,TGFB2,SMYD3,SNCA,CLU,CD24,DLG1,GPRC5B,SMPD1,CCND1,GAS6,FZD5,CALM3,NR2F2,PDGFC,THBS1,SLC1A1,PDCD4,PDGFD,WWTR1,CAV1,CCNA2,CALCA,HYAL2,PAQR3,PSMD10,DAG1,ACTB,RPS3,NEDD9,LRP6,ROBO1,UBASH3B,KITLG,NF2,SFRP1,SLC27A1,HMGCR,VLDLR,ANGPT1,LRP8,PARK7
MGST3	-0.808804	0.000149075	0.00701148		GO:BP	regulation of intracellular signal transduction	GO:1902531	0.000110804	3.95545	1688	657	93	21029	ANKRD1,APOE,TMBIM6,SESN3,ITPKB,SFRP2,MAGED1,F2R,TGFB2,AMOT,CLU,CD24,CD44,DLG1,GPRC5B,TIMP3,SMPD1,IGFBP6,SH3BP4,TAF9B,ADORA2B,GAS6,PRKCA,ECM1,FZD5,CALM3,NET1,MAD2L1,SEMA5A,PDGFC,NDRG4,THBS1,PIK3R2,PBK,AR,PDCD4,DUSP4,CEP55,PDGFD,ARL6IP5,F2RL1,FZD7,ITGAV,CAV1,TPBG,ARHGAP29,CXXC5,NLGN1,TIAM1,PRDX2,HLA-DRB1,UACA,HOMER2,HELLS,PARP1,TMSB4X,HYAL2,NEK6,HINT1,OPHN1,PAQR3,SLC20A1,SHISA5,PSMD10,DAG1,RPS3,ROB…
TYMS	-0.860543	0.000159664	0.00747609		GO:BP	cell projection morphogenesis	GO:0048858	0.000115115	3.93887	638	657	47	21029	APOE,THY1,DCLK1,SPP1,NEFL,CD44,NOG,CDH11,ITGA4,EPHA3,PALLD,SDC2,GAP43,NES,SEMA5A,TUBB3,ANK3,S100A6,PPP3CA,LZTS1,TPBG,VCL,LAMA2,LAMA5,DPYSL2,NLGN1,ADAMTSL1,TIAM1,PGRMC1,MAP1A,EFNB2,CRMP1,PDPN,OPHN1,MEGF8,DAG1,ACTB,ROBO1,STMN1,ETV1,VLDLR,MAP4K4,PTPRS,EEF2K,CTNND2,LRP8,ST8SIA2
MOXD1	-0.817102	0.000160269	0.00747609		GO:BP	tissue morphogenesis	GO:0048729	0.000115115	3.93887	638	657	47	21029	CTHRC1,ANKRD1,MYLK,SFRP2,MAGED1,SOX4,TGFB2,COL11A1,GPC4,FZD1,CD44,DLG1,MMP2,TPM1,PBX1,NOG,ITGB4,ACTG1,FZD5,NDRG4,COL5A1,AR,HOXB2,FZD7,VCL,TXNRD1,LAMA5,TIAM1,EFNB2,PDPN,OPHN1,MEGF8,DAG1,ACTB,FRAS1,ROBO1,KLF4,NF2,SFRP1,PRKX,RDH10,GJA1,RALA,SOX9,PHLDB2,IFT172,RPS7
TPM1	-0.884439	0.000165461	0.0075973		GO:BP	negative regulation of cellular component organization	GO:0051129	0.000117965	3.92825	680	657	49	21029	APOE,THY1,DPYSL3,SPP1,VAT1,PMEPA1,PMP22,FAP,SNCA,CLU,GMFB,TOP2A,ADD3,TMOD1,VIM,SPOCK1,CENPF,EPHA3,MAD2L1,SEMA5A,THBS1,SVIL,AR,PPP3CA,ITGAV,CAV1,NLGN1,PGRMC1,HNRNPA1,EFNB2,CRMP1,GSN,SACS,PARP1,TMSB4X,PAQR3,BUB1B,GFAP,PSMD10,MYADM,RPS6KA2,EVL,STMN1,SOX9,PHLDB2,PTPRS,ANTXR1,FAT3,PARK7
LAMA2	-0.698175	0.000165703	0.0075973		GO:BP	phosphorylation	GO:0016310	0.00012586	3.90011	1841	657	99	21029	ADAR,HKDC1,APOE,CCNG1,THY1,MYLK,FAM20C,ITPKB,DCLK1,SFRP2,EFEMP1,MAGED1,PMEPA1,AK5,TGFB2,SMYD3,SNCA,CLU,CD24,GMFB,FZD1,CD44,DLG1,STK32A,PDK3,GPRC5B,SMPD1,CCND1,LRP1,NOG,GAS6,PRKCA,EPHA3,FZD5,PIK3R3,CALM3,NR2F2,ITGA6,PDGFC,THBS1,SLC1A1,PIK3R2,PBK,AR,PDCD4,PDGFD,FZD7,WWTR1,CAV1,LOX,NME1,HLA-DRB1,MEX3B,DCAKD,CCNA2,PMVK,CALCA,HYAL2,NEK6,PPIP5K1,PAQR3,ATP13A2,BUB1B,NME4,CERK,PSMD10,DAG1,ACTB,RPS3,NEDD9…
SPOCK1	-0.825334	0.000168374	0.00764626		GO:BP	cell morphogenesis involved in neuron differentiation	GO:0048667	0.000129101	3.88907	559	657	43	21029	APOE,THY1,DCLK1,SPP1,NEFL,NOG,CDH11,ITGA4,EPHA3,SLC1A3,PALLD,SDC2,GAP43,SEMA5A,TUBB3,ANK3,S100A6,PPP3CA,LZTS1,TPBG,VCL,LAMA2,LAMA5,DPYSL2,NLGN1,ADAMTSL1,TIAM1,PGRMC1,MAP1A,EFNB2,CRMP1,OPHN1,MEGF8,DAG1,ACTB,ROBO1,STMN1,ETV1,VLDLR,PTPRS,EEF2K,CTNND2,LRP8
AIG1	-0.790731	0.00016857	0.00764626		GO:BP	endothelial cell migration	GO:0043542	0.000147071	3.83247	214	657	24	21029	APOE,SERPINF1,AMOT,FAP,SPARC,RHOJ,PRKCA,PIK3R3,NR2F2,SEMA5A,THBS1,ANXA1,ADGRA2,VASH1,EFNB2,JUP,SCARB1,CALCA,TMSB4X,ROBO1,KLF4,CDH13,PRKX,ANGPT1
FAM114A1	-0.773079	0.000168354	0.00764626		GO:BP	cellular protein metabolic process	GO:0044267	0.000161072	3.79298	4796	657	208	21029	ADAR,PADI2,ENC1,APOE,CCNG1,THY1,SLC39A10,MYLK,FAM20C,ITPKB,DCLK1,SFRP2,EFEMP1,GALNT5,PTPN14,MAGED1,GXYLT2,SOX4,TRIM2,PMEPA1,BEX4,F2R,PCOLCE,SERPINF1,TGFB2,SMYD3,FAP,SNCA,TIMP2,ANXA2,CLU,TMTC4,CD24,GMFB,ST3GAL5,FZD1,CD44,DLG1,STK32A,PDK3,GPRC5B,MMP2,TIMP3,SMPD1,BGN,B4GAT1,FLG,GALNT11,CCND1,TYMS,VIM,LRP1,P4HA2,NOG,NXN,ANAPC5,GAS6,SPOCK1,RNF144A,PRKCA,ECM1,EPHA3,GALNT10,FZD5,PIK3R3,SERPINE1,CALM3,DH…
NDRG4	-0.754417	0.000171015	0.0077215		GO:BP	regulation of cellular protein metabolic process	GO:0032268	0.000166819	3.77775	2309	657	117	21029	ADAR,ENC1,APOE,CCNG1,THY1,SLC39A10,ITPKB,SFRP2,MAGED1,SOX4,PMEPA1,BEX4,F2R,PCOLCE,SERPINF1,TGFB2,SMYD3,SNCA,TIMP2,ANXA2,CLU,CD24,FZD1,CD44,DLG1,GPRC5B,TIMP3,SMPD1,CCND1,TYMS,VIM,LRP1,NOG,NXN,GAS6,SPOCK1,RNF144A,ECM1,FZD5,PIK3R3,SERPINE1,CALM3,DHCR24,UHRF1,NR2F2,MAD2L1,PDGFC,NCBP2,THBS1,FAM162A,SLC1A1,PBK,PDCD4,PDGFD,ARL6IP5,WWTR1,TMTC3,CAV1,LOX,RPS27L,MAP1A,HLA-DRB1,UACA,CCNA2,GSN,MGAT5,CALCA,CRT…
2022-09-04	-0.739902	0.000171441	0.0077215		GO:BP	negative regulation of locomotion	GO:0040013	0.00018227	3.73929	318	657	30	21029	PADI2,APOE,THY1,DPYSL3,SFRP2,SERPINF1,TPM1,LRP1,NOG,SERPINE1,NR2F2,SEMA5A,NDRG4,THBS1,CNN2,VCL,VASH1,JUP,TP53INP1,HYAL2,DAG1,ROBO1,KLF4,FBLN1,NF2,SFRP1,GJA1,EVL,PHLDB2,ABHD2
RSAD1	-0.815983	0.000172712	0.00775135		GO:BP	regulation of actin filament-based process	GO:0032970	0.000184964	3.73291	391	657	34	21029	RGS4,FSCN1,AMOT,GPM6B,S100A10,GMFB,DLG1,ADD3,TPM1,TMOD1,LRP1,ACTG1,EPHA3,SEMA5A,CNN2,SVIL,F2RL1,CAV1,PAM,RHOBTB1,JUP,GSN,DSTN,TMSB4X,PDPN,MYADM,NF2,SFRP1,EVL,ANK2,STMN1,PHLDB2,SRI,COTL1
DHRS3	-0.815308	0.000180088	0.00805406		GO:BP	regulation of protein metabolic process	GO:0051246	0.000196948	3.70565	2472	657	123	21029	ADAR,ENC1,APOE,CCNG1,THY1,SLC39A10,ITPKB,SFRP2,MAGED1,SOX4,PMEPA1,BEX4,F2R,PCOLCE,SERPINF1,TGFB2,SMYD3,SNCA,TIMP2,ANXA2,CLU,CD24,FZD1,CD44,DLG1,GPRC5B,TIMP3,SMPD1,CCND1,TYMS,VIM,LRP1,NOG,NXN,GAS6,SPOCK1,RNF144A,ECM1,FZD5,PIK3R3,SERPINE1,CALM3,DHCR24,UHRF1,NR2F2,MAD2L1,PDGFC,NCBP2,THBS1,LIPG,FAM162A,SLC1A1,PBK,PDCD4,PDGFD,ARL6IP5,WWTR1,ITGAV,TMTC3,CAV1,LOX,RPS27L,MAP1A,HLA-DRB1,UACA,CCNA2,GSN,MGAT…
EHD3	-0.773272	0.000181859	0.00810483		GO:BP	negative regulation of epithelial cell proliferation	GO:0050680	0.000213636	3.67033	128	657	18	21029	APOE,SFRP2,MAGED1,SERPINF1,TGFB2,DLG1,SPARC,NR2F2,THBS1,AR,CAV1,VASH1,EFNB2,ROBO1,SFRP1,SOX9,IFT80,IFT172
TGFBI	-0.867926	0.000184755	0.00820519		GO:BP	lipid biosynthetic process	GO:0008610	0.000220263	3.65706	694	657	49	21029	RBP1,APOE,SCD,ITPKB,PTGIS,FADS2,ST3GAL5,LPCAT2,SMPD1,EBP,PBX1,PIK3R3,DHCR24,SERINC5,SCP2,C14ORF1,OSBPL3,LIPG,PIK3R2,CAPN2,AGPAT5,FDPS,GPAM,ANXA1,DHCR7,PAM,FDFT1,PIGK,HMGCS1,SCARB1,PMVK,FADS1,SPTLC3,MSMO1,SCD5,IDH1,IDI1,PIGM,RDH10,SLC27A1,ABCD3,HMGCR,ACACA,ABHD2,LPCAT1,HACD3,DKK3,ST8SIA2,FIG4
H3F3AP4	-0.802177	0.000188115	0.00832541		GO:BP	small molecule biosynthetic process	GO:0044283	0.000225693	3.64648	550	657	42	21029	RBP1,APOE,SCD,ITPKB,PTGIS,CDO1,SNCA,FADS2,EBP,MOXD1,MGST3,SLC1A3,DHCR24,SERINC5,SCP2,OSBPL3,LIPG,FDPS,ANXA1,DHCR7,FDFT1,HMGCS1,PLTP,PMVK,PPIP5K1,FADS1,GOT2,SPTLC3,MSMO1,SCD5,ALDH18A1,IDI1,RDH10,G6PC3,OAT,ABCD3,HMGCR,ACACA,ABHD2,HACD3,DKK3,PARK7
ITGA6	-0.760185	0.000189369	0.00835192		GO:BP	regulation of transferase activity	GO:0051338	0.000231758	3.63497	868	657	57	21029	ADAR,APOE,CCNG1,THY1,SFRP2,MAGED1,TGFB2,SMYD3,SNCA,CLU,CD24,CD44,DLG1,GPRC5B,SMPD1,CCND1,GAS6,EPHA3,FZD5,PIK3R3,CALM3,NR2F2,MAD2L1,SERINC5,PDGFC,THBS1,SLC1A1,PIK3R2,PDCD4,PDGFD,WWTR1,CAV1,HLA-DRB1,CCNA2,CALCA,HYAL2,PAQR3,PSMD10,DAG1,ACTB,RPS3,NEDD9,LRP6,ROBO1,UBASH3B,KLF4,KITLG,NF2,SFRP1,SLC27A1,HMGCR,VLDLR,RPS7,ANGPT1,LRP8,PARK7,RPL5
RNF144A	-0.811647	0.000193739	0.00847578		GO:BP	regulation of blood coagulation	GO:0030193	0.000232763	3.63309	66	657	13	21029	APOE,F2R,PLAU,FAP,SERPINE1,CD9,THBS1,VKORC1,F2RL1,CAV1,PRDX2,UBASH3B,PROS1
RRM2	-0.784271	0.000194173	0.00847578		GO:BP	regeneration	GO:0031099	0.000243113	3.61419	188	657	22	21029	THY1,SPP1,SULF2,NEFL,NREP,MMP2,CCND1,TYMS,GAS6,GAP43,CD9,PPP3CA,FZD7,ANXA1,PTPRF,CCNA2,GFAP,DAG1,KLF4,GJA1,CDK1,PTPRS
PRKCA	-0.801926	0.000202083	0.00877098		GO:BP	plasma membrane bounded cell projection morphogenesis	GO:0120039	0.000250083	3.60192	634	657	46	21029	APOE,THY1,DCLK1,SPP1,NEFL,CD44,NOG,CDH11,ITGA4,EPHA3,PALLD,SDC2,GAP43,SEMA5A,TUBB3,ANK3,S100A6,PPP3CA,LZTS1,TPBG,VCL,LAMA2,LAMA5,DPYSL2,NLGN1,ADAMTSL1,TIAM1,PGRMC1,MAP1A,EFNB2,CRMP1,PDPN,OPHN1,MEGF8,DAG1,ACTB,ROBO1,STMN1,ETV1,VLDLR,MAP4K4,PTPRS,EEF2K,CTNND2,LRP8,ST8SIA2
HIST1H2AE	-0.772149	0.000202312	0.00877098		GO:BP	cell part morphogenesis	GO:0032990	0.000275604	3.55971	657	657	47	21029	APOE,THY1,DCLK1,SPP1,NEFL,CD44,NOG,CDH11,ITGA4,EPHA3,PALLD,SDC2,GAP43,NES,SEMA5A,TUBB3,ANK3,S100A6,PPP3CA,LZTS1,TPBG,VCL,LAMA2,LAMA5,DPYSL2,NLGN1,ADAMTSL1,TIAM1,PGRMC1,MAP1A,EFNB2,CRMP1,PDPN,OPHN1,MEGF8,DAG1,ACTB,ROBO1,STMN1,ETV1,VLDLR,MAP4K4,PTPRS,EEF2K,CTNND2,LRP8,ST8SIA2
DLGAP5	-0.781151	0.000211481	0.00904543		GO:BP	response to inorganic substance	GO:0010035	0.000277436	3.55684	534	657	41	21029	SDC1,ITPKB,TNFRSF11B,COL1A1,NEFL,SERPINF1,FIBIN,SNCA,MMP2,SMPD1,CCND1,SOD3,ACTG1,CALM3,NET1,THBS1,SLC1A1,PDGFD,SLC25A23,ANK3,CAPN2,PPP3CA,ANXA1,CAV1,PAM,NLGN1,GRIA1,PRDX2,TNFSF4,HNRNPA1,CCNA2,PARP1,ATP13A2,RPS3,CYBRD1,SIGMAR1,CDK1,EEF2K,BACE1,PARK7,ANXA11
SEMA5A	-0.755881	0.000210751	0.00904543		GO:BP	axon development	GO:0061564	0.000317199	3.49867	477	657	38	21029	APOE,THY1,DCLK1,SPP1,NEFL,NREP,MMP2,TNFRSF21,NOG,CDH11,ITGA4,EPHA3,PALLD,GAP43,SEMA5A,TUBB3,ANK3,S100A6,PTPRF,VCL,LAMA2,LAMA5,DPYSL2,ADAMTSL1,TIAM1,PGRMC1,MAP1A,EFNB2,CRMP1,OPHN1,MEGF8,DAG1,ACTB,ROBO1,KLF4,STMN1,ETV1,PTPRS
SH3BP4	-0.868965	0.000214069	0.0091255		GO:BP	regulation of hemostasis	GO:1900046	0.000337157	3.47217	68	657	13	21029	APOE,F2R,PLAU,FAP,SERPINE1,CD9,THBS1,VKORC1,F2RL1,CAV1,PRDX2,UBASH3B,PROS1
TENM2	-0.669568	0.000219605	0.0092993		GO:BP	small molecule metabolic process	GO:0044281	0.000337286	3.472	1779	657	95	21029	RBP1,HKDC1,APOE,SCD,ITPKB,AK5,PTGIS,CDO1,SNCA,SFXN3,FADS2,GMDS,DLG1,LPCAT2,PDK3,SMPD1,EBP,TYMS,ADORA2B,MOXD1,DHRS3,MGST3,AIG1,SLC1A3,RRM2,DHCR24,SERINC5,SCP2,NEIL2,OSBPL3,LIPG,SUCLG2,VKORC1,NAPEPLD,FDPS,GPAM,ANXA1,CAV1,DHCR7,PAM,FDFT1,DNPH1,NME1,HMGCS1,DCAKD,ATP8B1,GCSH,SCARB1,PLTP,PMVK,HIBCH,RRM1,RAB23,PARP1,TMSB4X,TPST2,HINT1,PPIP5K1,AKR7A2,FADS1,NME4,DUT,ETFB,GOT2,SPTLC3,MSMO1,SCD5,IDH1,ENO1,A…
CFI	-0.75144	0.000231693	0.00965086		GO:BP	epithelial cell migration	GO:0010631	0.000350438	3.45539	292	657	28	21029	APOE,SERPINF1,TGFB2,AMOT,FAP,SPARC,RHOJ,PRKCA,PIK3R3,NR2F2,SEMA5A,THBS1,ANXA1,ADGRA2,VASH1,EFNB2,JUP,SCARB1,CALCA,TMSB4X,ROBO1,KLF4,CDH13,PRKX,EVL,SOX9,MAP4K4,ANGPT1
POSTN	-0.903552	0.000240156	0.00997076		GO:BP	response to axon injury	GO:0048678	0.000359452	3.44436	80	657	14	21029	DPYSL3,SPP1,NEFL,NREP,MMP2,GAP43,SLC1A1,KCNK2,PTPRF,DAG1,KLF4,TXN2,CDK1,PTPRS
WBSCR17	-0.741895	0.000241023	0.00997427		GO:BP	regulation of anatomical structure morphogenesis	GO:0022603	0.000384959	3.41459	926	657	59	21029	CTHRC1,THY1,SFRP2,SPP1,VAT1,TNFRSF11B,MAGED1,ADAM12,NEFL,SERPINF1,TGFB2,AMOT,PTGIS,TENM4,S100A10,GPC4,FZD1,CD44,DLG1,TPM1,SPARC,RHOJ,NOG,PRKCA,ECM1,SERPINE1,SDC2,SEMA5A,THBS1,AR,THBS2,PPP3CA,LZTS1,FZD7,ANXA1,NLGN1,ADGRA2,TIAM1,VASH1,RHOBTB1,EFNB2,JUP,PDPN,MEGF8,DAG1,NEDD9,ROBO1,KLF4,MYADM,FBLN1,SFRP1,GJA1,RALA,SOX9,PHLDB2,PTPRS,EEF2K,AGGF1,LRP8
ADORA2B	-0.851316	0.00024458	0.0100562		GO:BP	cellular localization	GO:0051641	0.0003936	3.40495	3117	657	146	21029	ADAR,SDC1,TUBA1A,APOE,TMBIM6,THY1,KDELR3,NSG1,DCLK1,PTPN14,TRAPPC1,COL1A1,MAGED1,NEFL,F2R,SYTL5,AMOT,GPM6B,SNCA,ANXA2,CLU,ARL4C,S100A10,CD24,GPC4,NLGN4X,DLG1,ESYT1,SH3BP4,CACNG4,ADORA2B,LRP1,GAS6,TMEM14C,CENPF,LTBP2,ITGA4,ACTG1,EPHA3,FZD5,DLGAP5,CALM3,EHD3,MLPH,TBC1D8B,MAD2L1,SCP2,NDRG4,NCBP2,MLC1,SLC1A1,PIK3R2,AR,ARL6IP5,PSAP,TUBA1B,SLC25A23,ANK3,ATP9A,PPP3CA,PDZD11,F2RL1,CNPY4,TIMM21,WWTR1,SYTL…
LDOC1	-0.801678	0.000244287	0.0100562		GO:BP	cytoplasmic translation	GO:0002181	0.000413827	3.38318	148	657	19	21029	RPL7,RPS3A,RPL3,RPL7A,RPL10,RPS3,EIF4B,RPL21,RPS7,RPL22,RPS4X,RPL34,RPS8,RPL9,RPL5,RPS24,RPL4,RPL22L1,RPL26
SUCLG2	-0.737132	0.000248418	0.0101485		GO:BP	negative regulation of multicellular organismal process	GO:0051241	0.000416959	3.37991	996	657	62	21029	APOE,THY1,SFRP2,EFEMP1,SPP1,TNFRSF11B,IL17RD,TMEM178A,RGS4,LRRC17,F2R,SERPINF1,LAMA4,PLAU,TGFB2,AMOT,FAP,CD24,MMP2,SPARC,CALCRL,ADORA2B,TNFRSF21,NOG,GAS6,LTBP3,ECM1,SERPINE1,NR2F2,SEMA5A,CD9,THBS1,KCNK2,PDCD4,THBS2,PPP3CA,F2RL1,FZD7,ANXA1,PRDX2,VASH1,HLA-DRB1,TNFSF4,HOMER2,JUP,CALCA,TMSB4X,SLC2A10,ROBO1,UBASH3B,KLF4,PROS1,FBLN1,SFRP1,GJA1,EVL,HMGCR,SOX9,PTPRS,SRI,ANGPT1,FIG4
CD9	-0.75512	0.000252712	0.0102256		GO:BP	regulation of binding	GO:0051098	0.000417732	3.3791	367	657	32	21029	CTHRC1,APOE,TMBIM6,ANXA2,MDFI,S100A10,LRP1,NOG,ITGA4,LDOC1,CALM3,NES,HMGB2,PPP3CA,PTPRF,CAV1,LOX,TIAM1,CCPG1,NME1,CRMP1,PARP1,TMSB4X,ACTB,CDON,UBASH3B,KLF4,STMN1,NUCKS1,SRI,ANGPT1,PARK7
SYNC	-0.711963	0.000251778	0.0102256		GO:BP	enzyme linked receptor protein signaling pathway	GO:0007167	0.000421465	3.37524	951	657	60	21029	FAM20C,SESN3,SFRP2,EFEMP1,COL1A1,FGFBP3,SULF2,IL17RD,PMEPA1,COL1A2,TGFB2,ITGB5,SNCA,NREP,FZD1,COL4A5,MMP2,IGFBP6,VIM,LRP1,NOG,GAS6,LTBP2,HTRA1,LTBP3,EPHA3,PIK3R3,PDGFC,NDRG4,FBN2,THBS1,PIK3R2,AR,PDCD4,PDGFD,WWTR1,PTPRF,CAV1,LOX,ADGRA2,TIAM1,EFNB2,PARP1,SLC2A10,MEGF8,NEDD9,ROBO1,SHCBP1,UBASH3B,COL4A6,CDH13,SFRP1,LTBP1,CD63,STMN1,NUCKS1,SOX9,EIF4EBP2,ANGPT1,DKK3
BNC2	-0.661784	0.000252247	0.0102256		GO:BP	epithelium migration	GO:0090132	0.000433308	3.3632	295	657	28	21029	APOE,SERPINF1,TGFB2,AMOT,FAP,SPARC,RHOJ,PRKCA,PIK3R3,NR2F2,SEMA5A,THBS1,ANXA1,ADGRA2,VASH1,EFNB2,JUP,SCARB1,CALCA,TMSB4X,ROBO1,KLF4,CDH13,PRKX,EVL,SOX9,MAP4K4,ANGPT1
MKI67	-0.775643	0.000253816	0.0102378		GO:BP	response to ketone	GO:1901654	0.000464524	3.33299	195	657	22	21029	SPP1,NEFL,SERPINF1,TGFB2,FIBIN,SMYD3,POSTN,CCND1,TYMS,GAS6,CBX3,CALM3,THBS1,AR,CAV1,TNFSF4,PARP1,GNG2,SFRP1,ACACA,ABHD2,PARK7
LOC100129034	-0.826116	0.000255073	0.010256		GO:BP	response to lipid	GO:0033993	0.000475537	3.32282	887	657	57	21029	SDC1,PADI2,RBP1,ANKRD1,SCD,SPP1,COL1A1,PMEPA1,NEFL,F2R,SERPINF1,TGFB2,FIBIN,SMYD3,CDO1,SNCA,CLU,PDK3,MMP2,CCND1,TYMS,VIM,CBX3,PRKCA,LDOC1,EPHA3,SERPINE1,CALM3,NR2F2,LOXL1,MLC1,THBS1,AR,PDCD4,HMGB2,CAPN2,FZD7,ANXA1,CAV1,PAM,LOX,PRDX2,TNFSF4,EFNB2,CCNA2,SCARB1,PMVK,PARP1,DAG1,IDH1,LRP6,KLF4,SFRP1,SOX9,ABHD2,LRP8,PARK7
FAM198B	-0.821686	0.000256818	0.0102937		GO:BP	response to external stimulus	GO:0009605	0.00049162	3.30837	2752	657	132	21029	ADAR,CXCL14,PADI2,RBP1,ANKRD1,APOE,SESN3,DCLK1,SFRP2,SPP1,TNFRSF11B,COL1A1,COLEC12,F2R,SERPINF1,PLAU,TGFB2,COL11A1,AMOT,FAP,PTGIS,SNCA,CLU,CMTM7,CD24,GPRC5B,POSTN,MMP2,CXADR,SMPD1,CALCRL,CCND1,TYMS,VIM,ADORA2B,NOG,GAS6,HTRA1,ITGA4,PRKCA,LDOC1,ACTG1,EPHA3,SLC1A3,FZD5,SERPINE1,PALLD,SERINC5,GAP43,SEMA5A,CD9,LOXL1,CFI,THBS1,CNN2,LIPG,TUBB3,SLC1A1,PBK,KCNK2,PDCD4,HLA-DPA1,PYGL,FLNB,HMGB2,PDGFD,TBL1XR…
LRP1	-0.846073	0.000259474	0.0103676		GO:BP	sterol biosynthetic process	GO:0016126	0.000496621	3.30397	59	657	12	21029	APOE,EBP,DHCR24,C14ORF1,FDPS,DHCR7,FDFT1,HMGCS1,PMVK,MSMO1,IDI1,HMGCR
GPAM	-0.706101	0.000264786	0.0105468		GO:BP	regulation of coagulation	GO:0050818	0.000573055	3.2418	71	657	13	21029	APOE,F2R,PLAU,FAP,SERPINE1,CD9,THBS1,VKORC1,F2RL1,CAV1,PRDX2,UBASH3B,PROS1
CENPF	-0.81116	0.000277105	0.0109689		GO:BP	biosynthetic process	GO:0009058	0.000585109	3.23276	5956	657	245	21029	RBP1,ENC1,ANKRD1,APOE,SCD,TMBIM6,ITPKB,SFRP2,EFEMP1,GALNT5,SPP1,PTPN14,COL1A1,MAGED1,GXYLT2,SOX4,AK5,F2R,CBX6,TGFB2,SMYD3,PTGIS,CDO1,SNCA,CLU,MDFI,MXD4,FADS2,HOXB3,GMDS,TMTC4,ST3GAL5,FZD1,DLG1,LPCAT2,MAGEH1,PDK3,TOP2A,FAM111B,SMPD1,EBP,B4GAT1,GALNT11,CCND1,TYMS,VIM,TAF9B,ADORA2B,PBX1,NOG,GAS6,TMEM14C,MOXD1,RSAD1,CENPF,CBX3,MGST3,ECM1,SLC1A3,GALNT10,FZD5,PIK3R3,RRM2,DHCR24,UHRF1,NR2F2,SERINC5,ITGA…
NET1	-0.766633	0.000283741	0.0111622		GO:BP	skeletal system morphogenesis	GO:0048705	0.000620293	3.2074	231	657	24	21029	MGP,SFRP2,COL1A1,COL11A1,MDFI,HOXB3,DLG1,COL13A1,MMP2,NOG,DHRS3,LTBP3,FBN2,HOXB2,HOXB5,MMP16,RAB23,HYAL2,SERPINH1,MEGF8,SFRP1,RDH10,SOX9,IFT80
GALNT10	-0.790079	0.000287475	0.0112743		GO:BP	tissue migration	GO:0090130	0.000656219	3.18295	301	657	28	21029	APOE,SERPINF1,TGFB2,AMOT,FAP,SPARC,RHOJ,PRKCA,PIK3R3,NR2F2,SEMA5A,THBS1,ANXA1,ADGRA2,VASH1,EFNB2,JUP,SCARB1,CALCA,TMSB4X,ROBO1,KLF4,CDH13,PRKX,EVL,SOX9,MAP4K4,ANGPT1
ECM1	-0.794823	0.000288639	0.0112853		GO:BP	organelle organization	GO:0006996	0.000663004	3.17848	3805	657	170	21029	SDC1,PADI2,TUBA1A,ANKRD1,APOE,THY1,DPYSL3,SRPX,VAT1,NEFL,RGS4,F2R,CBX6,NAP1L3,SMYD3,ITGB5,FSCN1,AMOT,GPM6B,SNCA,ANXA2,CLU,NEBL,S100A10,GMFB,CSRP2,DLG1,TOP2A,ESYT1,ADD3,CXADR,TPM1,TMOD1,GALNT11,VIM,LRP1,RHOJ,NCAPD2,ANAPC5,CENPF,CBX3,PRKCA,ACTG1,EPHA3,FZD5,DLGAP5,MKI67,CALM3,EHD3,PALLD,UHRF1,REC8,MAD2L1,GAP43,NES,SCP2,SEMA5A,CNN2,FAM162A,SVIL,TUBB3,FLNB,HMGB2,TBL1XR1,TUBA1B,ANK3,CAPN2,CNN3,KIF11,F2…
SERPINE1	-0.784826	0.000301038	0.011734		GO:BP	organic hydroxy compound biosynthetic process	GO:1901617	0.000671917	3.17268	232	657	24	21029	APOE,ITPKB,TGFB2,SNCA,EBP,MOXD1,DHCR24,SCP2,C14ORF1,OSBPL3,FDPS,DHCR7,FDFT1,HMGCS1,PLTP,PMVK,PPIP5K1,SPTLC3,MSMO1,IDI1,ABCD3,HMGCR,DKK3,PARK7
TIAM1	-0.687384	0.000302106	0.0117398		GO:BP	positive regulation of cell death	GO:0010942	0.000685563	3.16395	573	657	42	21029	ANKRD1,SRPX,SFRP2,MAGED1,SOX4,TGFB2,FAP,PTGIS,SNCA,CLU,TOP2A,MMP2,TIMP3,SMPD1,LRP1,ITGA4,G0S2,NET1,ITGA6,THBS1,FAM162A,KCNK2,PDCD4,ARL6IP5,CAPN2,ANXA1,CAV1,EFNB2,GSN,TP53INP1,PARP1,HYAL2,CD248,RPS3,SFRP1,RPS6KA2,MLLT11,RPS7,BACE1,PARK7,ST8SIA2,RPL26
AR	-0.73765	0.000312998	0.0121261		GO:BP	positive regulation of catalytic activity	GO:0043085	0.000712878	3.14698	1104	657	66	21029	APOE,THY1,SLC39A10,SFRP2,MAGED1,RGS4,F2R,PCOLCE,TGFB2,SNCA,CLU,S100A10,CD24,CD44,DLG1,GPRC5B,CCND1,ADORA2B,GAS6,EPHA3,FZD5,CALM3,TBC1D8B,UHRF1,NET1,SERINC5,ITGA6,PDGFC,THBS1,FAM162A,SLC1A1,HMGB2,PDGFD,ARL6IP5,PSAP,F2RL1,CAV1,ARHGAP29,RPS27L,TIAM1,HLA-DRB1,UACA,GSN,SCARB1,CALCA,TMSB4X,PSMD10,DAG1,RPS3,NEDD9,ROBO1,KLF4,KITLG,ELMOD2,FBLN1,SFRP1,SLC27A1,GRAMD4,VLDLR,MAP4K4,ANTXR1,B3GAT3,ANGPT1,LRP8,P…
MARVELD1	-0.816345	0.000317582	0.0121925		GO:BP	regulation of wound healing	GO:0061041	0.000788706	3.10308	125	657	17	21029	APOE,MYLK,F2R,PLAU,FAP,ACTG1,SERPINE1,CD9,THBS1,VKORC1,F2RL1,ANXA1,CAV1,PRDX2,UBASH3B,PROS1,PHLDB2
IDS	-0.849387	0.000321385	0.0123014		GO:BP	organophosphate biosynthetic process	GO:0090407	0.00081114	3.0909	556	657	41	21029	ITPKB,AK5,PTGIS,SNCA,LPCAT2,PDK3,TYMS,ADORA2B,PIK3R3,RRM2,SERINC5,SCP2,PIK3R2,PYGL,CAPN2,AGPAT5,FDPS,GPAM,PIGK,NME1,HMGCS1,DCAKD,NFS1,PMVK,RRM1,PARP1,TMSB4X,PPIP5K1,FADS1,NME4,DUT,IDH1,ENO1,IDI1,ATP5G1,PIGM,SLC27A1,ACACA,SLC35B2,LPCAT1,FIG4
FAM127A	-0.927542	0.000332333	0.0126514		GO:BP	negative regulation of catalytic activity	GO:0043086	0.00081519	3.08874	682	657	47	21029	ADAR,APOE,TMBIM6,THY1,SFRP2,SERPINF1,TGFB2,SMYD3,AMOT,SNCA,TIMP2,ANXA2,CD44,TIMP3,SMPD1,SH3BP4,LRP1,GAS6,SPOCK1,ECM1,SERPINE1,DHCR24,NR2F2,MAD2L1,NES,THBS1,PDCD4,WWTR1,ANXA1,CAV1,MGAT5,HYAL2,SERPINH1,ABCE1,PAQR3,LRP6,UBASH3B,KLF4,PROS1,NF2,SFRP1,BIRC5,HMGCR,RPS7,PARK7,PRDX5,RPL5
REC8	-0.766268	0.000335588	0.0127304		GO:BP	positive regulation of molecular function	GO:0044093	0.000818002	3.08725	1491	657	82	21029	CTHRC1,APOE,THY1,SLC39A10,SFRP2,MAGED1,RGS4,F2R,PCOLCE,TGFB2,SNCA,ANXA2,CLU,S100A10,CD24,FZD1,CD44,DLG1,GPRC5B,TPM1,CCND1,CACNG4,ADORA2B,LRP1,GAS6,EPHA3,FZD5,CALM3,EHD3,TBC1D8B,UHRF1,NET1,SERINC5,ITGA6,PDGFC,THBS1,FAM162A,SLC1A1,AR,HMGB2,PDGFD,ARL6IP5,PSAP,ANK3,PPP3CA,F2RL1,CAV1,ARHGAP29,RPS27L,TIAM1,NME1,HLA-DRB1,UACA,JUP,GSN,SCARB1,CALCA,PARP1,TMSB4X,PSMD10,DAG1,RPS3,NEDD9,LRP6,ROBO1,KLF4,KITLG…
FRAS1	-0.625914	0.000337057	0.0127482		GO:BP	neuron projection morphogenesis	GO:0048812	0.000836308	3.07763	619	657	44	21029	APOE,THY1,DCLK1,SPP1,NEFL,NOG,CDH11,ITGA4,EPHA3,PALLD,SDC2,GAP43,SEMA5A,TUBB3,ANK3,S100A6,PPP3CA,LZTS1,TPBG,VCL,LAMA2,LAMA5,DPYSL2,NLGN1,ADAMTSL1,TIAM1,PGRMC1,MAP1A,EFNB2,CRMP1,OPHN1,MEGF8,DAG1,ACTB,ROBO1,STMN1,ETV1,VLDLR,MAP4K4,PTPRS,EEF2K,CTNND2,LRP8,ST8SIA2
SERINC5	-0.762598	0.000346486	0.0130275		GO:BP	protein phosphorylation	GO:0006468	0.000909752	3.04108	1544	657	84	21029	ADAR,APOE,CCNG1,THY1,MYLK,FAM20C,ITPKB,DCLK1,SFRP2,EFEMP1,MAGED1,PMEPA1,TGFB2,SMYD3,SNCA,CLU,CD24,GMFB,FZD1,CD44,DLG1,STK32A,PDK3,GPRC5B,SMPD1,CCND1,LRP1,NOG,GAS6,PRKCA,EPHA3,FZD5,PIK3R3,CALM3,NR2F2,PDGFC,THBS1,SLC1A1,PBK,PDCD4,PDGFD,WWTR1,CAV1,LOX,HLA-DRB1,MEX3B,CCNA2,CALCA,HYAL2,NEK6,PAQR3,ATP13A2,BUB1B,PSMD10,DAG1,ACTB,RPS3,NEDD9,LRP6,ROBO1,CDON,UBASH3B,KITLG,MYADM,NUAK1,FBLN1,NF2,SFRP1,PRKX,R…
EPHA3	-0.793224	0.000348526	0.0130656		GO:BP	regulation of proteolysis	GO:0030162	0.000919117	3.03663	728	657	49	21029	APOE,SFRP2,F2R,PCOLCE,SERPINF1,SNCA,TIMP2,ANXA2,CLU,CD44,TIMP3,LRP1,GAS6,SPOCK1,RNF144A,ECM1,SERPINE1,DHCR24,THBS1,FAM162A,SLC1A1,PBK,ARL6IP5,TMTC3,CAV1,RPS27L,MAP1A,UACA,GSN,SERPINH1,OPHN1,ATP13A2,PSMD10,RPS3,ROBO1,KLF4,ENO1,PROS1,GABARAP,FBLN1,RPS6KA2,GRAMD4,BIRC5,ANTXR1,ZYG11B,RPS7,PARK7,PRDX5,RPL5
HIST1H3G	-0.933383	0.000351267	0.0131298		GO:BP	organic substance biosynthetic process	GO:1901576	0.000925645	3.03356	5869	657	241	21029	RBP1,ENC1,ANKRD1,APOE,SCD,TMBIM6,ITPKB,SFRP2,EFEMP1,GALNT5,SPP1,PTPN14,COL1A1,MAGED1,GXYLT2,SOX4,AK5,F2R,CBX6,TGFB2,SMYD3,PTGIS,CDO1,SNCA,CLU,MDFI,MXD4,FADS2,HOXB3,GMDS,TMTC4,ST3GAL5,FZD1,DLG1,LPCAT2,MAGEH1,PDK3,TOP2A,FAM111B,SMPD1,EBP,B4GAT1,GALNT11,CCND1,TYMS,VIM,TAF9B,ADORA2B,PBX1,NOG,GAS6,TMEM14C,MOXD1,RSAD1,CENPF,CBX3,MGST3,ECM1,SLC1A3,GALNT10,FZD5,PIK3R3,RRM2,DHCR24,UHRF1,NR2F2,SERINC5,ITGA…
NR2F2	-0.767028	0.000354369	0.013207		GO:BP	negative regulation of cell population proliferation	GO:0008285	0.000943031	3.02547	707	657	48	21029	FABP7,APOE,SRPX,SFRP2,PTPN14,MAGED1,SOX4,F2R,SERPINF1,TGFB2,PMP22,FAP,DLG1,TPM1,SPARC,IGFBP6,SH3BP4,TNFRSF21,NOG,LDOC1,FZD5,DHCR24,NR2F2,CD9,NDRG4,THBS1,AR,KCNK2,PDCD4,CAV1,TPBG,NME1,VASH1,HLA-DRB1,EFNB2,TP53INP1,PDPN,ROBO1,KLF4,CDH13,FBLN1,NF2,SFRP1,RPS6KA2,SOX9,IFT80,IFT172,P3H3
CALM3	-0.775555	0.000363823	0.0134414		GO:BP	regulation of peptidase activity	GO:0052547	0.000970209	3.01313	439	657	35	21029	SFRP2,F2R,PCOLCE,SERPINF1,SNCA,TIMP2,ANXA2,CD44,TIMP3,LRP1,GAS6,SPOCK1,ECM1,SERPINE1,DHCR24,THBS1,FAM162A,SLC1A1,ARL6IP5,CAV1,RPS27L,UACA,GSN,SERPINH1,ATP13A2,RPS3,ROBO1,KLF4,PROS1,FBLN1,GRAMD4,BIRC5,ANTXR1,PARK7,PRDX5
NT5DC2	-0.751182	0.00036324	0.0134414		GO:BP	negative regulation of protein metabolic process	GO:0051248	0.00101229	2.99469	1022	657	62	21029	ADAR,ENC1,APOE,THY1,SFRP2,SOX4,PMEPA1,BEX4,SERPINF1,SMYD3,SNCA,TIMP2,ANXA2,CLU,CD44,TIMP3,SMPD1,TYMS,LRP1,NOG,NXN,GAS6,SPOCK1,ECM1,SERPINE1,CALM3,DHCR24,NR2F2,MAD2L1,THBS1,PBK,PDCD4,WWTR1,ITGAV,CAV1,MAP1A,MGAT5,CRTAP,HYAL2,SERPINH1,OPHN1,PAQR3,ATP13A2,SLC2A10,RPS3,LRP6,UBASH3B,KLF4,PROS1,MYADM,FBLN1,NF2,SFRP1,BIRC5,HMGCR,EIF4EBP2,RPS7,ANGPT1,PARK7,PRDX5,RPL5,FTO
FAM111B	-0.908439	0.000370081	0.0135557		GO:BP	secondary alcohol biosynthetic process	GO:1902653	0.00104228	2.98202	52	657	11	21029	APOE,EBP,DHCR24,FDPS,DHCR7,FDFT1,HMGCS1,PMVK,MSMO1,IDI1,HMGCR
PXDN	-0.81867	0.00036874	0.0135557		GO:BP	cholesterol biosynthetic process	GO:0006695	0.00104228	2.98202	52	657	11	21029	APOE,EBP,DHCR24,FDPS,DHCR7,FDFT1,HMGCS1,PMVK,MSMO1,IDI1,HMGCR
TTC3	-0.757739	0.000371171	0.0135557		GO:BP	cellular response to stress	GO:0033554	0.00111923	2.95108	1852	657	96	21029	ANKRD1,CCNG1,TMBIM6,THY1,MYLK,SESN3,SRPX,SFRP2,SPP1,SOX4,NEFL,TGFB2,PTGIS,SNCA,CLU,TMTC4,NREP,ZMAT3,FZD1,CD44,DLG1,PDK3,TOP2A,MMP2,TPM1,IGFBP6,CCND1,TAF9B,ADORA2B,SOD3,GAS6,CBX3,UHRF1,NET1,REC8,GAP43,NEIL2,THBS1,FAM162A,SLC1A1,PIK3R2,PBK,KCNK2,PDCD4,HMGB2,PDGFD,ARL6IP5,SLC25A23,F2RL1,FZD7,UBE2T,RPA1,ANXA1,PTPRF,TMTC3,CAV1,MYO6,RPS27L,DONSON,PRDX2,VASH1,CBX5,HNRNPA1,CCNA2,TP53INP1,SMC5,PARP1,NEK6,…
RNY1	-0.650366	0.000370491	0.0135557		GO:BP	regulation of biological process	GO:0050789	0.001124	2.94923	12142	657	440	21029	ADAR,MGP,CXCL14,SDC1,PADI2,RBP1,FABP7,AHNAK2,ENC1,TUBA1A,CTHRC1,ANKRD1,APOE,SCD,CCNG1,TMBIM6,THY1,SLC39A10,MYLK,NSG1,FAM20C,SESN3,DPYSL3,SRPX,ITPKB,DCLK1,SFRP2,EFEMP1,SPP1,VAT1,PTPN14,TNFRSF11B,COL1A1,MAGED1,FGFBP3,SULF2,IL17RD,SOX4,TRIM2,TMEM178A,PMEPA1,BEX4,ADAM12,COLEC12,NEFL,RGS4,LRRC17,COL1A2,F2R,SLC9A7,PCOLCE,SERPINF1,LAMA4,CBX6,PLAU,CDH6,TGFB2,PMP22,FIBIN,SMYD3,ITGB5,FSCN1,AMOT,OLFM2,GPM6B…
SCP2	-0.757115	0.00037325	0.0135927		GO:BP	negative regulation of cellular protein metabolic process	GO:0032269	0.00115315	2.93811	957	657	59	21029	ADAR,ENC1,APOE,THY1,SFRP2,SOX4,PMEPA1,BEX4,SERPINF1,SMYD3,SNCA,TIMP2,ANXA2,CD44,TIMP3,SMPD1,TYMS,LRP1,NOG,NXN,GAS6,SPOCK1,ECM1,SERPINE1,CALM3,DHCR24,NR2F2,MAD2L1,THBS1,PBK,PDCD4,WWTR1,CAV1,MAP1A,MGAT5,CRTAP,HYAL2,SERPINH1,OPHN1,PAQR3,ATP13A2,RPS3,LRP6,UBASH3B,KLF4,PROS1,MYADM,FBLN1,NF2,SFRP1,BIRC5,HMGCR,EIF4EBP2,RPS7,ANGPT1,PARK7,PRDX5,RPL5,FTO
PCYOX1	-0.737579	0.000378891	0.0137588		GO:BP	cellular response to endogenous stimulus	GO:0071495	0.00118343	2.92686	1310	657	74	21029	PADI2,ANKRD1,NSG1,FAM20C,SESN3,SFRP2,COL1A1,FGFBP3,SULF2,IL17RD,PMEPA1,RGS4,COL1A2,SERPINF1,TGFB2,SMYD3,ITGB5,SNCA,TAC1,NREP,FZD1,CD44,MMP2,SH3BP4,VIM,LRP1,NOG,CBX3,LTBP2,HTRA1,ITGA4,LDOC1,LTBP3,SLC1A3,PIK3R3,PDGFC,FBN2,THBS1,SLC1A1,PIK3R2,AR,PDCD4,PDGFD,COL6A1,CAPN2,ANXA1,CAV1,LOX,TNFSF4,JUP,CCNA2,CALCA,PARP1,HYAL2,SLC2A10,MEGF8,GNG2,ACTB,SHCBP1,COL4A6,SFRP1,LTBP1,GJA1,SLC27A1,NUCKS1,SOX9,EIF4EB…
DHCR24	-0.77424	0.000382213	0.01384		GO:BP	biological regulation	GO:0065007	0.00130284	2.88511	12859	657	461	21029	ADAR,MGP,CXCL14,SDC1,PADI2,RBP1,FABP7,AHNAK2,ENC1,TUBA1A,CTHRC1,ANKRD1,HKDC1,APOE,SCD,CCNG1,TMBIM6,THY1,SLC39A10,MYLK,NSG1,FAM20C,SESN3,DPYSL3,SRPX,ITPKB,DCLK1,SFRP2,EFEMP1,SPP1,VAT1,PTPN14,TNFRSF11B,COL1A1,MAGED1,FGFBP3,SULF2,IL17RD,SOX4,TRIM2,TMEM178A,PMEPA1,BEX4,ADAM12,COLEC12,NEFL,RGS4,LRRC17,COL1A2,F2R,SLC9A7,PCOLCE,SERPINF1,LAMA4,CBX6,PLAU,CDH6,TGFB2,PMP22,FIBIN,SMYD3,ITGB5,FSCN1,AMOT,OLFM2…
FZD5	-0.78765	0.000385017	0.0139021		GO:BP	organophosphate metabolic process	GO:0019637	0.00131491	2.8811	938	657	58	21029	HKDC1,ITPKB,AK5,PTGIS,SNCA,DLG1,LPCAT2,PDK3,SMPD1,TYMS,ADORA2B,PIK3R3,RRM2,SERINC5,SCP2,NEIL2,LIPG,PIK3R2,SUCLG2,PYGL,NAPEPLD,CAPN2,AGPAT5,FDPS,GPAM,FDFT1,DNPH1,PIGK,NME1,HMGCS1,DCAKD,NFS1,SCARB1,PMVK,RRM1,RAB23,PLA2G12A,PARP1,TMSB4X,TPST2,HINT1,PPIP5K1,FADS1,NME4,DUT,IDH1,ENO1,IDI1,ATP5G1,PIGM,G6PC3,SLC27A1,HMGCR,ACACA,SLC35B2,LPCAT1,PARK7,FIG4
TUBB3	-0.739943	0.000401474	0.0144553		GO:BP	ossification	GO:0001503	0.00142079	2.84747	407	657	33	21029	ADAR,MGP,CTHRC1,FAM20C,SFRP2,SPP1,COL1A1,LRRC17,COL1A2,TGFB2,COL11A1,GPM6B,FZD1,COL13A1,MMP2,PBX1,NOG,CDH11,DHRS3,LTBP3,ECM1,FBN2,VCAN,COL6A1,WWTR1,LOX,MMP16,XYLT1,CALCA,SFRP1,GJA1,SOX9,IFT80
NAPEPLD	-0.722458	0.000402931	0.0144669		GO:BP	cell-cell junction assembly	GO:0007043	0.00143451	2.8433	145	657	18	21029	CLDN11,CDH6,FSCN1,AMOT,DLG1,CDH11,PRKCA,ACTG1,FZD5,CD9,CAV1,VCL,TLN2,JUP,ACTB,GJA1,ANK2,CTNND2
NTM	-0.74527	0.000406454	0.0145524		GO:BP	cell surface receptor signaling pathway involved in cell-cell signaling	GO:1905114	0.00147949	2.82989	569	657	41	21029	SDC1,CTHRC1,APOE,SFRP2,COL1A1,SULF2,SOX4,RGS4,SNCA,MDFI,CD24,GPC4,NLGN4X,FZD1,GPRC5B,IGFBP6,CCND1,LRP1,NOG,NXN,FZD5,SEMA5A,TBL1XR1,PPP3CA,FZD7,WWTR1,CAV1,TPBG,NLGN1,ADGRA2,TIAM1,JUP,TMEM237,LRP6,KLF4,SFRP1,SOX9,CPE,IFT80,CTNND2,DKK3
SNED1	-0.751631	0.000412885	0.0147077		GO:BP	positive regulation of developmental process	GO:0051094	0.00153926	2.81269	1271	657	72	21029	CTHRC1,APOE,FAM20C,ITPKB,SFRP2,COL1A1,MAGED1,SOX4,ADAM12,NEFL,SERPINF1,TGFB2,AMOT,OLFM2,GPM6B,PTGIS,TENM4,S100A10,CD24,HLA-DRA,GPRC5B,CCND1,NOG,GAS6,PRKCA,LTBP3,ECM1,SERPINE1,SEMA5A,FBN2,THBS1,AR,HMGB2,THBS2,NAPEPLD,CAPN2,WWTR1,GPAM,ANXA1,TPBG,NLGN1,TIAM1,HLA-DRB1,TNFSF4,EFNB2,TOX,JUP,CALCA,PARP1,EHD2,PDPN,MEGF8,GFAP,DAG1,NEDD9,ROBO1,CDON,KLF4,KITLG,MYADM,NF2,SFRP1,GJA1,CDK1,RALA,SOX9,VLDLR,PHLDB…
COL10A1	-0.990006	0.000418253	0.0147084		GO:BP	positive regulation of cell communication	GO:0010647	0.00155841	2.80732	1689	657	89	21029	ANKRD1,APOE,SLC39A10,NSG1,SRPX,ITPKB,SFRP2,SPP1,COL1A1,MAGED1,FGFBP3,SULF2,SOX4,RGS4,F2R,TGFB2,PTGIS,SNCA,CD24,CD44,GPRC5B,TIMP3,IGFBP6,CACNG4,ADORA2B,GAS6,KCNN4,PRKCA,ECM1,SLC1A3,FZD5,G0S2,NET1,MAD2L1,SEMA5A,PDGFC,NDRG4,THBS1,SLC1A1,AR,PDCD4,PDGFD,TBL1XR1,ARL6IP5,ANK3,F2RL1,FZD7,ITGAV,CAV1,TPBG,LAMA2,CXXC5,NLGN1,ADGRA2,PRDX2,HLA-DRB1,JUP,MGAT5,PARP1,HYAL2,NEK6,HINT1,SLC2A10,SLC20A1,SHISA5,GFAP,R…
MAGEH1	-0.924335	0.000418888	0.0147084		GO:BP	Wnt signaling pathway	GO:0016055	0.00156474	2.80556	468	657	36	21029	SDC1,CTHRC1,APOE,SFRP2,COL1A1,SULF2,SOX4,MDFI,CD24,GPC4,FZD1,GPRC5B,IGFBP6,CCND1,LRP1,NOG,NXN,FZD5,SEMA5A,TBL1XR1,FZD7,WWTR1,CAV1,TPBG,ADGRA2,TIAM1,JUP,TMEM237,LRP6,KLF4,SFRP1,SOX9,CPE,IFT80,CTNND2,DKK3
SLC22A17	-0.921193	0.000418681	0.0147084		GO:BP	apoptotic signaling pathway	GO:0097190	0.00169726	2.77025	593	657	42	21029	TMBIM6,SRPX,SFRP2,MAGED1,TGFB2,PTGIS,CLU,CD24,CD44,TIMP3,TAF9B,NOG,PRKCA,SERPINE1,G0S2,ITGA6,THBS1,FAM162A,AR,HMGB2,ARL6IP5,ITGAV,CAV1,RPS27L,PRDX2,UACA,HELLS,PARP1,HYAL2,HINT1,SHISA5,PSMD10,RPS3,ENO1,KITLG,GABARAP,SFRP1,MLLT11,YWHAQ,RPS7,PARK7,RPL26
SDC2	-0.770246	0.000415516	0.0147084		GO:BP	positive regulation of signaling	GO:0023056	0.0017222	2.76392	1693	657	89	21029	ANKRD1,APOE,SLC39A10,NSG1,SRPX,ITPKB,SFRP2,SPP1,COL1A1,MAGED1,FGFBP3,SULF2,SOX4,RGS4,F2R,TGFB2,PTGIS,SNCA,ANXA2,CD24,CD44,GPRC5B,TIMP3,IGFBP6,CACNG4,ADORA2B,GAS6,KCNN4,PRKCA,ECM1,SLC1A3,FZD5,G0S2,NET1,MAD2L1,SEMA5A,PDGFC,NDRG4,THBS1,SLC1A1,AR,PDCD4,PDGFD,TBL1XR1,ARL6IP5,F2RL1,FZD7,ITGAV,CAV1,TPBG,LAMA2,CXXC5,NLGN1,ADGRA2,PRDX2,HLA-DRB1,JUP,MGAT5,PARP1,HYAL2,NEK6,HINT1,SLC2A10,SLC20A1,SHISA5,GFAP,…
C14orf1	-0.747986	0.000417203	0.0147084		GO:BP	cell-cell signaling by wnt	GO:0198738	0.00173068	2.76178	470	657	36	21029	SDC1,CTHRC1,APOE,SFRP2,COL1A1,SULF2,SOX4,MDFI,CD24,GPC4,FZD1,GPRC5B,IGFBP6,CCND1,LRP1,NOG,NXN,FZD5,SEMA5A,TBL1XR1,FZD7,WWTR1,CAV1,TPBG,ADGRA2,TIAM1,JUP,TMEM237,LRP6,KLF4,SFRP1,SOX9,CPE,IFT80,CTNND2,DKK3
MLPH	-0.770669	0.000426378	0.0148893		GO:BP	response to transforming growth factor beta	GO:0071559	0.00181893	2.74018	245	657	24	21029	MXRA5,ANKRD1,COL1A1,IL17RD,PMEPA1,COL1A2,TGFB2,ITGB5,NREP,LTBP2,HTRA1,LTBP3,FBN2,THBS1,PDGFD,CAV1,LOX,PARP1,HYAL2,SLC2A10,SFRP1,LTBP1,SOX9,DKK3
ARF5	-0.67581	0.000427713	0.0148951		GO:BP	cell-cell signaling	GO:0007267	0.00186194	2.73004	1646	657	87	21029	CXCL14,SDC1,CTHRC1,APOE,THY1,NSG1,SFRP2,SPP1,COL1A1,FGFBP3,SULF2,SOX4,RGS4,F2R,PMP22,SNCA,MDFI,TAC1,CD24,GPC4,NLGN4X,FZD1,DLG1,GPRC5B,CXADR,IGFBP6,CCND1,CACNG4,ADORA2B,LRP1,NOG,NXN,CDH11,SLC1A3,FZD5,CALM3,SEMA5A,SLC1A1,AR,TBL1XR1,PPP3CA,PDZD11,F2RL1,LZTS1,FZD7,WWTR1,ANXA1,CAV1,TPBG,LAMA2,NLGN1,ADGRA2,TIAM1,GRIA1,MAP1A,HLA-DRB1,ABCC4,EFNB2,PREPL,JUP,TMEM237,CALCA,OPHN1,FADS1,GFAP,DAG1,LRP6,KLF4,GA…
KCNN4	-0.823644	0.00043219	0.0150075		GO:BP	endoderm formation	GO:0001706	0.00189623	2.72211	55	657	11	21029	COL11A1,ITGB5,MMP2,NOG,ITGA4,COL5A1,DUSP4,COL6A1,ITGAV,LAMB1,COL8A1
ABCC4	-0.66862	0.00043622	0.0150679		GO:BP	morphogenesis of an epithelium	GO:0002009	0.00190001	2.72124	533	657	39	21029	CTHRC1,SFRP2,MAGED1,SOX4,TGFB2,GPC4,FZD1,CD44,DLG1,MMP2,PBX1,NOG,ACTG1,FZD5,NDRG4,COL5A1,AR,HOXB2,FZD7,VCL,LAMA5,TIAM1,EFNB2,PDPN,OPHN1,MEGF8,DAG1,ACTB,FRAS1,KLF4,SFRP1,PRKX,RDH10,GJA1,RALA,SOX9,PHLDB2,IFT172,RPS7
ACTG1	-0.801466	0.00043784	0.015083		GO:BP	regulation of cell-matrix adhesion	GO:0001952	0.00202846	2.69283	119	657	16	21029	THY1,PLAU,GPM6B,S100A10,ACTG1,EPHA3,SERPINE1,THBS1,VCL,JUP,DAG1,CDH13,NF2,SFRP1,MAP4K4,PHLDB2
TAF9B	-0.857382	0.000448815	0.0153367		GO:BP	protein localization to cell periphery	GO:1990778	0.0020438	2.68956	337	657	29	21029	NSG1,S100A10,GPC4,DLG1,LRP1,GAS6,EPHA3,EHD3,SCP2,SLC1A1,AR,ARL6IP5,ANK3,PDZD11,CNPY4,CAV1,TPBG,LAMA5,PGRMC1,PREPL,JUP,EHD2,DAG1,ACTB,LRP6,FCHO2,MYADM,ANK2,IFT80
HIST1H2BM	-0.991623	0.000460808	0.0156626		GO:BP	proteolysis	GO:0006508	0.00228964	2.64023	1755	657	91	21029	ENC1,APOE,SFRP2,TRIM2,ADAM12,F2R,PCOLCE,SERPINF1,ADAMTS14,PLAU,FAP,SNCA,TIMP2,ANXA2,CLU,CD44,FAM111B,MMP2,TIMP3,ATG4A,LRP1,ANAPC5,GAS6,SPOCK1,RNF144A,HTRA1,ECM1,SERPINE1,DHCR24,UHRF1,TTC3,CFI,THBS1,FAM162A,SLC1A1,PBK,PCYOX1,PRSS23,UBE2H,TBL1XR1,ARL6IP5,CAPN2,PCNP,WWTR1,TMTC3,CAV1,RPS27L,PIGK,MAP1A,RNF150,VASH1,CPXM1,UACA,PREP,PREPL,MMP16,ADAM23,GSN,PARP1,SERPINH1,HINT1,OPHN1,ATP13A2,PAMR1,GGH,PSM…
ATP9A	-0.719844	0.000460058	0.0156626		GO:BP	alcohol metabolic process	GO:0006066	0.00245624	2.60973	359	657	30	21029	RBP1,APOE,ITPKB,SNCA,SMPD1,EBP,MOXD1,DHRS3,DHCR24,SCP2,NAPEPLD,FDPS,DHCR7,FDFT1,HMGCS1,SCARB1,PMVK,PPIP5K1,AKR7A2,SPTLC3,MSMO1,IDH1,IDI1,ALDH1B1,RDH10,HMGCR,NPC2,VLDLR,DKK3,PARK7
KIF11	-0.714665	0.000477459	0.0161499		GO:BP	neuron projection regeneration	GO:0031102	0.00276286	2.55864	57	657	11	21029	THY1,SPP1,NEFL,NREP,MMP2,GAP43,PTPRF,GFAP,DAG1,KLF4,PTPRS
PCNP	-0.712917	0.000477681	0.0161499		GO:BP	regulation of cell junction assembly	GO:1901888	0.00286947	2.5422	200	657	21	21029	THY1,GPM6B,SNCA,S100A10,GPC4,FZD1,ACTG1,EPHA3,FZD5,THBS1,THBS2,CAV1,TPBG,VCL,NLGN1,SFRP1,MAP4K4,PHLDB2,PTPRS,EEF2K,ST8SIA2
CNN3	-0.716053	0.000484644	0.0162989		GO:BP	positive regulation of apoptotic process	GO:0043065	0.00291573	2.53525	501	657	37	21029	ANKRD1,SRPX,SFRP2,MAGED1,SOX4,TGFB2,FAP,PTGIS,SNCA,CLU,TOP2A,MMP2,TIMP3,SMPD1,ITGA4,G0S2,NET1,ITGA6,THBS1,FAM162A,PDCD4,ARL6IP5,CAPN2,ANXA1,CAV1,GSN,TP53INP1,HYAL2,CD248,RPS3,SFRP1,RPS6KA2,MLLT11,RPS7,BACE1,PARK7,RPL26
LTBP2	-0.809513	0.00049729	0.0166364		GO:BP	bone development	GO:0060348	0.00315546	2.50094	218	657	22	21029	FAM20C,SFRP2,COL1A1,SULF2,LRRC17,ANXA2,COL13A1,BGN,DHRS3,LTBP3,PDGFC,VKORC1,LOX,MMP16,XYLT1,RAB23,SERPINH1,MEGF8,GJA1,SOX9,IFT80,IFT172
TMEM14B	-0.702215	0.000496966	0.0166364		GO:BP	negative regulation of MAPK cascade	GO:0043409	0.00326709	2.48584	169	657	19	21029	APOE,SFRP2,DLG1,TIMP3,SMPD1,PIK3R2,PBK,PDCD4,DUSP4,F2RL1,CAV1,HYAL2,PAQR3,PSMD10,DAG1,FBLN1,NF2,SFRP1,HMGCR
GRIA1	-0.683672	0.000500029	0.0166842		GO:BP	chemotaxis	GO:0006935	0.00337716	2.47145	609	657	42	21029	CXCL14,PADI2,PLAU,TGFB2,AMOT,CMTM7,CXADR,NOG,GAS6,EPHA3,SERPINE1,PALLD,GAP43,SEMA5A,THBS1,TUBB3,HMGB2,PDGFD,F2RL1,ITGAV,ANXA1,TPBG,LAMA2,LOX,LAMA5,DPYSL2,ADGRA2,ADAMTSL1,PGRMC1,EFNB2,CRMP1,CALCA,TMSB4X,OPHN1,MEGF8,DAG1,ROBO1,CDH13,PLP2,RALA,ETV1,ANGPT1
PTPRF	-0.702441	0.00051232	0.0168735		GO:BP	organic substance transport	GO:0071702	0.00343106	2.46457	2689	657	126	21029	ADAR,SLC14A1,ANKRD1,APOE,KDELR3,NSG1,SPP1,PTPN14,COL1A1,SOX4,RGS4,F2R,SYTL5,TGFB2,OLFM2,GPM6B,SNCA,ANXA2,CLU,SFXN3,ARL4C,CD24,ZMAT3,ESYT1,CALCRL,ATG4A,CACNG4,LRP1,GAS6,KCNN4,CENPF,LTBP2,SLC1A3,FZD5,SLC35D1,EHD3,MLPH,TBC1D8B,SERINC5,SCP2,NCBP2,MLC1,THBS1,OSBPL3,LIPG,SLC1A1,PIK3R2,ARL6IP5,PSAP,SLC25A23,ANK3,ATP9A,GM2A,PPP3CA,F2RL1,TIMM21,SYTL2,ITGAV,ANXA1,CAV1,MYO6,PAM,MPC1,NLGN1,MAP1A,FRMD4A,ARF5,…
SLC35E2	-0.778142	0.000514308	0.0168953		GO:BP	regulation of organelle organization	GO:0033043	0.00361647	2.44171	1109	657	64	21029	SDC1,VAT1,RGS4,FSCN1,AMOT,GPM6B,SNCA,ANXA2,CLU,S100A10,GMFB,DLG1,TOP2A,ADD3,TPM1,TMOD1,LRP1,ANAPC5,CENPF,ACTG1,EPHA3,FZD5,DLGAP5,MKI67,EHD3,MAD2L1,GAP43,NES,SEMA5A,FAM162A,SVIL,CAPN2,F2RL1,ANXA1,PAM,CENPV,MAP1A,RHOBTB1,HNRNPA1,GSN,SMC5,DSTN,PARP1,TMSB4X,NEK6,ATP13A2,BUB1B,PSMD10,RPS3,MYADM,STMN3,NF2,SFRP1,RPS6KA2,MLLT11,EVL,SYNE2,STMN1,RALA,PHLDB2,YWHAQ,PTPRS,COTL1,PARK7
ADAMTSL1	-0.68802	0.000529168	0.0173138		GO:BP	cellular response to growth factor stimulus	GO:0071363	0.00366447	2.43599	654	657	44	21029	ANKRD1,FAM20C,SFRP2,COL1A1,FGFBP3,SULF2,IL17RD,PMEPA1,COL1A2,TGFB2,ITGB5,TAC1,NREP,FZD1,CD44,NOG,GAS6,LTBP2,HTRA1,LTBP3,FBN2,THBS1,PDCD4,PDGFD,ANXA1,CAV1,LOX,ADGRA2,CCNA2,CALCA,PARP1,HYAL2,SLC2A10,MEGF8,ROBO1,SHCBP1,KLF4,SFRP1,LTBP1,CD63,SOX9,EEF2K,LRP8,DKK3
PPP3CA	-0.716105	0.00053539	0.0174084		GO:BP	response to organic cyclic compound	GO:0014070	0.00385432	2.41405	901	657	55	21029	SDC1,PADI2,NSG1,SPP1,COL1A1,PMEPA1,COLEC12,NEFL,RGS4,SERPINF1,TGFB2,FIBIN,SMYD3,CDO1,SNCA,CLU,MMP2,SMPD1,CCND1,TYMS,CACNG4,CBX3,SLC1A3,CALM3,NR2F2,MLC1,THBS1,SLC1A1,AR,HMGB2,ARL6IP5,VKORC1,ANXA1,CAV1,PAM,LOX,HOMER2,JUP,CCNA2,PMVK,PARP1,GNG2,DAG1,ACTB,IDH1,LRP6,SFRP1,ABCD3,TXN2,CDK1,EEF2K,ABHD2,LRP8,PARK7,ST8SIA2
TMEM14C	-0.822751	0.000550826	0.0176847		GO:BP	taxis	GO:0042330	0.00399127	2.39889	613	657	42	21029	CXCL14,PADI2,PLAU,TGFB2,AMOT,CMTM7,CXADR,NOG,GAS6,EPHA3,SERPINE1,PALLD,GAP43,SEMA5A,THBS1,TUBB3,HMGB2,PDGFD,F2RL1,ITGAV,ANXA1,TPBG,LAMA2,LOX,LAMA5,DPYSL2,ADGRA2,ADAMTSL1,PGRMC1,EFNB2,CRMP1,CALCA,TMSB4X,OPHN1,MEGF8,DAG1,ROBO1,CDH13,PLP2,RALA,ETV1,ANGPT1
HIST1H1E	-0.695067	0.000550572	0.0176847		GO:BP	epithelium development	GO:0060429	0.00399901	2.39805	1160	657	66	21029	SDC1,CTHRC1,FAM20C,SFRP2,MAGED1,SOX4,TGFB2,CD24,GPC4,FZD1,CD44,DLG1,MMP2,TMOD1,FLG,CCND1,TYMS,VIM,PBX1,NOG,ACTG1,FZD5,SERPINE1,PALLD,NR2F2,NDRG4,COL5A1,AR,FLNB,PSAP,CNN3,F2RL1,HOXB2,FZD7,WWTR1,ANXA1,CAV1,MYO6,VCL,LAMA5,HOXB5,DNPH1,TIAM1,EFNB2,PDPN,OPHN1,MEGF8,DAG1,ACTB,FRAS1,LRP6,ROBO1,KLF4,MYADM,NF2,SFRP1,PRKX,RDH10,GJA1,CDK1,RALA,SOX9,PHLDB2,PTPRS,IFT172,RPS7
NME1	-0.678772	0.000549037	0.0176847		GO:BP	cellular response to transforming growth factor beta stimulus	GO:0071560	0.00416812	2.38006	239	657	23	21029	ANKRD1,COL1A1,IL17RD,PMEPA1,COL1A2,TGFB2,ITGB5,NREP,LTBP2,HTRA1,LTBP3,FBN2,THBS1,PDGFD,CAV1,LOX,PARP1,HYAL2,SLC2A10,SFRP1,LTBP1,SOX9,DKK3
FBN2	-0.749279	0.000555586	0.0177927		GO:BP	muscle tissue development	GO:0060537	0.00421561	2.37514	388	657	31	21029	ANKRD1,MYLK,RGS4,TGFB2,COL11A1,NEBL,TENM4,CSRP2,DLG1,CXADR,TPM1,NOG,MYL6,CENPF,NR2F2,NDRG4,SVIL,KCNK2,FLNB,SGCB,PPP3CA,FZD7,CAV1,LOX,EFNB2,CDON,SORBS2,GJA1,CDK1,SOX9,MEGF10
TBC1D8B	-0.768858	0.000560161	0.0178943		GO:BP	response to growth factor	GO:0070848	0.00450606	2.3462	681	657	45	21029	MXRA5,ANKRD1,FAM20C,SFRP2,COL1A1,FGFBP3,SULF2,IL17RD,PMEPA1,COL1A2,TGFB2,ITGB5,TAC1,NREP,FZD1,CD44,NOG,GAS6,LTBP2,HTRA1,LTBP3,FBN2,THBS1,PDCD4,PDGFD,ANXA1,CAV1,LOX,ADGRA2,CCNA2,CALCA,PARP1,HYAL2,SLC2A10,MEGF8,ROBO1,SHCBP1,KLF4,SFRP1,LTBP1,CD63,SOX9,EEF2K,LRP8,DKK3
UBE2E3	-0.741996	0.000562341	0.017919		GO:BP	MAPK cascade	GO:0000165	0.0046786	2.32988	793	657	50	21029	APOE,ITPKB,SFRP2,MAGED1,F2R,TGFB2,CD24,CD44,DLG1,TIMP3,SMPD1,IGFBP6,ADORA2B,GAS6,PRKCA,FZD5,PDGFC,NDRG4,THBS1,PIK3R2,PBK,AR,PDCD4,DUSP4,PDGFD,ARL6IP5,F2RL1,FZD7,ITGAV,CAV1,TPBG,PRDX2,HLA-DRB1,HYAL2,PAQR3,PSMD10,DAG1,RPS3,ROBO1,CDON,KITLG,FBLN1,NF2,SFRP1,HMGCR,CDK1,SOX9,MAP4K4,HACD3,ANGPT1
OLFML3	-0.854593	0.000576198	0.0182692		GO:BP	axonogenesis	GO:0007409	0.0050201	2.29929	431	657	33	21029	APOE,THY1,DCLK1,SPP1,NEFL,NOG,CDH11,ITGA4,EPHA3,PALLD,GAP43,SEMA5A,TUBB3,ANK3,S100A6,VCL,LAMA2,LAMA5,DPYSL2,ADAMTSL1,TIAM1,PGRMC1,MAP1A,EFNB2,CRMP1,OPHN1,MEGF8,DAG1,ACTB,ROBO1,STMN1,ETV1,PTPRS
CPXM1	-0.670195	0.000584899	0.0184533		GO:BP	cellular process	GO:0009987	0.00503996	2.29757	19329	657	633	21029	ADAR,MGP,SLC14A1,CXCL14,SDC1,PADI2,RBP1,FABP7,CLDN11,AHNAK2,ENC1,TUBA1A,CTHRC1,ANKRD1,HKDC1,APOE,SCD,CCNG1,TMBIM6,THY1,KDELR3,SLC39A10,MYLK,NSG1,FAM20C,SESN3,DPYSL3,SRPX,ITPKB,DCLK1,SFRP2,EFEMP1,GALNT5,SPP1,VAT1,PTPN14,TNFRSF11B,TRAPPC1,COL1A1,MAGED1,FGFBP3,SULF2,GXYLT2,IL17RD,SOX4,TRIM2,TMEM178A,PMEPA1,BEX4,ADAM12,COL14A1,COLEC12,AK5,NEFL,RGS4,LRRC17,COL1A2,F2R,SLC9A7,MFAP5,PCOLCE,SERPINF1,SYTL5…
OSBPL3	-0.746616	0.000591276	0.0186069		GO:BP	positive regulation of programmed cell death	GO:0043068	0.00508351	2.29384	513	657	37	21029	ANKRD1,SRPX,SFRP2,MAGED1,SOX4,TGFB2,FAP,PTGIS,SNCA,CLU,TOP2A,MMP2,TIMP3,SMPD1,ITGA4,G0S2,NET1,ITGA6,THBS1,FAM162A,PDCD4,ARL6IP5,CAPN2,ANXA1,CAV1,GSN,TP53INP1,HYAL2,CD248,RPS3,SFRP1,RPS6KA2,MLLT11,RPS7,BACE1,PARK7,RPL26
NLGN1	-0.689304	0.000592688	0.0186069		GO:BP	blood vessel endothelial cell migration	GO:0043534	0.00520813	2.28332	113	657	15	21029	APOE,AMOT,RHOJ,PRKCA,PIK3R3,THBS1,ANXA1,VASH1,EFNB2,JUP,SCARB1,TMSB4X,ROBO1,KLF4,ANGPT1
RPL7	-0.709582	0.000604163	0.0188742		GO:BP	negative regulation of protein modification process	GO:0031400	0.00525178	2.27969	493	657	36	21029	ADAR,APOE,THY1,SFRP2,SOX4,PMEPA1,BEX4,SMYD3,SNCA,SMPD1,LRP1,NOG,NXN,CALM3,NR2F2,MAD2L1,PBK,PDCD4,WWTR1,CAV1,MGAT5,CRTAP,HYAL2,PAQR3,RPS3,LRP6,UBASH3B,MYADM,FBLN1,NF2,SFRP1,HMGCR,RPS7,ANGPT1,PARK7,RPL5
RPS27L	-0.690812	0.000603268	0.0188742		GO:BP	lipid transport	GO:0006869	0.00550198	2.25948	393	657	31	21029	APOE,SPP1,ANXA2,CLU,ESYT1,LRP1,KCNN4,SCP2,THBS1,OSBPL3,LIPG,PSAP,ATP9A,GM2A,ITGAV,ANXA1,CAV1,GULP1,ATP8B1,ABCC4,SCARB1,PLTP,PLA2G12A,NME4,GOT2,LRP6,SIGMAR1,SLC27A1,ABCD3,NPC2,VLDLR
SDC3	-0.780052	0.000609681	0.019		GO:BP	regulation of protein phosphorylation	GO:0001932	0.0055789	2.25345	1076	657	62	21029	ADAR,APOE,CCNG1,THY1,ITPKB,SFRP2,MAGED1,PMEPA1,TGFB2,SMYD3,SNCA,CLU,CD24,FZD1,CD44,DLG1,GPRC5B,SMPD1,CCND1,LRP1,NOG,GAS6,FZD5,PIK3R3,CALM3,NR2F2,PDGFC,THBS1,SLC1A1,PBK,PDCD4,PDGFD,WWTR1,CAV1,LOX,HLA-DRB1,CCNA2,CALCA,HYAL2,PAQR3,PSMD10,DAG1,ACTB,RPS3,NEDD9,LRP6,ROBO1,CDON,UBASH3B,KITLG,MYADM,FBLN1,NF2,SFRP1,SLC27A1,HMGCR,SOX9,VLDLR,EEF2K,ANGPT1,LRP8,PARK7
LTBP3	-0.801595	0.000629717	0.0193859		GO:BP	negative regulation of phosphate metabolic process	GO:0045936	0.00584528	2.23319	414	657	32	21029	ADAR,APOE,THY1,SFRP2,PMEPA1,TGFB2,SMYD3,SNCA,SMPD1,LRP1,NOG,CALM3,NR2F2,PBK,PDCD4,WWTR1,CAV1,MGAT5,PARP1,HYAL2,PAQR3,LRP6,UBASH3B,MYADM,FBLN1,NF2,SFRP1,SLC27A1,HMGCR,LPCAT1,ANGPT1,PARK7
ARL6IP5	-0.730036	0.000630027	0.0193859		GO:BP	regulation of transport	GO:0051049	0.0059422	2.22605	1719	657	88	21029	SDC1,ANKRD1,APOE,TMBIM6,THY1,MYLK,SPP1,PTPN14,SOX4,RGS4,F2R,TGFB2,GPM6B,SNCA,ANXA2,CLU,DLG1,SMPD1,CACNG4,ADORA2B,LRP1,GAS6,KCNN4,ACTG1,EPHA3,FZD5,SERPINE1,CALM3,EHD3,SCP2,NDRG4,NCBP2,MLC1,THBS1,CNN2,LIPG,CNIH3,SLC1A1,PIK3R2,ARL6IP5,ANK3,ATP9A,PPP3CA,F2RL1,ITGAV,ANXA1,CAV1,MYO6,PAM,NLGN1,FRMD4A,HLA-DRB1,ATP8B1,EFNB2,HOMER2,PREPL,JUP,SCARB1,PLTP,RAB23,CALCA,TMSB4X,HYAL2,EHD2,OPHN1,ATP13A2,GFAP,ACTB…
RPS3A	-0.685942	0.000631189	0.0193859		GO:BP	regulation of phosphorylation	GO:0042325	0.00611818	2.21338	1223	657	68	21029	ADAR,APOE,CCNG1,THY1,ITPKB,SFRP2,MAGED1,PMEPA1,TGFB2,SMYD3,SNCA,CLU,CD24,FZD1,CD44,DLG1,GPRC5B,SMPD1,CCND1,LRP1,NOG,GAS6,EPHA3,FZD5,PIK3R3,CALM3,NR2F2,ITGA6,PDGFC,THBS1,SLC1A1,PIK3R2,PBK,AR,PDCD4,PDGFD,FZD7,WWTR1,CAV1,LOX,HLA-DRB1,CCNA2,CALCA,HYAL2,PAQR3,PSMD10,DAG1,ACTB,RPS3,NEDD9,LRP6,ROBO1,CDON,UBASH3B,KLF4,KITLG,MYADM,FBLN1,NF2,SFRP1,SLC27A1,HMGCR,SOX9,VLDLR,EEF2K,ANGPT1,LRP8,PARK7
GSTA4	-0.767327	0.000635708	0.0194379		GO:BP	negative regulation of phosphorus metabolic process	GO:0010563	0.00615047	2.21109	415	657	32	21029	ADAR,APOE,THY1,SFRP2,PMEPA1,TGFB2,SMYD3,SNCA,SMPD1,LRP1,NOG,CALM3,NR2F2,PBK,PDCD4,WWTR1,CAV1,MGAT5,PARP1,HYAL2,PAQR3,LRP6,UBASH3B,MYADM,FBLN1,NF2,SFRP1,SLC27A1,HMGCR,LPCAT1,ANGPT1,PARK7
MGAT5	-0.654302	0.000656149	0.0200078		GO:BP	intracellular signal transduction	GO:0035556	0.0061661	2.20999	2639	657	123	21029	ANKRD1,APOE,CCNG1,TMBIM6,SESN3,ITPKB,DCLK1,SFRP2,MAGED1,SOX4,COL1A2,F2R,TGFB2,FIBIN,AMOT,CLU,CD24,CD44,DLG1,STK32A,GPRC5B,TIMP3,SMPD1,IGFBP6,SH3BP4,CCND1,TAF9B,ADORA2B,RHOJ,GAS6,CENPF,PRKCA,ECM1,FZD5,PIK3R3,CALM3,DHCR24,NET1,MAD2L1,SEMA5A,PDGFC,NDRG4,THBS1,PIK3R2,PBK,AR,PDCD4,DUSP4,CEP55,PDGFD,ARL6IP5,PPP3CA,F2RL1,FZD7,WWTR1,ITGAV,CAV1,MYO6,TPBG,ARHGAP29,LOX,CXXC5,RPS27L,NLGN1,TIAM1,DONSON,PRDX2,…
RHOBTB1	-0.672073	0.000668147	0.0203251		GO:BP	positive regulation of signal transduction	GO:0009967	0.00635779	2.19669	1495	657	79	21029	ANKRD1,APOE,SLC39A10,SRPX,ITPKB,SFRP2,COL1A1,MAGED1,FGFBP3,SULF2,SOX4,RGS4,F2R,TGFB2,PTGIS,CD24,CD44,GPRC5B,TIMP3,IGFBP6,ADORA2B,GAS6,KCNN4,PRKCA,ECM1,FZD5,G0S2,NET1,MAD2L1,SEMA5A,PDGFC,NDRG4,THBS1,AR,PDCD4,PDGFD,TBL1XR1,ARL6IP5,F2RL1,FZD7,ITGAV,CAV1,TPBG,CXXC5,NLGN1,ADGRA2,PRDX2,HLA-DRB1,JUP,MGAT5,PARP1,HYAL2,NEK6,HINT1,SLC2A10,SLC20A1,SHISA5,RPS3,ROBO1,CDON,KITLG,CDH13,SFRP1,GJA1,CD63,NUCKS1,SO…
PCDHGB7	-0.817724	0.000675551	0.0205014		GO:BP	regulation of MAPK cascade	GO:0043408	0.00636573	2.19615	668	657	44	21029	APOE,SFRP2,MAGED1,F2R,TGFB2,CD24,CD44,DLG1,TIMP3,SMPD1,IGFBP6,GAS6,PRKCA,FZD5,PDGFC,NDRG4,THBS1,PIK3R2,PBK,AR,PDCD4,DUSP4,PDGFD,ARL6IP5,F2RL1,FZD7,CAV1,TPBG,PRDX2,HLA-DRB1,HYAL2,PAQR3,PSMD10,DAG1,RPS3,ROBO1,CDON,KITLG,FBLN1,NF2,SFRP1,HMGCR,MAP4K4,ANGPT1
FDFT1	-0.690694	0.000679565	0.0205254		GO:BP	regulation of cellular component biogenesis	GO:0044087	0.00649561	2.18738	940	657	56	21029	SDC1,APOE,THY1,DPYSL3,PMEPA1,FSCN1,AMOT,GPM6B,SNCA,CLU,S100A10,GPC4,FZD1,DLG1,ADD3,TPM1,TMOD1,PRKCA,ACTG1,EPHA3,FZD5,GAP43,THBS1,SVIL,THBS2,F2RL1,CAV1,TPBG,VCL,NLGN1,TENM2,ATP8B1,GSN,SACS,PARP1,TMSB4X,ATP13A2,GFAP,DAG1,RPS3,MYADM,NF2,SFRP1,EVL,SYNE2,STMN1,RALA,SOX9,MAP4K4,PHLDB2,PTPRS,ANTXR1,EEF2K,COTL1,PARK7,ST8SIA2
CNN2	-0.74707	0.000694497	0.0209268		GO:BP	negative regulation of protein phosphorylation	GO:0001933	0.00660418	2.18018	319	657	27	21029	ADAR,APOE,THY1,SFRP2,PMEPA1,SMYD3,SNCA,SMPD1,LRP1,NOG,CALM3,NR2F2,PBK,PDCD4,WWTR1,CAV1,HYAL2,PAQR3,LRP6,UBASH3B,MYADM,FBLN1,NF2,SFRP1,HMGCR,ANGPT1,PARK7
FLNB	-0.732642	0.000698073	0.020985		GO:BP	central nervous system development	GO:0007417	0.00785528	2.10484	1040	657	60	21029	PADI2,CCNG1,DCLK1,SFRP2,SOX4,NEFL,RGS4,CLU,HOXB3,TENM4,NLGN4X,FZD1,VIM,PBX1,LRP1,ADGRL3,TNFRSF21,NOG,SPOCK1,CDH11,CENPF,CALM3,NR2F2,NES,SEMA5A,PDGFC,NDRG4,PAFAH1B3,VCAN,SLC1A1,PCDH18,PPP3CA,HOXB2,TMEM14B,PAM,DPYSL2,ADGRA2,LAMB1,TOX,ADAM23,GSN,MARCKSL1,AFF2,OPHN1,GFAP,DAG1,ACTB,LRP6,ROBO1,CDON,NF2,SFRP1,SYNE2,SOX9,VLDLR,YWHAQ,PTPRS,IFT172,LRP8,UQCRQ
H2AFV	-0.71767	0.000701472	0.0210376		GO:BP	cellular lipid metabolic process	GO:0044255	0.00790202	2.10226	993	657	58	21029	RBP1,APOE,SCD,ITPKB,PTGIS,SNCA,FADS2,ST3GAL5,LPCAT2,PDK3,SMPD1,LRP1,DHRS3,AIG1,PIK3R3,SERINC5,SCP2,LIPG,PIK3R2,TBL1XR1,PSAP,NAPEPLD,CAPN2,GM2A,AGPAT5,FDPS,GPAM,ANXA1,CAV1,PAM,FDFT1,PIGK,HMGCS1,SCARB1,PMVK,PLA2G12A,FADS1,CERK,ETFB,SPTLC3,MSMO1,SCD5,IDH1,IDI1,PIGM,RDH10,SLC27A1,ABCD3,HMGCR,NPC2,SOX9,ACACA,ABHD2,LPCAT1,HACD3,LRP8,ST8SIA2,FIG4
CCDC102B	-0.797087	0.000704256	0.0210619		GO:BP	regulation of protein serine/threonine kinase activity	GO:0071900	0.00854301	2.06839	362	657	29	21029	APOE,CCNG1,THY1,SFRP2,MAGED1,SNCA,CD24,SMPD1,CCND1,FZD5,CALM3,NR2F2,PDGFC,THBS1,PDCD4,PDGFD,CAV1,CCNA2,HYAL2,PAQR3,PSMD10,ACTB,RPS3,LRP6,ROBO1,KITLG,SFRP1,SLC27A1,HMGCR
SNN	-0.73242	0.000705588	0.0210619		GO:BP	synapse organization	GO:0050808	0.00873407	2.05878	422	657	32	21029	TUBA1A,APOE,NEFL,F2R,SNCA,GPC4,NLGN4X,FZD1,COL4A5,DLG1,ADGRL3,ACTG1,FZD5,GAP43,PCDHGC3,SLC1A1,THBS2,ANK3,PTPRF,TPBG,NLGN1,PGRMC1,EFNB2,TUBB,OPHN1,DAG1,ACTB,PTPRS,EEF2K,CTNND2,LRP8,ST8SIA2
ANXA2P2	-0.92093	0.000710641	0.0211631		GO:BP	response to oxidative stress	GO:0006979	0.00917562	2.03736	423	657	32	21029	SDC1,APOE,SESN3,COL1A1,SCARA3,SNCA,FZD1,MMP2,TPM1,SOD3,PXDN,DHCR24,NET1,SLC1A1,PDGFD,ARL6IP5,CAPN2,ANXA1,PRDX2,NDUFA12,TP53INP1,PARP1,HYAL2,PSIP1,ATP13A2,RPS3,IDH1,SIGMAR1,TXN2,CDK1,PARK7,PRDX5
HLA-DRB5	-0.745789	0.000715498	0.0212493		GO:BP	carbohydrate derivative biosynthetic process	GO:1901137	0.00921744	2.03539	612	657	41	21029	GALNT5,GXYLT2,AK5,SNCA,GMDS,TMTC4,ST3GAL5,PDK3,B4GAT1,GALNT11,TYMS,GALNT10,RRM2,VCAN,HS6ST1,PYGL,TMTC3,PIGK,NME1,DCAKD,XYLT1,MGAT5,RRM1,PARP1,TMSB4X,SLC2A10,NME4,DUT,DPY19L3,HS2ST1,ENO1,ATP5G1,PIGM,B3GLCT,GALNT7,ACACA,SLC35B2,GALNT1,B3GAT3,ANGPT1,ST8SIA2
RPA1	-0.70483	0.000716869	0.0212493		GO:BP	actin filament organization	GO:0007015	0.00948969	2.02275	444	657	33	21029	DPYSL3,RGS4,ITGB5,FSCN1,AMOT,NEBL,S100A10,GMFB,DLG1,ADD3,TPM1,TMOD1,ACTG1,SEMA5A,SVIL,F2RL1,MYO6,RHOBTB1,TPM2,GSN,MARCKSL1,DSTN,TMSB4X,NEDD9,MYADM,NF2,SFRP1,SORBS2,EVL,STMN1,AIF1L,PHLDB2,COTL1
DPF3	-0.664139	0.000731447	0.0216311		GO:BP	response to organonitrogen compound	GO:0010243	0.0100902	1.9961	1001	657	58	21029	SDC1,APOE,CCNG1,TMBIM6,NSG1,SESN3,COL1A1,NEFL,RGS4,COL1A2,SERPINF1,CDO1,SNCA,MMP2,SMPD1,SH3BP4,CCND1,TYMS,VIM,CACNG4,LRP1,ITGA4,LDOC1,SLC1A3,PIK3R3,CALM3,CD9,PDGFC,SLC1A1,PIK3R2,PDGFD,VKORC1,COL6A1,CAPN2,PPP3CA,ANXA1,CAV1,HOMER2,JUP,CCNA2,PARP1,GNG2,DAG1,ACTB,LRP6,COL4A6,CDH13,SFRP1,GJA1,SLC27A1,CDK1,NUCKS1,SOX9,EIF4EBP2,EEF2K,BACE1,ST8SIA2,LAMTOR4
G0S2	-0.78391	0.000735902	0.0217125		GO:BP	regulation of Wnt signaling pathway	GO:0030111	0.0103215	1.98626	346	657	28	21029	CTHRC1,APOE,SFRP2,COL1A1,SULF2,SOX4,MDFI,FZD1,GPRC5B,IGFBP6,LRP1,NOG,NXN,SEMA5A,TBL1XR1,FZD7,WWTR1,CAV1,TPBG,ADGRA2,TIAM1,JUP,TMEM237,SFRP1,SOX9,IFT80,CTNND2,DKK3
LIPG	-0.743618	0.000738614	0.0217335		GO:BP	endothelial cell proliferation	GO:0001935	0.0103366	1.98562	150	657	17	21029	APOE,DLG1,SPARC,ITGA4,PRKCA,ECM1,NR2F2,SEMA5A,THBS1,HMGB2,CAV1,VASH1,SCARB1,CALCA,CDH13,PRKX,AGGF1
VKORC1	-0.728602	0.000740025	0.0217335		GO:BP	negative regulation of intracellular signal transduction	GO:1902532	0.0108107	1.96614	509	657	36	21029	APOE,TMBIM6,SESN3,SFRP2,TGFB2,CLU,CD44,DLG1,TIMP3,SMPD1,SH3BP4,TAF9B,THBS1,PIK3R2,PBK,PDCD4,DUSP4,F2RL1,CAV1,UACA,HOMER2,HELLS,TMSB4X,HYAL2,PAQR3,PSMD10,DAG1,ENO1,MYADM,STMN3,FBLN1,NF2,SFRP1,HMGCR,STMN1,PARK7
GAP43	-0.761834	0.000751732	0.0220266		GO:BP	neuron death	GO:0070997	0.0109033	1.96244	347	657	28	21029	APOE,TRIM2,NEFL,F2R,SERPINF1,TGFB2,SNCA,CLU,TMTC4,FZD1,TNFRSF21,DHCR24,NES,FAM162A,SLC1A1,ARL6IP5,CAPN2,EFNB2,PARP1,ATP13A2,GBE1,SIGMAR1,BIRC5,NRBP2,BACE1,ANGPT1,PARK7,ST8SIA2
PSAP	-0.728708	0.00075512	0.0220751		GO:BP	lipid metabolic process	GO:0006629	0.0116655	1.9331	1345	657	72	21029	RBP1,APOE,SCD,ITPKB,SPP1,PTGIS,SNCA,CLU,FADS2,ST3GAL5,LPCAT2,PDK3,SMPD1,EBP,PBX1,LRP1,DHRS3,MGST3,AIG1,PIK3R3,DHCR24,SERINC5,SCP2,C14ORF1,PAFAH1B3,OSBPL3,LIPG,PIK3R2,TBL1XR1,PSAP,NAPEPLD,CAPN2,GM2A,AGPAT5,FDPS,GPAM,ANXA1,CAV1,DHCR7,PAM,FDFT1,PIGK,HMGCS1,ATP8B1,SCARB1,PLTP,PMVK,PLA2G12A,FADS1,CERK,ETFB,SPTLC3,MSMO1,SCD5,IDH1,IDI1,PIGM,RDH10,SLC27A1,ABCD3,HMGCR,NPC2,SOX9,VLDLR,ACACA,ABHD2,LPCAT1,HA…
PAM	-0.697095	0.000759186	0.0221282		GO:BP	establishment of localization in cell	GO:0051649	0.0118733	1.92543	2405	657	113	21029	ADAR,SDC1,TUBA1A,APOE,TMBIM6,THY1,KDELR3,NSG1,DCLK1,PTPN14,TRAPPC1,NEFL,F2R,SYTL5,GPM6B,SNCA,ANXA2,CLU,ARL4C,CD24,NLGN4X,DLG1,CACNG4,ADORA2B,LRP1,GAS6,TMEM14C,CENPF,LTBP2,ITGA4,ACTG1,FZD5,DLGAP5,CALM3,EHD3,MLPH,TBC1D8B,MAD2L1,SCP2,NDRG4,NCBP2,MLC1,SLC1A1,PIK3R2,PSAP,TUBA1B,ANK3,ATP9A,PPP3CA,PDZD11,F2RL1,TIMM21,SYTL2,TMEM14B,CAV1,MYO6,NLGN1,MAP1A,KIFC1,TMEM50B,ARF5,HLA-DRB1,CMTM6,HNRNPA1,ABCC4,EFN…
ADAM23	-0.659839	0.000760889	0.0221282		GO:BP	negative regulation of apoptotic process	GO:0043066	0.0118903	1.92481	866	657	52	21029	ADAR,APOE,CCNG1,TMBIM6,SLC39A10,ITPKB,SFRP2,NEFL,F2R,SNCA,CLU,CD44,TAF9B,NOG,GAS6,PRKCA,SERPINE1,DHCR24,MAD2L1,ITGA6,NES,SEMA5A,THBS1,SLC1A1,AR,PDCD4,HMGB2,GPAM,ITGAV,ANXA1,CAV1,RPS3A,PRDX2,HELLS,PDPN,RPL10,PSMD10,LRP6,KLF4,ENO1,KITLG,GBE1,SFRP1,BIRC5,CDK1,SOX9,MAP4K4,NRBP2,EEF2K,ANGPT1,PARK7,PRDX5
PDCD4	-0.735459	0.000766634	0.0221576		GO:BP	regulation of response to stress	GO:0080134	0.0122649	1.91134	1273	657	69	21029	ADAR,ANKRD1,APOE,TMBIM6,THY1,MYLK,SESN3,SFRP2,SPP1,F2R,SERPINF1,PLAU,TGFB2,FAP,PTGIS,SNCA,CLU,FZD1,CD44,DLG1,GPRC5B,CALCRL,IGFBP6,TAF9B,ADORA2B,HTRA1,ACTG1,SERPINE1,CD9,MLC1,THBS1,PBK,KCNK2,PDCD4,HMGB2,ARL6IP5,VKORC1,SLC25A23,NAPEPLD,PPP3CA,F2RL1,FZD7,ANXA1,PTPRF,CAV1,PRDX2,VASH1,HLA-DRB1,TNFSF4,PARP1,TMSB4X,HYAL2,NEK6,PSMD10,RPS3,UBASH3B,KLF4,ENO1,PROS1,NUAK1,ELMOD2,SFRP1,FAM168A,MAP4K4,PHLDB2,P…
ATP8B1	-0.669213	0.000766629	0.0221576		GO:BP	regulation of cysteine-type endopeptidase activity involved in apoptotic process	GO:0043281	0.0125669	1.90077	202	657	20	21029	SFRP2,F2R,SNCA,CD44,GAS6,DHCR24,THBS1,FAM162A,SLC1A1,ARL6IP5,RPS27L,UACA,GSN,RPS3,ROBO1,KLF4,GRAMD4,BIRC5,PARK7,PRDX5
DCBLD2	-0.762288	0.000774873	0.0223451		GO:BP	regulation of actin cytoskeleton organization	GO:0032956	0.0128338	1.89164	350	657	28	21029	RGS4,FSCN1,AMOT,GPM6B,S100A10,GMFB,DLG1,ADD3,TPM1,TMOD1,LRP1,ACTG1,EPHA3,SEMA5A,SVIL,F2RL1,PAM,RHOBTB1,GSN,DSTN,TMSB4X,MYADM,NF2,SFRP1,EVL,STMN1,PHLDB2,COTL1
SLC1A3	-0.790096	0.000785318	0.0225443		GO:BP	positive regulation of transport	GO:0051050	0.0130154	1.88554	892	657	53	21029	SDC1,ANKRD1,APOE,THY1,MYLK,SPP1,SOX4,F2R,TGFB2,SNCA,ANXA2,CLU,DLG1,SMPD1,CACNG4,ADORA2B,LRP1,GAS6,KCNN4,FZD5,SERPINE1,CALM3,EHD3,SCP2,NCBP2,MLC1,LIPG,PIK3R2,ANK3,PPP3CA,F2RL1,ANXA1,CAV1,NLGN1,FRMD4A,HLA-DRB1,JUP,PLTP,TMSB4X,HYAL2,EHD2,ATP13A2,ACTB,CD63,ANK2,CDK1,YWHAQ,EEF2K,B3GAT3,SRI,ANGPT1,PARK7,NDUFA4
CNIH3	-0.739644	0.000789075	0.0226012		GO:BP	cell-substrate junction assembly	GO:0007044	0.0136406	1.86517	93	657	13	21029	THY1,GPM6B,S100A10,LAMC1,ITGB4,ACTG1,EPHA3,ITGA6,THBS1,VCL,SFRP1,MAP4K4,PHLDB2
GOLIM4	-0.741099	0.000794583	0.022708		GO:BP	response to steroid hormone	GO:0048545	0.0146792	1.8333	333	657	27	21029	SDC1,PADI2,SPP1,COL1A1,PMEPA1,NEFL,SERPINF1,TGFB2,FIBIN,SMYD3,CDO1,CCND1,TYMS,CBX3,CALM3,THBS1,AR,HMGB2,ANXA1,CAV1,PAM,LOX,PARP1,IDH1,SFRP1,ABHD2,PARK7
AFF2	-0.645823	0.000799343	0.0227929		GO:BP	cellular component assembly involved in morphogenesis	GO:0010927	0.0149013	1.82678	108	657	14	21029	ANKRD1,PMP22,NEBL,TENM4,CSRP2,TPM1,TMOD1,ITGB4,ACTG1,CD9,DAG1,ANK2,PHLDB2,FIG4
UHRF1	-0.768124	0.000812792	0.0230731		GO:BP	regulation of extracellular matrix organization	GO:1903053	0.0155465	1.80837	44	657	9	21029	FSCN1,FAP,LRP1,PDPN,SLC2A10,DAG1,SOX9,PHLDB2,ANTXR1
SARNP	-0.646203	0.000811737	0.0230731		GO:BP	cell-cell adhesion via plasma-membrane adhesion molecules	GO:0098742	0.0156097	1.8066	277	657	24	21029	CLDN11,CDH6,TGFB2,TENM4,GPC4,CXADR,ADGRL3,CDH11,PCDHGB7,PALLD,PCDHGA10,PCDHGC3,PCDH18,PCDHGA12,PTPRF,NLGN1,TENM2,TRO,ROBO1,KLF4,MYADM,CDH13,PTPRS,FAT3
WRB	-0.678884	0.0008185	0.0231836		GO:BP	regulation of endocytosis	GO:0030100	0.0156962	1.80421	205	657	20	21029	APOE,SNCA,ANXA2,CLU,SMPD1,LRP1,EPHA3,SERPINE1,CALM3,PPP3CA,F2RL1,ITGAV,CAV1,NLGN1,EFNB2,OPHN1,CDH13,CD63,EEF2K,ANGPT1
ANXA1	-0.703786	0.000822719	0.0232514		GO:BP	response to nitrogen compound	GO:1901698	0.0158844	1.79903	1088	657	61	21029	SDC1,APOE,CCNG1,TMBIM6,NSG1,SESN3,COL1A1,COLEC12,NEFL,RGS4,COL1A2,SERPINF1,CDO1,SNCA,MMP2,SMPD1,SH3BP4,CCND1,TYMS,VIM,CACNG4,LRP1,ITGA4,LDOC1,SLC1A3,PIK3R3,CALM3,CD9,PDGFC,SLC1A1,PIK3R2,PDGFD,VKORC1,COL6A1,CAPN2,PPP3CA,ANXA1,CAV1,GRIA1,TNFSF4,HOMER2,JUP,CCNA2,PARP1,GNG2,DAG1,ACTB,LRP6,COL4A6,CDH13,SFRP1,GJA1,SLC27A1,CDK1,NUCKS1,SOX9,EIF4EBP2,EEF2K,BACE1,ST8SIA2,LAMTOR4
HIST1H2BL	-0.933879	0.000829184	0.0233823		GO:BP	endoderm development	GO:0007492	0.016765	1.7756	81	657	12	21029	COL11A1,ITGB5,MMP2,LAMC1,NOG,ITGA4,COL5A1,DUSP4,COL6A1,ITGAV,LAMB1,COL8A1
THBS2	-0.729834	0.000831593	0.0233984		GO:BP	negative regulation of cell death	GO:0060548	0.0169858	1.76991	971	657	56	21029	ADAR,APOE,CCNG1,TMBIM6,SLC39A10,ITPKB,SFRP2,SOX4,NEFL,F2R,SERPINF1,SNCA,CLU,FZD1,CD44,TAF9B,NOG,GAS6,PRKCA,SERPINE1,DHCR24,MAD2L1,ITGA6,NES,SEMA5A,THBS1,SLC1A1,AR,PDCD4,HMGB2,GPAM,ITGAV,ANXA1,CAV1,RPS3A,PRDX2,HELLS,PDPN,ATP13A2,RPL10,PSMD10,LRP6,KLF4,ENO1,KITLG,GBE1,SFRP1,BIRC5,CDK1,SOX9,MAP4K4,NRBP2,EEF2K,ANGPT1,PARK7,PRDX5
KIAA1715	-0.609811	0.000849968	0.0237581		GO:BP	connective tissue development	GO:0061448	0.0182771	1.73809	261	657	23	21029	MGP,SFRP2,EFEMP1,COL1A1,SULF2,COL11A1,HOXB3,CD44,BGN,TGFBI,TYMS,NOG,LTBP3,ECM1,COL5A1,PDGFD,TBL1XR1,LOX,HYAL2,SERPINH1,SOX9,IFT80,FTO
COL4A6	-0.6189	0.000855924	0.0238722		GO:BP	muscle cell differentiation	GO:0042692	0.0186134	1.73017	357	657	28	21029	SDC1,ANKRD1,ADAM12,RGS4,SMYD3,OLFM2,NEBL,CSRP2,CXADR,TPM1,TMOD1,ACTG1,CD9,PDCD4,SGCB,CAPN2,PPP3CA,FZD7,LOX,EFNB2,EHD2,CDON,SORBS2,ANK2,CDK1,BHLHE41,SOX9,MEGF10
NEIL2	-0.756973	0.000860031	0.0239344		GO:BP	collagen metabolic process	GO:0032963	0.0194703	1.71063	96	657	13	21029	COL1A1,COL1A2,F2R,ADAMTS14,FAP,MMP2,VIM,COL5A1,P3H4,MMP16,SERPINH1,TRAM2,P3H3
GLT8D2	-0.766599	0.000864261	0.0239475		GO:BP	regulation of epithelial cell migration	GO:0010632	0.0199391	1.7003	226	657	21	21029	APOE,SERPINF1,TGFB2,AMOT,SPARC,RHOJ,PRKCA,NR2F2,SEMA5A,THBS1,ANXA1,ADGRA2,VASH1,JUP,SCARB1,TMSB4X,KLF4,EVL,SOX9,MAP4K4,ANGPT1
PYGL	-0.73502	0.000862615	0.0239475		GO:BP	negative regulation of programmed cell death	GO:0043069	0.0204471	1.68937	883	657	52	21029	ADAR,APOE,CCNG1,TMBIM6,SLC39A10,ITPKB,SFRP2,NEFL,F2R,SNCA,CLU,CD44,TAF9B,NOG,GAS6,PRKCA,SERPINE1,DHCR24,MAD2L1,ITGA6,NES,SEMA5A,THBS1,SLC1A1,AR,PDCD4,HMGB2,GPAM,ITGAV,ANXA1,CAV1,RPS3A,PRDX2,HELLS,PDPN,RPL10,PSMD10,LRP6,KLF4,ENO1,KITLG,GBE1,SFRP1,BIRC5,CDK1,SOX9,MAP4K4,NRBP2,EEF2K,ANGPT1,PARK7,PRDX5
NCBP2	-0.748993	0.000883184	0.0243659		GO:BP	lipid localization	GO:0010876	0.02062	1.68571	440	657	32	21029	APOE,SPP1,ANXA2,CLU,ESYT1,LRP1,KCNN4,SCP2,THBS1,OSBPL3,LIPG,PSAP,ATP9A,GM2A,ITGAV,ANXA1,CAV1,GULP1,ATP8B1,ABCC4,SCARB1,PLTP,PLA2G12A,NME4,GOT2,LRP6,SIGMAR1,SLC27A1,ABCD3,NPC2,VLDLR,FTO
HMGB2	-0.73078	0.000886634	0.0244083		GO:BP	regulation of apoptotic signaling pathway	GO:2001233	0.0206551	1.68497	359	657	28	21029	TMBIM6,SRPX,SFRP2,MAGED1,CLU,CD44,TIMP3,TAF9B,NOG,SERPINE1,G0S2,ITGA6,THBS1,AR,HMGB2,ITGAV,CAV1,PRDX2,HELLS,PARP1,HYAL2,PSMD10,RPS3,ENO1,SFRP1,RPS7,PARK7,RPL26
PMVK	-0.654057	0.000891747	0.0244961		GO:BP	maintenance of blood-brain barrier	GO:0035633	0.0210882	1.67596	35	657	8	21029	LAMC1,ACTG1,SLC1A1,VCL,LAMA2,ACTB,GJA1,ANGPT1
GM2A	-0.716814	0.000909751	0.0248835		GO:BP	negative regulation of cell adhesion	GO:0007162	0.0224075	1.64961	283	657	24	21029	COL1A1,DLG1,MMP2,TGFBI,TNFRSF21,SPOCK1,SERPINE1,SEMA5A,CD9,THBS1,FZD7,ANXA1,PRDX2,HLA-DRB1,TNFSF4,UBASH3B,KLF4,MYADM,CDH13,FBLN1,NF2,MAP4K4,PHLDB2,ANGPT1
HLA-DQB1	-0.808768	0.000914269	0.0249535		GO:BP	organic hydroxy compound metabolic process	GO:1901615	0.0227983	1.6421	548	657	37	21029	RBP1,APOE,ITPKB,TGFB2,SNCA,SMPD1,EBP,MOXD1,DHRS3,DHCR24,SCP2,C14ORF1,OSBPL3,SLC1A1,NAPEPLD,FDPS,DHCR7,FDFT1,HMGCS1,ATP8B1,SCARB1,PLTP,PMVK,PPIP5K1,AKR7A2,SPTLC3,MSMO1,IDH1,IDI1,ALDH1B1,RDH10,ABCD3,HMGCR,NPC2,VLDLR,DKK3,PARK7
HIST1H2AG	-0.782118	0.000921513	0.0250141		GO:BP	endodermal cell differentiation	GO:0035987	0.0228504	1.64111	46	657	9	21029	COL11A1,ITGB5,MMP2,ITGA4,COL5A1,COL6A1,ITGAV,LAMB1,COL8A1
PALLD	-0.771582	0.000928265	0.0250141		GO:BP	embryonic skeletal system development	GO:0048706	0.0247014	1.60728	128	657	15	21029	COL1A1,SULF2,COL11A1,MDFI,HOXB3,DLG1,PBX1,NOG,HOXB2,HOXB5,MMP16,XYLT1,SLC2A10,MEGF8,RDH10
PCDHGC3	-0.744743	0.000925765	0.0250141		GO:BP	chordate embryonic development	GO:0043009	0.0256969	1.59012	661	657	42	21029	CTHRC1,SFRP2,COL1A1,SULF2,SOX4,TGFB2,COL11A1,AMOT,MDFI,HOXB3,FZD1,DLG1,PBX1,NOG,NXN,FZD5,RRM2,NR2F2,HS6ST1,AR,TBL1XR1,CAPN2,HOXB2,HOXB5,VASH1,MMP16,XYLT1,SLC35E2B,PHF6,SLC2A10,MEGF8,LRP6,KLF4,STMN3,SFRP1,RDH10,GJA1,RALA,SOX9,IFT172,RPS7,ANGPT1
FDPS	-0.707781	0.000928075	0.0250141		GO:BP	canonical Wnt signaling pathway	GO:0060070	0.0259904	1.58519	324	657	26	21029	SDC1,CTHRC1,APOE,SFRP2,COL1A1,SULF2,SOX4,FZD1,GPRC5B,IGFBP6,NOG,FZD5,SEMA5A,TBL1XR1,FZD7,WWTR1,CAV1,TPBG,ADGRA2,JUP,LRP6,KLF4,SFRP1,SOX9,CTNND2,DKK3
FRMD4A	-0.676331	0.000918849	0.0250141		GO:BP	cell-substrate junction organization	GO:0150115	0.0273917	1.56238	99	657	13	21029	THY1,GPM6B,S100A10,LAMC1,ITGB4,ACTG1,EPHA3,ITGA6,THBS1,VCL,SFRP1,MAP4K4,PHLDB2
HELLS	-0.661257	0.000923488	0.0250141		GO:BP	positive regulation of endocytosis	GO:0045807	0.0273917	1.56238	99	657	13	21029	APOE,SNCA,ANXA2,CLU,SMPD1,LRP1,SERPINE1,PPP3CA,F2RL1,NLGN1,CD63,EEF2K,ANGPT1
SLC25A23	-0.726468	0.000949767	0.0254858		GO:BP	cellular biosynthetic process	GO:0044249	0.0281177	1.55102	5794	657	230	21029	RBP1,ENC1,ANKRD1,APOE,SCD,TMBIM6,ITPKB,SFRP2,EFEMP1,GALNT5,SPP1,PTPN14,COL1A1,MAGED1,GXYLT2,SOX4,AK5,F2R,CBX6,TGFB2,SMYD3,PTGIS,CDO1,SNCA,CLU,MDFI,MXD4,FADS2,HOXB3,GMDS,TMTC4,ST3GAL5,FZD1,DLG1,LPCAT2,MAGEH1,PDK3,TOP2A,FAM111B,SMPD1,B4GAT1,GALNT11,CCND1,TYMS,VIM,TAF9B,ADORA2B,PBX1,NOG,GAS6,TMEM14C,MOXD1,RSAD1,CENPF,CBX3,MGST3,ECM1,SLC1A3,GALNT10,FZD5,PIK3R3,RRM2,UHRF1,NR2F2,SERINC5,ITGA6,SCP2,NCBP…
PCDH18	-0.729156	0.000962033	0.0257067		GO:BP	secondary alcohol metabolic process	GO:1902652	0.0300383	1.52233	146	657	16	21029	APOE,SMPD1,EBP,DHCR24,FDPS,DHCR7,FDFT1,HMGCS1,SCARB1,PMVK,MSMO1,IDH1,IDI1,HMGCR,NPC2,VLDLR
PGRMC1	-0.683474	0.000964856	0.0257282		GO:BP	regulation of body fluid levels	GO:0050878	0.0307393	1.51231	387	657	29	21029	APOE,F2R,PLAU,FAP,CDO1,FLG,CCND1,GAS6,KCNN4,PRKCA,ACTG1,SERPINE1,CD9,THBS1,VKORC1,F2RL1,CAV1,VCL,PAM,PRDX2,NME1,HYAL2,PDPN,ACTB,UBASH3B,PROS1,FBLN1,GJA1,STMN1
CAPN2	-0.717119	0.000968924	0.0257827		GO:BP	regulation of protein binding	GO:0043393	0.0311318	1.5068	197	657	19	21029	CTHRC1,APOE,TMBIM6,ANXA2,LRP1,NOG,ITGA4,LDOC1,NES,PTPRF,CAV1,LOX,TIAM1,CRMP1,ACTB,CDON,UBASH3B,ANGPT1,PARK7
TSPAN9	-0.748135	0.000986017	0.0261829		GO:BP	regulation of protein localization	GO:0032880	0.03378	1.47134	829	657	49	21029	ANKRD1,APOE,DCLK1,PTPN14,MAGED1,SOX4,F2R,TGFB2,GPM6B,GPC4,DLG1,LRP1,GAS6,KCNN4,EPHA3,FZD5,SLC1A1,PIK3R2,AR,ANK3,PPP3CA,F2RL1,CNPY4,WWTR1,VCL,PAM,PGRMC1,MAP1A,FRMD4A,HLA-DRB1,CENPQ,JUP,GSN,RAB23,PARP1,HYAL2,ATP13A2,DAG1,ACTB,NF2,SFRP1,BIRC5,HMGCR,CDK1,YWHAQ,B3GAT3,SRI,ANGPT1,PARK7
NDUFS5	-0.65519	0.000992106	0.0262898		GO:BP	regulation of MAP kinase activity	GO:0043405	0.0369916	1.4319	182	657	18	21029	APOE,SFRP2,MAGED1,CD24,SMPD1,FZD5,PDGFC,THBS1,PDCD4,PDGFD,CAV1,HYAL2,PAQR3,RPS3,ROBO1,KITLG,SFRP1,HMGCR
2022-09-11	-0.76428	0.0010013	0.0264782		GO:BP	growth	GO:0040007	0.038254	1.41732	951	657	54	21029	APOE,DCLK1,SFRP2,SPP1,RGS4,TGFB2,TENM4,ZMAT3,NLGN4X,SH3BP4,TYMS,TAF9B,NOG,GAS6,SPOCK1,ITGA4,ECM1,NET1,DCBLD2,GAP43,SEMA5A,CD9,NDRG4,UBE2E3,AR,KCNK2,TBL1XR1,PSAP,PPP3CA,FZD7,WWTR1,GPAM,ANXA1,VCL,DNPH1,DPYSL2,BNC2,HYAL2,MEGF8,PSMD10,DAG1,NEDD9,ENO1,SFRP1,SORBS2,RDH10,GJA1,CDK1,MORF4L1,SOX9,IFT80,PTPRS,ST8SIA2,FTO
MYO6	-0.700686	0.00101395	0.0267573		GO:BP	embryonic organ development	GO:0048568	0.0386443	1.41291	454	657	32	21029	CTHRC1,EFEMP1,MFAP5,TGFB2,COL11A1,MDFI,HOXB3,DLG1,MFAP2,COL13A1,PBX1,NOG,FZD5,NR2F2,NES,PDGFC,NDRG4,FBN2,HS6ST1,HOXB2,MYO6,HOXB5,VASH1,MMP16,MEGF8,RPL10,TSHZ1,KITLG,RDH10,GJA1,SOX9,IFT172
TP53I3	-0.646206	0.00102329	0.0268925		GO:BP	circulatory system process	GO:0003013	0.0397297	1.40088	584	657	38	21029	APOE,FGFBP3,RGS4,COL1A2,F2R,TGFB2,AMOT,DLG1,MMP2,CXADR,TPM1,ADORA2B,LRP1,SOD3,GAS6,SLC1A3,CALM3,EHD3,NR2F2,SLC1A1,AR,F2RL1,HOXB2,WWTR1,CAV1,ABCC4,JUP,GSN,CALCA,SLC2A10,SLC2A3,TRHDE,RPS6KA2,GJA1,SLC27A1,ANK2,SRI,ANGPT1
ZNF469	-0.722654	0.00103834	0.0272319		GO:BP	response to metal ion	GO:0010038	0.0399916	1.39803	352	657	27	21029	SDC1,ITPKB,TNFRSF11B,SERPINF1,FIBIN,SNCA,SMPD1,CCND1,SOD3,ACTG1,CALM3,THBS1,SLC1A1,SLC25A23,ANK3,PPP3CA,CAV1,PAM,NLGN1,PARP1,ATP13A2,CYBRD1,CDK1,EEF2K,BACE1,PARK7,ANXA11
CEP55	-0.731695	0.0010412	0.0272509		GO:BP	negative regulation of hydrolase activity	GO:0051346	0.0399916	1.39803	352	657	27	21029	TMBIM6,SFRP2,SERPINF1,TGFB2,AMOT,SNCA,TIMP2,ANXA2,CD44,TIMP3,SH3BP4,LRP1,GAS6,SPOCK1,ECM1,SERPINE1,DHCR24,THBS1,ANXA1,MGAT5,SERPINH1,ABCE1,KLF4,PROS1,BIRC5,PARK7,PRDX5
PDZD11	-0.712004	0.00104971	0.0274172		GO:BP	regulation of supramolecular fiber organization	GO:1902903	0.0417156	1.3797	373	657	28	21029	APOE,RGS4,AMOT,SNCA,CLU,S100A10,GMFB,DLG1,ADD3,TPM1,TMOD1,ACTG1,SEMA5A,SVIL,F2RL1,MAP1A,GSN,DSTN,TMSB4X,RPS3,MYADM,NF2,SFRP1,EVL,STMN1,PHLDB2,COTL1,PARK7
HIST1H3A	-0.795328	0.00106766	0.0277277		GO:BP	regulation of endothelial cell migration	GO:0010594	0.0433292	1.36322	167	657	17	21029	APOE,SERPINF1,AMOT,SPARC,RHOJ,PRKCA,NR2F2,SEMA5A,THBS1,ANXA1,ADGRA2,VASH1,JUP,SCARB1,TMSB4X,KLF4,ANGPT1
SVIL	-0.74204	0.00106812	0.0277277		GO:BP	developmental growth	GO:0048589	0.0437286	1.35923	631	657	40	21029	APOE,DCLK1,SFRP2,SPP1,RGS4,TGFB2,TENM4,NLGN4X,TYMS,NOG,ITGA4,ECM1,GAP43,SEMA5A,CD9,NDRG4,AR,KCNK2,TBL1XR1,PSAP,PPP3CA,FZD7,WWTR1,GPAM,ANXA1,VCL,DPYSL2,BNC2,MEGF8,DAG1,SFRP1,SORBS2,RDH10,GJA1,CDK1,SOX9,IFT80,PTPRS,ST8SIA2,FTO
PIGK	-0.683228	0.00107756	0.0278029		GO:BP	cellular response to amino acid stimulus	GO:0071230	0.0440785	1.35577	75	657	11	21029	SESN3,COL1A1,COL1A2,MMP2,SH3BP4,PDGFC,PDGFD,COL6A1,CAPN2,COL4A6,LAMTOR4
HLA-DPA1	-0.735385	0.00108038	0.0278193		GO:BP	urogenital system development	GO:0001655	0.0442155	1.35443	354	657	27	21029	SDC1,MAGED1,SULF2,SOX4,SERPINF1,TGFB2,CD24,DLG1,MMP2,PBX1,NOG,CENPF,AR,PDGFD,PSAP,WWTR1,ANXA1,LAMA5,EFNB2,HELLS,HYAL2,FRAS1,SFRP1,PRKX,RDH10,SOX9,ANGPT1
BGN	-0.873151	0.00108681	0.0279284		GO:BP	axon regeneration	GO:0031103	0.0464885	1.33265	50	657	9	21029	SPP1,NEFL,NREP,MMP2,GAP43,PTPRF,DAG1,KLF4,PTPRS
JUP	-0.664056	0.00109981	0.0282055		GO:BP	negative regulation of protein kinase activity	GO:0006469	0.0475454	1.32289	203	657	19	21029	ADAR,APOE,THY1,SFRP2,SMYD3,SNCA,SMPD1,NR2F2,PDCD4,WWTR1,CAV1,HYAL2,PAQR3,LRP6,UBASH3B,NF2,SFRP1,HMGCR,PARK7
ADGRA2	-0.689268	0.0011153	0.0285453		GO:BP	sterol metabolic process	GO:0016125	0.0498447	1.30238	152	657	16	21029	APOE,SMPD1,EBP,DHCR24,C14ORF1,FDPS,DHCR7,FDFT1,HMGCS1,SCARB1,PMVK,MSMO1,IDI1,HMGCR,NPC2,VLDLR
S100A13	-0.577817	0.00111926	0.0285894		GO:CC	collagen-containing extracellular matrix	GO:0062023	2.16e-34	33.6652	421	678	77	21672	MGP,MXRA5,CTHRC1,APOE,SRPX,SFRP2,EFEMP1,COL1A1,FGFBP3,COL14A1,SCARA3,COL1A2,MFAP5,PCOLCE,SERPINF1,LAMA4,TGFB2,COL11A1,TIMP2,ANXA2,CLU,COL10A1,S100A10,GPC4,EDIL3,COL4A5,DLG1,MFAP2,COL13A1,POSTN,MMP2,SPARC,TIMP3,BGN,TGFBI,FLG,LAMC1,SOD3,ITGB4,PXDN,LTBP2,HTRA1,LTBP3,ECM1,SERPINE1,SDC3,SDC2,LOXL1,COL5A1,FBN2,THBS1,VCAN,THBS2,PSAP,COL6A1,S100A6,COL5A3,ANXA1,LAMA2,LAMA5,LAMB1,COL8A1,SERPINH1,MXRA7,THSD…
TUBA1B	-0.728609	0.00112478	0.0286299		GO:CC	extracellular matrix	GO:0031012	7.34e-32	31.1341	560	678	85	21672	MGP,MXRA5,CTHRC1,APOE,SRPX,SFRP2,EFEMP1,TNFRSF11B,COL1A1,FGFBP3,COL14A1,COLEC12,SCARA3,LRRC17,COL1A2,MFAP5,PCOLCE,SERPINF1,ADAMTS14,LAMA4,TGFB2,COL11A1,OLFML2A,TIMP2,ANXA2,CLU,COL10A1,S100A10,GPC4,EDIL3,COL4A5,DLG1,MFAP2,COL13A1,POSTN,MMP2,SPARC,TIMP3,BGN,TGFBI,FLG,LAMC1,SOD3,ITGB4,PXDN,LTBP2,HTRA1,LTBP3,ECM1,SERPINE1,SDC3,SDC2,LOXL1,COL5A1,FBN2,THBS1,VCAN,THBS2,PSAP,COL6A1,S100A6,COL5A3,ANXA1,LA…
RPL7A	-0.656898	0.00112534	0.0286299		GO:CC	external encapsulating structure	GO:0030312	8.42e-32	31.0749	561	678	85	21672	MGP,MXRA5,CTHRC1,APOE,SRPX,SFRP2,EFEMP1,TNFRSF11B,COL1A1,FGFBP3,COL14A1,COLEC12,SCARA3,LRRC17,COL1A2,MFAP5,PCOLCE,SERPINF1,ADAMTS14,LAMA4,TGFB2,COL11A1,OLFML2A,TIMP2,ANXA2,CLU,COL10A1,S100A10,GPC4,EDIL3,COL4A5,DLG1,MFAP2,COL13A1,POSTN,MMP2,SPARC,TIMP3,BGN,TGFBI,FLG,LAMC1,SOD3,ITGB4,PXDN,LTBP2,HTRA1,LTBP3,ECM1,SERPINE1,SDC3,SDC2,LOXL1,COL5A1,FBN2,THBS1,VCAN,THBS2,PSAP,COL6A1,S100A6,COL5A3,ANXA1,LA…
NES	-0.759206	0.00114546	0.0290258		GO:CC	cytoplasm	GO:0005737	7.03e-31	30.153	12193	678	529	21672	ADAR,CXCL14,SDC1,PADI2,RBP1,FABP7,CLDN11,BAALC,AHNAK2,ENC1,TUBA1A,CTHRC1,ANKRD1,HKDC1,APOE,SCD,CCNG1,TMBIM6,THY1,KDELR3,MYLK,NSG1,FAM20C,SESN3,DPYSL3,SRPX,ITPKB,GALNT5,SPP1,VAT1,PTPN14,TRAPPC1,COL1A1,MAGED1,SULF2,IL17RD,SOX4,TRIM2,TMEM178A,PMEPA1,BEX4,COL14A1,COLEC12,AK5,NEFL,SCARA3,RGS4,COL1A2,F2R,SLC9A7,SERPINF1,SYTL5,METTL7A,PLAU,TGFB2,COL11A1,FIBIN,SMYD3,CALU,ITGB5,FSCN1,AMOT,CDCA4,OLFM2,FAP,…
PIK3R2	-0.738943	0.00117304	0.0296071		GO:CC	endomembrane system	GO:0012505	3.53e-28	27.4519	4674	678	277	21672	CXCL14,SDC1,PADI2,TUBA1A,APOE,SCD,TMBIM6,THY1,KDELR3,NSG1,FAM20C,DPYSL3,SRPX,GALNT5,SPP1,VAT1,TRAPPC1,COL1A1,SULF2,IL17RD,TMEM178A,PMEPA1,COL14A1,SCARA3,COL1A2,F2R,SLC9A7,SYTL5,METTL7A,PLAU,TGFB2,COL11A1,FIBIN,CALU,PTGIS,SNCA,TIMP2,ANXA2,CLU,COL10A1,FADS2,TMTC4,GPC4,ST3GAL5,CD44,COL4A5,DLG1,LPCAT2,COL13A1,RCN2,HLA-DRA,ESYT1,POSTN,CXADR,SPARC,TIMP3,SMPD1,CALCRL,LMNB1,IGFBP6,EBP,BGN,B4GAT1,SH3BP4,T…
LOXL1	-0.752542	0.00119167	0.030018		GO:CC	vesicle	GO:0031982	4.42e-26	25.3548	3942	678	243	21672	MGP,MXRA5,SDC1,PADI2,TUBA1A,APOE,THY1,KDELR3,NSG1,FAM20C,DPYSL3,EFEMP1,SPP1,VAT1,TRAPPC1,COL1A1,PMEPA1,COLEC12,COL1A2,F2R,SLC9A7,PCOLCE,SERPINF1,SYTL5,METTL7A,LAMA4,PLAU,TGFB2,CALU,ITGB5,FSCN1,AMOT,SNCA,TIMP2,ANXA2,CLU,CMBL,NEBL,GMDS,S100A10,GPC4,EDIL3,CD44,DLG1,HLA-DRA,GPRC5B,CXADR,SPARC,TIMP3,SMPD1,CALCRL,EBP,BGN,B4GAT1,SH3BP4,TGFBI,VIM,OLFML3,CACNG4,LAMC1,LRP1,SOD3,RHOJ,GAS6,KCNN4,MYL6,CDH11,I…
RPL10	-0.633532	0.00119644	0.0300192		GO:CC	extracellular vesicle	GO:1903561	5.82e-24	23.2354	2132	678	160	21672	MGP,MXRA5,SDC1,PADI2,TUBA1A,APOE,THY1,FAM20C,EFEMP1,SPP1,VAT1,COL1A2,PCOLCE,SERPINF1,LAMA4,PLAU,ITGB5,FSCN1,ANXA2,CLU,CMBL,NEBL,GMDS,S100A10,GPC4,EDIL3,CD44,DLG1,HLA-DRA,GPRC5B,SMPD1,BGN,B4GAT1,SH3BP4,TGFBI,VIM,OLFML3,LAMC1,SOD3,RHOJ,GAS6,MYL6,CDH11,ITGB4,PXDN,LTBP2,HTRA1,ITGA4,PRKCA,LTBP3,ACTG1,ECM1,SERPINE1,MLPH,SERINC5,TTYH3,SEMA5A,CD9,PDGFC,CFI,THBS1,HLA-DRB5,TUBB3,SLC1A1,PCYOX1,PRSS23,PYGL,F…
PTMS	-0.735841	0.00121151	0.0303377		GO:CC	extracellular organelle	GO:0043230	6.12e-24	23.2131	2133	678	160	21672	MGP,MXRA5,SDC1,PADI2,TUBA1A,APOE,THY1,FAM20C,EFEMP1,SPP1,VAT1,COL1A2,PCOLCE,SERPINF1,LAMA4,PLAU,ITGB5,FSCN1,ANXA2,CLU,CMBL,NEBL,GMDS,S100A10,GPC4,EDIL3,CD44,DLG1,HLA-DRA,GPRC5B,SMPD1,BGN,B4GAT1,SH3BP4,TGFBI,VIM,OLFML3,LAMC1,SOD3,RHOJ,GAS6,MYL6,CDH11,ITGB4,PXDN,LTBP2,HTRA1,ITGA4,PRKCA,LTBP3,ACTG1,ECM1,SERPINE1,MLPH,SERINC5,TTYH3,SEMA5A,CD9,PDGFC,CFI,THBS1,HLA-DRB5,TUBB3,SLC1A1,PCYOX1,PRSS23,PYGL,F…
TPM2	-0.66134	0.00125174	0.0312837		GO:CC	extracellular membrane-bounded organelle	GO:0065010	6.12e-24	23.2131	2133	678	160	21672	MGP,MXRA5,SDC1,PADI2,TUBA1A,APOE,THY1,FAM20C,EFEMP1,SPP1,VAT1,COL1A2,PCOLCE,SERPINF1,LAMA4,PLAU,ITGB5,FSCN1,ANXA2,CLU,CMBL,NEBL,GMDS,S100A10,GPC4,EDIL3,CD44,DLG1,HLA-DRA,GPRC5B,SMPD1,BGN,B4GAT1,SH3BP4,TGFBI,VIM,OLFML3,LAMC1,SOD3,RHOJ,GAS6,MYL6,CDH11,ITGB4,PXDN,LTBP2,HTRA1,ITGA4,PRKCA,LTBP3,ACTG1,ECM1,SERPINE1,MLPH,SERINC5,TTYH3,SEMA5A,CD9,PDGFC,CFI,THBS1,HLA-DRB5,TUBB3,SLC1A1,PCYOX1,PRSS23,PYGL,F…
AGPAT5	-0.71453	0.00126033	0.0313467		GO:CC	extracellular region	GO:0005576	1.67e-23	22.7772	4303	678	251	21672	MGP,CXCL14,MXRA5,SDC1,PADI2,TUBA1A,CTHRC1,APOE,THY1,FAM20C,DPYSL3,SFRP2,EFEMP1,SPP1,VAT1,TNFRSF11B,TRAPPC1,COL1A1,FGFBP3,SULF2,ADAM12,COL14A1,COLEC12,SCARA3,LRRC17,COL1A2,F2R,MFAP5,PCOLCE,SERPINF1,ADAMTS14,METTL7A,LAMA4,PLAU,TGFB2,COL11A1,FIBIN,CALU,OLFML2A,ITGB5,FSCN1,OLFM2,FAP,PTGIS,SNCA,TIMP2,ANXA2,CLU,COL10A1,TAC1,CMTM7,CMBL,NEBL,GMDS,S100A10,GPC4,EDIL3,CD44,COL4A5,DLG1,MFAP2,COL13A1,HLA-DRA,…
PET100	-0.68038	0.00126656	0.0313467		GO:CC	extracellular space	GO:0005615	3.18e-23	22.4981	3353	678	212	21672	MGP,CXCL14,MXRA5,SDC1,PADI2,TUBA1A,CTHRC1,APOE,THY1,FAM20C,DPYSL3,SFRP2,EFEMP1,SPP1,VAT1,TNFRSF11B,COL1A1,SULF2,COL14A1,COLEC12,SCARA3,LRRC17,COL1A2,PCOLCE,SERPINF1,LAMA4,PLAU,TGFB2,COL11A1,ITGB5,FSCN1,FAP,PTGIS,SNCA,TIMP2,ANXA2,CLU,COL10A1,TAC1,CMTM7,CMBL,NEBL,GMDS,S100A10,GPC4,EDIL3,CD44,COL4A5,DLG1,COL13A1,HLA-DRA,GPRC5B,POSTN,MMP2,CXADR,SPARC,TIMP3,SMPD1,IGFBP6,BGN,B4GAT1,SH3BP4,TGFBI,VIM,LAM…
PLTP	-0.65416	0.00126194	0.0313467		GO:CC	extracellular exosome	GO:0070062	5e-23	22.3011	2110	678	157	21672	MGP,MXRA5,SDC1,PADI2,TUBA1A,APOE,THY1,FAM20C,EFEMP1,SPP1,VAT1,COL1A2,PCOLCE,SERPINF1,LAMA4,PLAU,ITGB5,FSCN1,ANXA2,CLU,CMBL,NEBL,GMDS,S100A10,GPC4,EDIL3,CD44,DLG1,HLA-DRA,GPRC5B,SMPD1,BGN,B4GAT1,SH3BP4,TGFBI,VIM,LAMC1,SOD3,RHOJ,GAS6,MYL6,CDH11,ITGB4,PXDN,LTBP2,HTRA1,ITGA4,PRKCA,LTBP3,ACTG1,ECM1,SERPINE1,MLPH,SERINC5,TTYH3,SEMA5A,CD9,PDGFC,CFI,THBS1,HLA-DRB5,TUBB3,SLC1A1,PCYOX1,PRSS23,PYGL,FLNB,PSA…
UBASH3B	-0.622529	0.0012592	0.0313467		GO:CC	cell periphery	GO:0071944	4.78e-22	21.3208	6181	678	317	21672	MGP,SLC14A1,MXRA5,SDC1,CLDN11,AHNAK2,CTHRC1,APOE,TMBIM6,THY1,SLC39A10,MYLK,NSG1,SRPX,DCLK1,SFRP2,EFEMP1,TNFRSF11B,COL1A1,MAGED1,FGFBP3,SULF2,IL17RD,PMEPA1,ADAM12,COL14A1,COLEC12,SCARA3,RGS4,LRRC17,COL1A2,F2R,SLC9A7,MFAP5,PCOLCE,SERPINF1,SYTL5,ADAMTS14,LAMA4,PLAU,CDH6,TGFB2,PMP22,COL11A1,OLFML2A,ITGB5,FSCN1,AMOT,CDCA4,OLFM2,GPM6B,FAP,PTGIS,SNCA,TIMP2,ANXA2,CLU,COL10A1,FADS2,TENM4,ARL4C,S100A10,CD2…
CEP78	-0.697409	0.00128999	0.0318031		GO:CC	focal adhesion	GO:0005925	5.22e-19	18.282	420	678	58	21672	THY1,PLAU,ITGB5,FAP,CSRP2,FZD1,CD44,VIM,LRP1,ITGB4,ITGA4,ACTG1,EHD3,PALLD,ITGA6,CD9,TSPAN9,CNN2,SVIL,FLNB,CAPN2,CNN3,RPL7,ITGAV,ANXA1,CAV1,VCL,TLN2,RPS3A,RPL3,EFNB2,JUP,GSN,RPL7A,DAG1,ACTB,RPS3,NEDD9,CDH13,AHNAK,SORBS2,GJA1,MCAM,EVL,SYNE2,RALA,MAP4K4,AIF1L,PHLDB2,YWHAQ,RPS7,RPL22,RPS4X,HACD3,RPS8,RPL9,RPL5,RPL4
XYLT1	-0.656836	0.00129374	0.0318339		GO:CC	cell-substrate junction	GO:0030055	1.34e-18	17.8723	428	678	58	21672	THY1,PLAU,ITGB5,FAP,CSRP2,FZD1,CD44,VIM,LRP1,ITGB4,ITGA4,ACTG1,EHD3,PALLD,ITGA6,CD9,TSPAN9,CNN2,SVIL,FLNB,CAPN2,CNN3,RPL7,ITGAV,ANXA1,CAV1,VCL,TLN2,RPS3A,RPL3,EFNB2,JUP,GSN,RPL7A,DAG1,ACTB,RPS3,NEDD9,CDH13,AHNAK,SORBS2,GJA1,MCAM,EVL,SYNE2,RALA,MAP4K4,AIF1L,PHLDB2,YWHAQ,RPS7,RPL22,RPS4X,HACD3,RPS8,RPL9,RPL5,RPL4
LRRC75A-AS1	-0.62116	0.00129846	0.0318885		GO:CC	anchoring junction	GO:0070161	3.46e-18	17.4609	839	678	83	21672	CLDN11,THY1,PLAU,CDH6,PMP22,ITGB5,FSCN1,AMOT,FAP,ANXA2,CSRP2,FZD1,CD44,DLG1,COL13A1,ADD3,CXADR,CCND1,VIM,LRP1,ADGRL3,CDH11,ITGB4,ITGA4,ACTG1,FZD5,EHD3,PALLD,ITGA6,CD9,TSPAN9,CNN2,SVIL,FLNB,ANK3,CAPN2,PPP3CA,CNN3,PDZD11,RPL7,ITGAV,ANXA1,PCDHGA12,CAV1,VCL,TLN2,TIAM1,RPS3A,RPL3,FRMD4A,EFNB2,JUP,GSN,RPL7A,DAG1,ACTB,RPS3,NEDD9,MYADM,CDH13,AHNAK,NF2,SORBS2,GJA1,MCAM,EVL,ANK2,SYNE2,RALA,MAP4K4,AIF1L,PHL…
SOD3	-0.840266	0.00130263	0.0319296		GO:CC	endoplasmic reticulum	GO:0005783	4.42e-17	16.3541	2007	678	139	21672	APOE,SCD,TMBIM6,THY1,KDELR3,NSG1,FAM20C,SRPX,SPP1,TRAPPC1,COL1A1,SULF2,TMEM178A,COL14A1,SCARA3,COL1A2,METTL7A,COL11A1,FIBIN,CALU,PTGIS,CLU,COL10A1,FADS2,TMTC4,COL4A5,DLG1,LPCAT2,COL13A1,RCN2,HLA-DRA,ESYT1,CALCRL,EBP,LAMC1,P4HA2,GAS6,PXDN,MOXD1,DHRS3,MGST3,PRKCA,SLC35D1,DHCR24,SDC2,SCP2,PDGFC,NDRG4,COL5A1,C14ORF1,MLC1,THBS1,OSBPL3,HLA-DRB5,VCAN,CNIH3,SLC1A1,PRSS23,KCNK2,HLA-DPA1,PDGFD,ARL6IP5,VKOR…
KIFC1	-0.677068	0.00130725	0.0319811		GO:CC	membrane	GO:0016020	2.73e-16	15.5633	9818	678	420	21672	ADAR,SLC14A1,SDC1,CLDN11,BAALC,AHNAK2,HKDC1,APOE,SCD,TMBIM6,THY1,KDELR3,SLC39A10,MYLK,NSG1,SRPX,ITPKB,DCLK1,GALNT5,VAT1,TNFRSF11B,MAGED1,SULF2,GXYLT2,IL17RD,TMEM178A,PMEPA1,ADAM12,COLEC12,SCARA3,RGS4,F2R,SLC9A7,SYTL5,METTL7A,LAMA4,PLAU,CDH6,PMP22,CALU,ITGB5,FSCN1,AMOT,CDCA4,OLFM2,GPM6B,FAP,PTGIS,SNCA,ANXA2,CLU,SFXN3,CMTM7,FADS2,TENM4,TMTC4,ARL4C,S100A10,CD24,GPC4,ST3GAL5,ZMAT3,NLGN4X,FZD1,CD44,CO…
VCAN	-0.742881	0.00132519	0.0323322		GO:CC	cell junction	GO:0030054	1.38e-14	13.8596	2076	678	136	21672	CLDN11,BAALC,TUBA1A,APOE,THY1,NSG1,DPYSL3,DCLK1,NEFL,F2R,LAMA4,PLAU,CDH6,PMP22,ITGB5,FSCN1,AMOT,OLFM2,FAP,SNCA,ANXA2,CLU,TAC1,GPC4,CSRP2,NLGN4X,FZD1,CD44,COL4A5,DLG1,COL13A1,ADD3,CXADR,CCND1,VIM,CACNG4,ADORA2B,LRP1,ADGRL3,SPOCK1,CDH11,ITGB4,ITGA4,ACTG1,SLC1A3,FZD5,CALM3,EHD3,PALLD,GAP43,ITGA6,CD9,TSPAN9,CNN2,SVIL,CNIH3,SLC1A1,KCNK2,FLNB,ANK3,CAPN2,PPP3CA,CNN3,PDZD11,SYNC,RPL7,LZTS1,ITGAV,ANXA1,PC…
CMTM6	-0.669629	0.00132775	0.0323322		GO:CC	plasma membrane	GO:0005886	4.01e-10	9.39725	5694	678	261	21672	SLC14A1,SDC1,CLDN11,AHNAK2,APOE,TMBIM6,THY1,SLC39A10,MYLK,NSG1,DCLK1,TNFRSF11B,MAGED1,SULF2,IL17RD,PMEPA1,ADAM12,COLEC12,RGS4,F2R,SLC9A7,SYTL5,PLAU,CDH6,PMP22,ITGB5,FSCN1,AMOT,CDCA4,OLFM2,GPM6B,FAP,PTGIS,SNCA,ANXA2,FADS2,TENM4,ARL4C,S100A10,CD24,GPC4,ST3GAL5,ZMAT3,NLGN4X,FZD1,CD44,DLG1,LPCAT2,SLC22A17,STK32A,COL13A1,HLA-DRA,ESYT1,GPRC5B,ADGRA3,MMP2,ADD3,CXADR,TPM1,SPARC,SMPD1,CALCRL,EBP,BGN,SH3BP…
GCSH	-0.661555	0.00132921	0.0323322		GO:CC	supramolecular complex	GO:0099080	5.01e-10	9.29992	1330	678	91	21672	CLDN11,TUBA1A,ANKRD1,DPYSL3,COL1A1,BEX4,NEFL,COL1A2,MFAP5,COL11A1,AMOT,SNCA,NEBL,CSRP2,COL4A5,DLG1,MFAP2,MMP2,TPM1,LMNB1,TMOD1,FLG,VIM,CENPF,ACTG1,CALM3,PALLD,REC8,MAD2L1,NES,COL5A1,FBN2,SVIL,TUBB3,FLNB,TUBA1B,COL6A1,ANK3,PPP3CA,KIF11,COL5A3,SYNC,ANXA1,MYO6,VCL,DPYSL2,COL8A1,CENPV,MAP1A,KIFC1,HLA-DRB1,CBX5,MEX3B,CENPQ,KIF20A,GPATCH11,JUP,TPM2,TUBB,SARNP,NEK6,PHF6,BUB1B,GFAP,THSD4,DAG1,ACTB,ENO1,C…
CMTM4	-0.645316	0.00133531	0.0324188		GO:CC	supramolecular polymer	GO:0099081	6.26e-10	9.20338	996	678	75	21672	CLDN11,TUBA1A,ANKRD1,DPYSL3,COL1A1,BEX4,NEFL,COL1A2,MFAP5,COL11A1,AMOT,SNCA,NEBL,CSRP2,COL4A5,DLG1,MFAP2,MMP2,TPM1,LMNB1,TMOD1,VIM,ACTG1,CALM3,PALLD,NES,COL5A1,FBN2,SVIL,TUBB3,FLNB,TUBA1B,COL6A1,ANK3,PPP3CA,KIF11,COL5A3,SYNC,ANXA1,MYO6,VCL,DPYSL2,COL8A1,MAP1A,KIFC1,HLA-DRB1,KIF20A,JUP,TPM2,TUBB,NEK6,GFAP,THSD4,DAG1,ACTB,ENO1,COL4A6,GABARAP,AHNAK,FBLN1,LTBP1,SORBS2,GJA1,NAV1,ANK2,BIRC5,KRT80,CDK1,…
RAB23	-0.651148	0.00134743	0.032589		GO:CC	basement membrane	GO:0005604	7.74e-10	9.11135	97	678	21	21672	SERPINF1,LAMA4,ANXA2,COL4A5,DLG1,SPARC,TIMP3,TGFBI,LAMC1,ITGB4,LOXL1,COL5A1,THBS2,LAMA2,LAMA5,LAMB1,COL8A1,DAG1,FRAS1,COL4A6,FBLN1
HIST1H3I	-0.796564	0.00136146	0.0327432		GO:CC	cytoplasmic vesicle	GO:0031410	2.21e-09	8.65592	2447	678	137	21672	PADI2,TUBA1A,APOE,KDELR3,NSG1,DPYSL3,VAT1,TRAPPC1,COL1A1,PMEPA1,COLEC12,F2R,SLC9A7,SERPINF1,SYTL5,METTL7A,PLAU,TGFB2,CALU,ITGB5,AMOT,SNCA,TIMP2,ANXA2,CLU,CD44,HLA-DRA,GPRC5B,CXADR,SPARC,TIMP3,SMPD1,CALCRL,EBP,BGN,SH3BP4,VIM,CACNG4,LRP1,GAS6,MOXD1,RNF144A,HLA-DQB1,ACTG1,ECM1,EPHA3,SLC1A3,FZD5,SERPINE1,CALM3,EHD3,CD9,LOXL1,C14ORF1,MLC1,THBS1,CNN2,HLA-DRB5,LIPG,GOLIM4,CNIH3,SLC1A1,HLA-DPA1,PYGL,FLNB…
PCDHGA10	-0.760557	0.00136494	0.0327432		GO:CC	intracellular vesicle	GO:0097708	2.34e-09	8.63031	2449	678	137	21672	PADI2,TUBA1A,APOE,KDELR3,NSG1,DPYSL3,VAT1,TRAPPC1,COL1A1,PMEPA1,COLEC12,F2R,SLC9A7,SERPINF1,SYTL5,METTL7A,PLAU,TGFB2,CALU,ITGB5,AMOT,SNCA,TIMP2,ANXA2,CLU,CD44,HLA-DRA,GPRC5B,CXADR,SPARC,TIMP3,SMPD1,CALCRL,EBP,BGN,SH3BP4,VIM,CACNG4,LRP1,GAS6,MOXD1,RNF144A,HLA-DQB1,ACTG1,ECM1,EPHA3,SLC1A3,FZD5,SERPINE1,CALM3,EHD3,CD9,LOXL1,C14ORF1,MLC1,THBS1,CNN2,HLA-DRB5,LIPG,GOLIM4,CNIH3,SLC1A1,HLA-DPA1,PYGL,FLNB…
HOXB5	-0.691369	0.00136922	0.0327432		GO:CC	cell projection	GO:0042995	3.2e-09	8.49444	2312	678	131	21672	CLDN11,BAALC,APOE,CCNG1,THY1,MYLK,NSG1,DPYSL3,SPP1,NEFL,SERPINF1,TGFB2,FSCN1,AMOT,FAP,SNCA,CLU,TAC1,TENM4,ARL4C,NLGN4X,CD44,DLG1,CXADR,TPM1,VIM,ADGRL3,TNFRSF21,SPOCK1,KCNN4,DHRS3,CENPF,ITGA4,ACTG1,EPHA3,SLC1A3,FZD5,SDC3,CALM3,EHD3,PALLD,MLPH,GAP43,NDRG4,OSBPL3,VCAN,SVIL,TUBB3,CNIH3,SLC1A1,KCNK2,NAPEPLD,ANK3,S100A6,CAPN2,PPP3CA,F2RL1,LZTS1,ITGAV,ANXA1,PTPRF,CAV1,MYO6,TPBG,TLN2,CEP78,PAM,DPYSL2,NLG…
MMP16	-0.663897	0.0013684	0.0327432		GO:CC	endoplasmic reticulum lumen	GO:0005788	5.85e-09	8.23263	311	678	36	21672	APOE,FAM20C,SPP1,COL1A1,COL14A1,COL1A2,COL11A1,CALU,CLU,COL10A1,COL4A5,COL13A1,RCN2,LAMC1,P4HA2,GAS6,SDC2,PDGFC,COL5A1,THBS1,VCAN,PRSS23,PDGFD,COL6A1,COL5A3,LAMB1,COL8A1,ADAMTSL1,CRTAP,SERPINH1,SHISA5,DAG1,COL4A6,LTBP1,BACE1,LGALS1
BUB1B	-0.639533	0.00136642	0.0327432		GO:CC	supramolecular fiber	GO:0099512	8.37e-09	8.0774	988	678	72	21672	CLDN11,TUBA1A,ANKRD1,DPYSL3,COL1A1,BEX4,NEFL,COL1A2,MFAP5,COL11A1,AMOT,SNCA,NEBL,CSRP2,DLG1,MFAP2,MMP2,TPM1,LMNB1,TMOD1,VIM,ACTG1,CALM3,PALLD,NES,COL5A1,FBN2,SVIL,TUBB3,FLNB,TUBA1B,COL6A1,ANK3,PPP3CA,KIF11,COL5A3,SYNC,ANXA1,MYO6,VCL,DPYSL2,MAP1A,KIFC1,HLA-DRB1,KIF20A,JUP,TPM2,TUBB,NEK6,GFAP,THSD4,DAG1,ACTB,ENO1,GABARAP,AHNAK,FBLN1,LTBP1,SORBS2,GJA1,NAV1,ANK2,BIRC5,KRT80,CDK1,SYNE2,STMN1,AIF1L,SRI…
DUSP4	-0.734955	0.00140525	0.0335417		GO:CC	Golgi apparatus	GO:0005794	8.86e-09	8.05277	1606	678	100	21672	CXCL14,SDC1,APOE,KDELR3,NSG1,FAM20C,GALNT5,SPP1,TRAPPC1,COL1A1,SULF2,IL17RD,PMEPA1,SCARA3,F2R,SLC9A7,FIBIN,CALU,CLU,GPC4,ST3GAL5,CD44,DLG1,LPCAT2,HLA-DRA,POSTN,IGFBP6,BGN,B4GAT1,TGFBI,GALNT11,LRP1,SOD3,GAS6,RNF144A,GALNT10,FZD5,SDC3,SLC35D1,DHCR24,FAM114A1,SDC2,GLT8D2,SERINC5,TTC3,PDGFC,HLA-DRB5,LIPG,VCAN,HS6ST1,GOLIM4,HLA-DPA1,PDGFD,NAPEPLD,ANK3,ATP9A,CAPN2,F2RL1,CAV1,MYO6,PAM,NLGN1,TMEM50B,ARF5…
MLC1	-0.747899	0.0014132	0.0336686		GO:CC	plasma membrane bounded cell projection	GO:0120025	1.06e-08	7.97667	2205	678	125	21672	CLDN11,BAALC,APOE,CCNG1,THY1,MYLK,NSG1,DPYSL3,NEFL,SERPINF1,TGFB2,FSCN1,AMOT,FAP,SNCA,CLU,TAC1,TENM4,ARL4C,NLGN4X,CD44,DLG1,CXADR,TPM1,VIM,ADGRL3,TNFRSF21,SPOCK1,KCNN4,DHRS3,CENPF,ITGA4,ACTG1,EPHA3,SLC1A3,FZD5,SDC3,CALM3,EHD3,PALLD,MLPH,GAP43,NDRG4,OSBPL3,VCAN,TUBB3,CNIH3,SLC1A1,KCNK2,NAPEPLD,ANK3,S100A6,CAPN2,PPP3CA,F2RL1,LZTS1,ITGAV,ANXA1,PTPRF,CAV1,MYO6,TPBG,TLN2,CEP78,PAM,DPYSL2,NLGN1,ADGRA2,…
HYAL2	-0.646806	0.00142197	0.0338005		GO:CC	cell surface	GO:0009986	2.58e-08	7.58843	908	678	67	21672	SDC1,THY1,SRPX,SULF2,F2R,PLAU,ITGB5,AMOT,FAP,ANXA2,CLU,CD24,GPC4,NLGN4X,FZD1,CD44,HLA-DRA,GPRC5B,ADGRA3,SPARC,BGN,CACNG4,ITGB4,ITGA4,SLC1A3,FZD5,SDC3,SDC2,DCBLD2,ITGA6,CD9,PDGFC,THBS1,LIPG,SLC1A1,KCNK2,HLA-DPA1,ANK3,CAPN2,ITGAV,ANXA1,TPBG,PAM,NLGN1,ADGRA2,GRIA1,HLA-DRB1,TNFSF4,ABCC4,MMP16,SCARB1,HYAL2,CD248,DAG1,LRP6,ROBO1,ENO1,HLA-DPB1,CDH13,ASTN1,SFRP1,CD63,MCAM,RALA,ANTXR1,BACE1,LRP8
FAT3	-0.571465	0.00142404	0.0338005		GO:CC	cytosolic ribosome	GO:0022626	1.95e-07	6.71091	104	678	19	21672	RPL7,RPS27L,RPS3A,RPL3,RPL7A,RPS4Y1,RPL10,RPS3,RPL21,RPS7,RPL22,RPS4X,RPL34,RPS8,RPL9,RPL5,RPS24,RPL4,RPL26
TBL1XR1	-0.730052	0.00143816	0.0339767		GO:CC	organelle membrane	GO:0031090	3.35e-07	6.4756	3657	678	176	21672	HKDC1,APOE,SCD,TMBIM6,KDELR3,NSG1,GALNT5,VAT1,IL17RD,TMEM178A,PMEPA1,COLEC12,SCARA3,SLC9A7,PLAU,CALU,PTGIS,SNCA,ANXA2,CLU,SFXN3,FADS2,ST3GAL5,CD44,DLG1,LPCAT2,SLC22A17,HLA-DRA,ESYT1,GPRC5B,SPARC,LMNB1,EBP,B4GAT1,GALNT11,CCND1,TYMS,CACNG4,LRP1,TMEM14C,ITGB4,MOXD1,DHRS3,RNF144A,CBX3,MGST3,HLA-DQB1,PRKCA,EPHA3,GALNT10,FZD5,SLC35D1,CALM3,DHCR24,EHD3,CD9,PDGFC,NDRG4,C14ORF1,OSBPL3,HLA-DRB5,HS6ST1,FAM1…
RPL3	-0.683633	0.00143499	0.0339767		GO:CC	membrane raft	GO:0045121	4.9e-07	6.31021	330	678	34	21672	BAALC,THY1,F2R,GPM6B,PTGIS,ANXA2,S100A10,CD24,DLG1,CXADR,MLC1,SLC1A1,CAPN2,CAV1,VCL,TUBB,SCARB1,HYAL2,EHD2,PDPN,SERPINH1,DAG1,LRP6,MYADM,CDH13,AHNAK,GJA1,LDHB,ANK2,BACE1,ANGPT1,LRP8,PARK7,LAMTOR4
RNF150	-0.679622	0.00146265	0.0344601		GO:CC	membrane microdomain	GO:0098857	5.3e-07	6.27593	331	678	34	21672	BAALC,THY1,F2R,GPM6B,PTGIS,ANXA2,S100A10,CD24,DLG1,CXADR,MLC1,SLC1A1,CAPN2,CAV1,VCL,TUBB,SCARB1,HYAL2,EHD2,PDPN,SERPINH1,DAG1,LRP6,MYADM,CDH13,AHNAK,GJA1,LDHB,ANK2,BACE1,ANGPT1,LRP8,PARK7,LAMTOR4
RRM1	-0.651693	0.00148033	0.0347482		GO:CC	organelle	GO:0043226	5.55e-07	6.25572	16674	678	583	21672	ADAR,MGP,CXCL14,MXRA5,SDC1,PADI2,VWA5A,RBP1,FABP7,CLDN11,BAALC,AHNAK2,ENC1,TUBA1A,ANKRD1,HKDC1,APOE,SCD,CCNG1,TMBIM6,THY1,KDELR3,MYLK,NSG1,FAM20C,SESN3,DPYSL3,SRPX,ITPKB,DCLK1,EFEMP1,GALNT5,SPP1,VAT1,PTPN14,TRAPPC1,COL1A1,MAGED1,SULF2,IL17RD,SOX4,TMEM178A,PMEPA1,BEX4,ADAM12,COL14A1,COLEC12,AK5,NEFL,SCARA3,RGS4,COL1A2,F2R,SLC9A7,PCOLCE,SERPINF1,SYTL5,METTL7A,LAMA4,CBX6,PLAU,CDH6,NAP1L3,TGFB2,COL11…
TXNRD1	-0.69658	0.00148736	0.0347914		GO:CC	collagen trimer	GO:0005581	1.57467e-06	5.80281	93	678	17	21672	CTHRC1,COL1A1,COL14A1,COLEC12,SCARA3,COL1A2,COL11A1,COL10A1,COL4A5,COL13A1,COL5A1,COL6A1,COL5A3,LOX,COL8A1,SERPINH1,COL4A6
[truncated: 486 more rows]

## Sheet: D. DESeq2 TEs ADAR1KD-scramble
TE	log2FoldChange	pvalue	padj
HSAT6	0.958945	0.664472	0.993764
L2-3_AMi	0.730561	0.74472	0.993764
Eulor3	0.705123	0.645772	0.993764
UCON100	0.687622	0.703637	0.993764
UCON24	0.654746	0.673536	0.993764
Eulor2C	0.653523	0.685581	0.993764
UCON62	0.618274	0.716915	0.993764
UCON21	0.61788	0.780962	0.993764
UCON7	0.609891	0.681903	0.993764
Eulor6B	0.576642	0.690873	0.993764
CRP1	0.568029	0.81621	0.993764
[truncated: 1,254 more rows]

## Sheet: E. A-to-I edited TE
TE	edits - ADAR KD	edits - scramble	delta (scramble-ADAR KD)
[truncated: 259 more rows]

[truncated: 3 more sheets: F. DESeq2 TEs Old-Young, G. DESeq2 TEs AD-Old, H. Venn Diagram Lists]
